# Supplementary material for: Mining biological information from 3D short time-series gene expression data: the OPTricluster algorithm
Source: BMC Bioinformatics. 2012 Apr 4;13:54. doi: 10.1186/1471-2105-13-54 (PMC3376030; doi:10.1186/1471-2105-13-54)
Supplement: Additional file 1 — OPTricluster Java package. [file 1471-2105-13-54-S1.ZIP]

Archive with 24 entries (19 files):
- OPTricluster/GeneOntology/
- OPTricluster/lib/
- OPTricluster/lib/gnujaxp.jar
- OPTricluster/lib/GOAL.jar
- OPTricluster/lib/iText-2.1.5.jar
- OPTricluster/lib/jcommon-1.0.16.jar
- OPTricluster/lib/jfreechart-1.0.13-experimental.jar
- OPTricluster/lib/jfreechart-1.0.13-swt.jar
- OPTricluster/lib/jfreechart-1.0.13.jar
- OPTricluster/lib/junit.jar
- OPTricluster/lib/servlet.jar
- OPTricluster/lib/swtgraphics2d.jar
- OPTricluster/manifest.mf
- OPTricluster/Manual/
- OPTricluster/Manual/OPTricluster_Quick_Tutorial.pdf
- OPTricluster/Manual/OPTricluster_User_Manual.pdf
- OPTricluster/OPT.jar
- OPTricluster/README.TXT
- OPTricluster/runOPTricluster_Linux
- OPTricluster/runOPTricluster_Windows.bat
- OPTricluster/TestingData/
- OPTricluster/TestingData/araAbioticStress.txt
- OPTricluster/TestingData/chabaudiData.txt
- OPTricluster/
