# Supplementary material for: Mining biological information from 3D short time-series gene expression data: the OPTricluster algorithm
Source: BMC Bioinformatics. 2012 Apr 4;13:54. doi: 10.1186/1471-2105-13-54 (PMC3376030; doi:10.1186/1471-2105-13-54)
Supplement: Additional file 1 — OPTricluster Java package. [file 1471-2105-13-54-S1.ZIP › OPTricluster/runOPTricluster_Windows.bat]

java -Xmx1024m -Djava.security.policy=server.policy -jar OPT.jar
pause
