# Supplementary material for: Mining biological information from 3D short time-series gene expression data: the OPTricluster algorithm
Source: BMC Bioinformatics. 2012 Apr 4;13:54. doi: 10.1186/1471-2105-13-54 (PMC3376030; doi:10.1186/1471-2105-13-54)
Supplement: Additional file 1 — OPTricluster Java package. [file 1471-2105-13-54-S1.ZIP › OPTricluster/TestingData/araAbioticStress.txt]

AGI	ABA_0_h	ABA_2_h	ABA_10_h	Cold_0_h	Cold_2_h	Cold_10_h	Dry_0_h	Dry_2_h	Dry_10_h	NaCl_0_h	NaCl_2_h	NaCl_10_h
AT1G01030	0	-0.577342911	-1.120832852	0	0.085516922	-0.270614849	0	1.133358583	-0.221369589	0	0.40310341	-0.111156839
AT1G01060	0	-2.557058381	-2.685480281	0	0.072935956	0.161171888	0	-1.160652593	-2.12619686	0	-1.723781612	-1.526689735
AT1G01070	0	-1.945917469	-0.509085278	0	0.007966435	0.175287863	0	-0.42800128	0.078045502	0	0.134743013	-0.744354899
AT1G01110	0	-0.803777688	-0.317979029	0	0.233217984	-0.295044907	0	0.422091911	-0.725587227	0	0.084121698	-0.691487181
AT1G01120	0	0.937805421	1.221212298	0	-0.185700161	-0.24451018	0	0.89678586	0.938606672	0	-0.00517747	-0.505284568
AT1G01130	0	-0.636839841	-1.612009917	0	0.23865554	0.112835159	0	-0.328338937	-0.364441972	0	0.548743983	-0.323130178
AT1G01160	0	-0.00352605	0.495248182	0	-0.139713499	-0.327008908	0	0.052780886	0.205584704	0	0.254319276	0.724662969
AT1G01170	0	-0.575822446	-0.349733825	0	-0.211642378	-0.470872943	0	-0.192180808	-0.360898134	0	0.033111964	0.423276332
AT1G01180	0	-0.866428402	0.624225678	0	0.231805159	-0.372879315	0	-0.059186188	-0.401409218	0	0.232289041	0.700593103
AT1G01183	0	0.562234045	1.726908304	0	0.498564378	0.254975742	0	-0.218610975	2.107883821	0	-3.15383729	-0.265251138
AT1G01190	0	-0.696700938	-0.389029662	0	0.030025349	-0.418280825	0	-0.07137377	-0.883215664	0	0.151979686	0.325512938
AT1G01200	0	-0.785479391	-0.988778485	0	-0.193324436	0.373434608	0	-0.566576002	-0.529947212	0	-0.7436793	-0.895799537
AT1G01210	0	-0.928006447	-0.566386553	0	-0.024633374	-0.316360443	0	0.135799218	-0.271507116	0	0.270942455	-0.36570365
AT1G01225	0	-0.009612685	-0.766009512	0	0.355601395	-0.198525852	0	-0.201705956	-0.389985788	0	-0.178014308	-0.781446138
AT1G01240	0	0.623698586	1.544619082	0	-0.212974207	-0.634946222	0	0.678643324	1.827702705	0	1.179408762	2.272017666
AT1G01290	0	-0.663924069	-0.284117128	0	0.315626975	-0.741535294	0	-0.115357157	-0.747373567	0	-0.201064633	-0.626816577
AT1G01300	0	-0.273296204	-1.593445428	0	0.220836133	0.645172266	0	0.205846205	-1.312977145	0	-0.441137211	-1.311827567
AT1G01370	0	-0.288353829	-0.769704908	0	0.387290723	0.114699755	0	0.371193719	-0.815877383	0	0.190576852	-0.243686247
AT1G01380	0	0.23691521	-0.282718165	0	0.257732906	-0.360234021	0	-0.120490874	-0.585752891	0	-0.438600959	0.652649551
AT1G01390	0	-1.546882384	-0.962310864	0	0.293979152	1.411081076	0	-0.40271303	-1.305872445	0	-0.845248297	-1.090548851
AT1G01400	0	-0.393589723	0.568248026	0	-0.212490908	-0.100961541	0	0.218923964	-0.55103569	0	-0.800691682	-0.228701981
AT1G01410	0	-0.457168638	0.221183734	0	-0.778390785	-0.26456403	0	-0.117902585	-0.008670298	0	0.089144703	0.156334996
AT1G01420	0	-1.328625107	-1.223420986	0	-0.22021364	1.850986726	0	-0.387331782	-1.91312717	0	-0.979441566	-1.834826668
AT1G01480	0	0.840396143	2.763814122	0	-0.207852945	-0.032705033	0	2.005340867	4.742919166	0	1.992243695	4.436300502
AT1G01490	0	0.492529388	1.266516822	0	0.087421177	0.094028777	0	-0.463812601	-0.539994123	0	0.217948764	0.448743952
AT1G01500	0	0.163133832	-0.264334269	0	0.751573229	0.62850395	0	0.796184219	0.68446732	0	0.794602564	1.171516375
AT1G01520	0	-0.628074486	-1.214112544	0	-0.176289784	-0.444411514	0	2.325038117	0.652547732	0	1.320611165	0.927379274
AT1G01540	0	0.930846399	0.692072176	0	0.194565908	0.81848006	0	0.110025374	-0.52971491	0	-0.135661181	-0.489222265
AT1G01570	0	0.588260784	0.539305184	0	-0.006446302	-0.193009768	0	1.378662771	1.714577325	0	0.928237792	0.658997521
AT1G01580	0	-1.956882027	-2.796636073	0	0.603388833	0.828407646	0	0.133971837	-1.371617953	0	-1.544602432	-2.069200756
AT1G01600	0	0.034051807	-0.214627191	0	0.168906143	0.389345799	0	-0.097625678	-0.81680128	0	-0.402087878	-0.773132161
AT1G01610	0	-0.063518212	0.433459311	0	-0.317713526	-0.20514318	0	0.279716213	-0.13957796	0	-0.272519838	-0.814011429
AT1G01620	0	0.436800024	0.737670515	0	-0.005863524	-0.228337214	0	0.127626348	0.070583896	0	0.396025798	0.560957632
AT1G01650	0	1.157039282	1.579787515	0	-0.044640692	0.23559752	0	1.155471446	1.719124559	0	1.266698907	1.691822671
AT1G01690	0	-0.185051901	-0.390601785	0	0.39051974	-0.040298253	0	-0.063407147	-0.623266068	0	-0.198106572	-0.054823014
AT1G01710	0	0.125997718	1.002827581	0	0.094673915	-0.378629926	0	0.276760619	0.475774708	0	0.56142007	1.215621666
AT1G01720	0	1.549887578	1.949408388	0	-0.168905547	0.158985386	0	2.246907948	2.796691866	0	2.518493135	2.965208892
AT1G01725	0	0.125385947	0.974963288	0	0.039367824	-0.434180409	0	0.501752726	0.105326229	0	0.690531655	0.537817174
AT1G01750	0	-0.920133672	0.613792724	0	0.530248963	-0.503912429	0	0.060775889	-0.865234675	0	-0.713220845	-1.51224089
AT1G01770	0	0.008662344	1.753420386	0	0.009074439	-0.622232264	0	0.193016963	1.110961934	0	0.717365547	2.158857135
AT1G01810	0	-0.262312026	0.828063187	0	0.263302682	0.467140374	0	-0.154533366	-0.312605426	0	-0.207043908	0.345466754
AT1G01820	0	-0.095417139	0.757563762	0	-0.396479861	-0.174902155	0	-0.109965594	-0.000630659	0	0.28702741	0.792905681
AT1G01830	0	-0.528470253	1.028521663	0	-0.393252819	-0.669495525	0	0.673122829	1.016003499	0	0.385037927	0.667421921
AT1G01840	0	-0.112435941	-0.289649961	0	0.336417653	-0.729513419	0	-0.221117463	-0.259756926	0	-0.082414543	0.125838845
AT1G01860	0	-1.238637669	-0.032065142	0	-0.220940606	-0.264647409	0	-0.666698481	-1.0973746	0	-0.222876058	0.136257066
AT1G01890	0	3.388774541	-4.396776015	0	3.165619072	2.509597526	0	4.302032818	3.11971197	0	2.778578922	3.237817258
AT1G01900	0	-0.630703441	-0.04054424	0	-0.112565934	0.452008686	0	-0.179446306	-0.869573753	0	-0.881811568	-1.631435816
AT1G01930	0	-0.088218834	0.103547435	0	-0.059021309	-0.323033249	0	0.467797217	0.554105446	0	0.52068455	0.862147214
AT1G01940	0	0.430398935	0.471681941	0	0.393214947	0.653111522	0	0.152270373	-0.412272066	0	0.283755416	0.445317171
AT1G01950	0	-0.407348322	-0.680181235	0	0.04120284	0.093527257	0	0.383742235	-0.666409958	0	0.085072598	0.035235449
AT1G01970	0	-0.242404274	0.033036546	0	0.436903247	0.464228521	0	-0.074590286	-0.672762788	0	-0.372817771	-0.39623894
AT1G02050	0	-0.264888884	0.611534441	0	-0.411397388	-0.434447741	0	-0.206882497	-0.023189102	0	0.298344547	0.500277266
AT1G02065	0	0.124890987	0.243060601	0	-0.534956405	-0.663140803	0	-0.748891425	-0.281594225	0	0.143387465	0.393134955
AT1G02205	0	-0.583774789	0.27212628	0	-0.217791678	-0.796893362	0	0.392279121	1.663572936	0	-0.512968688	0.398611149
AT1G02210	0	0.602649352	0.703478852	0	0.381167619	-0.060395593	0	-0.777618899	-0.481076958	0	1.306494761	0.321227519
AT1G02220	0	-0.807220758	0.619057801	0	-0.018716268	0.483513968	0	-0.14908133	-0.03860004	0	-0.056968051	0.121816601
AT1G02230	0	-0.486375259	-0.4538663	0	-0.036405625	0.107174228	0	-0.27085446	0.056488343	0	0.273459946	0.871407695
AT1G02260	0	-0.113629357	1.059819327	0	-0.090791898	0.32903045	0	0.08813577	-0.166908548	0	-0.234320063	-0.61505923
AT1G02270	0	-0.271249675	-0.933989636	0	-0.087317188	0.41168564	0	0.506941247	0.113327061	0	-0.373794057	-0.603226862
AT1G02300	0	-0.409908977	0.829190056	0	-0.033750127	-1.079434558	0	-0.030945717	-0.292657346	0	0.468558363	1.437940878
AT1G02305	0	-0.073818942	1.366445917	0	-0.067663804	-0.284356316	0	-0.257136154	0.198769925	0	-0.104388287	0.571376945
AT1G02310	0	2.30307891	2.787259735	0	-0.474686976	0.617065527	0	0.630333822	2.701091709	0	0.07420171	-0.131359027
AT1G02320	0	0.784720054	-0.24653259	0	-0.54011183	-1.561107614	0	-1.674446588	-0.116922928	0	0.299791893	0.207739488
AT1G02335	0	0.115981107	-0.260658179	0	0.217613557	0.356481793	0	0.14205623	-0.937040456	0	-0.158785804	-1.498577666
AT1G02340	0	0.428561564	0.163696895	0	0.044099143	1.257560959	0	0.541231345	-0.045461768	0	0.95259231	1.52715552
AT1G02360	0	-0.618912114	-1.792113164	0	0.331500712	0.125780394	0	0.321388203	-1.155885511	0	-0.800959104	-2.501480209
AT1G02370	0	-0.258829927	-0.069176311	0	0.374663305	0.757111919	0	-0.232302609	-0.625017384	0	-0.182595201	-0.809043719
AT1G02380	0	0.414923203	0.495764331	0	1.018493086	-0.921623972	0	-0.152690873	0.34296788	0	8.78E-05	0.343307914
AT1G02420	0	-0.124775723	-0.011816961	0	0.726466911	0.780089975	0	0.562375004	0.023212357	0	-0.235113096	-0.293306987
AT1G02430	0	1.294012386	0.300612307	0	0.53820341	0.451110889	0	0.607338712	0.823572373	0	0.610915968	-0.15894775
AT1G02460	0	-1.16042365	-1.383837766	0	-0.288373871	1.275589041	0	0.039740665	-0.551722849	0	-0.196040034	-1.379597583
AT1G02470	0	-0.240535468	4.470704215	0	-0.233491797	0.139603428	0	-0.031564377	2.256922691	0	-0.05050483	1.487419921
AT1G02475	0	-1.113395734	0.207326732	0	-0.41397248	-0.662571483	0	-0.467406006	-0.54633651	0	-0.495608712	-0.428852428
AT1G02490	0	0.447879651	-0.184831687	0	1.157336037	1.923993714	0	-1.465549301	-0.735100119	0	0.346644552	0.98909029
AT1G02520	0	-0.433163249	-0.056695193	0	-0.0435478	0.851445621	0	-0.205192095	-0.599630342	0	-0.407282976	0.317067127
AT1G02530	0	-0.536746456	0.157502103	0	-0.183512806	0.421264539	0	-0.086767173	-0.233990168	0	-0.277895139	-0.281404619
AT1G02550	0	-0.389042521	-1.962516919	0	0.813061811	0.448218532	0	-0.199195039	-1.068860766	0	-0.072523441	0.300668799
AT1G02590	0	-1.168828039	-1.655814757	0	-1.001985519	0.134173474	0	-1.528781564	-0.031111104	0	-0.633581875	-0.161967211
AT1G02600	0	0.661412224	-0.728585603	0	-0.24061943	-0.900605429	0	1.579164126	-0.365299098	0	0.143966113	-0.425972943
AT1G02620	0	-1.528148423	-0.914805182	0	-0.161413912	0.818956461	0	-0.398505349	-0.06781474	0	-0.16536308	0.130194214
AT1G02630	0	-0.234868783	-1.085642012	0	0.171742446	0.359536031	0	-0.182354912	-0.780529379	0	-0.108423216	-0.19349039
AT1G02640	0	0.294799583	-0.957041814	0	1.097379048	1.79911826	0	0.239488533	-0.848883681	0	0.896379026	1.025436926
AT1G02650	0	-0.008495872	-0.494974317	0	0.416130451	-0.491256865	0	0.202108642	-0.651043697	0	-0.096198084	-0.50239763
AT1G02670	0	0.995690677	0.795922287	0	-0.366203237	-0.315345365	0	0.037427898	0.638212053	0	0.178934017	0.097516393
AT1G02680	0	0.599444236	1.352696118	0	0.712596073	-0.255719735	0	0.785327068	1.004847329	0	0.921196477	1.451203111
AT1G02700	0	1.718169453	3.347655753	0	-0.222900774	-0.219475326	0	0.49938252	1.975084122	0	-0.024838689	0.285867704
AT1G02720	0	-0.547393852	-1.067287005	0	-0.00459497	-0.39068709	0	0.351962107	-0.726946873	0	-0.091560351	-1.115008713
AT1G02770	0	-0.515432067	-0.417725428	0	0.042567763	0.015471992	0	-0.271615618	-0.376681427	0	-0.109108118	0.657321499
AT1G02810	0	-0.363734493	-0.983588202	0	0.547426014	-0.176919656	0	0.821251967	-1.188668672	0	-0.359230522	-1.639746266
AT1G02813	0	-0.672852843	-0.212338632	0	0.484769493	0.02559168	0	-0.054483822	0.376645961	0	-0.516663635	0.073344181
AT1G02816	0	1.370112178	2.198972127	0	0.483367567	-0.043614333	0	0.521397473	1.569364912	0	0.709095222	1.287073036
AT1G02820	0	-2.232544991	-2.358620542	0	0.104580437	-0.464544203	0	-0.532593618	-1.291051328	0	-1.23862351	-1.726439869
AT1G02830	0	-1.107046415	-1.697777394	0	-0.271448046	-0.191565349	0	-1.555314048	-0.207115541	0	0.21310204	-0.946838057
AT1G02840	0	0.41265014	1.125089953	0	-0.055941969	0.167509498	0	0.120107453	0.177187453	0	0.396204702	0.788206737
AT1G02850	0	-0.542475533	0.891545127	0	0.009068227	-0.20893196	0	-0.380016673	0.366381005	0	0.181769453	0.811725676
AT1G02900	0	-0.319234198	-0.291016009	0	0.016879136	0.464379429	0	0.134646659	-1.0091853	0	-0.794237709	-2.61367728
AT1G02910	0	-0.713778703	-1.328241735	0	-0.380570974	-0.293010556	0	-0.033461804	-0.385726316	0	-0.127583747	0.135542568
AT1G02920	0	-0.225817675	-1.830641139	0	0.305393645	0.488746131	0	0.233872746	0.496910697	0	0.798268169	0.604454144
AT1G02930	0	0.259294271	-1.380431039	0	0.483753293	1.053404881	0	0.645364189	1.077091969	0	1.443633515	1.07673243
AT1G02950	0	0.489266007	-0.471431794	0	0.119362966	-0.157088412	0	0.014561734	-0.579377709	0	0.165106894	-1.087204802
AT1G02960	0	0.405575982	0.273776431	0	-0.232588554	-0.117190306	0	0.129014025	-0.642450142	0	-0.058471421	0.331793567
AT1G02965	0	-0.049332332	0.765903954	0	-0.653541592	-0.525943812	0	-0.141455451	-0.185605277	0	-0.746123891	0.250583794
AT1G02970	0	-0.540343787	-0.932879472	0	0.435374437	-0.311949772	0	-0.130555365	-0.879152654	0	-0.374242952	-0.477545811
AT1G02980	0	-0.273168434	-0.036880168	0	-0.047494173	-0.775899015	0	-0.344634809	-0.115713138	0	-0.083481051	0.644334792
AT1G03000	0	-0.824012408	-0.724109845	0	-0.232617796	-0.401987376	0	-0.005520762	-0.691435447	0	0.10261002	0.309586751
AT1G03010	0	1.090055907	0.270287761	0	-0.359525248	-0.599491237	0	-0.404378169	-0.842286453	0	-0.223815185	-0.428677145
AT1G03030	0	0.102857079	0.500444394	0	0.106110943	-0.583228517	0	0.130807798	0.291006193	0	0.349797498	0.613959253
AT1G03040	0	-0.197993732	0.8026691	0	-0.241251276	0.05050507	0	0.285243559	0.727369101	0	0.390791411	0.828284819
AT1G03070	0	1.406653997	1.733580809	0	0.420332322	-0.196920171	0	0.631832222	1.609273006	0	-0.001460999	1.894946524
AT1G03080	0	0.52752427	0.773580524	0	-0.202473046	0.086288496	0	1.055966787	2.111015023	0	0.615801244	1.032782502
AT1G03106	0	0.059575723	1.291363528	0	0.120417597	-0.283237601	0	-0.296348838	0.852654908	0	0.262561045	0.819147277
AT1G03110	0	-0.31987426	-1.411199354	0	0.307102301	0.478242516	0	-0.105926006	-0.860928563	0	-0.434315027	-0.533648288
AT1G03120	0	0.626981938	0.08630364	0	0.087776967	-0.830791872	0	-0.367460701	-0.597156758	0	0.265271765	0.868271291
AT1G03140	0	0.307067102	0.714941701	0	-0.116842877	0.020968539	0	0.258965753	0.383302048	0	0.51880228	1.098118801
AT1G03180	0	-0.517381606	-0.44368955	0	-0.672355494	-0.844368221	0	-0.166074536	0.172406075	0	-0.085000145	-0.509246083
AT1G03200	0	0.443080868	0.622794802	0	0.327387044	-0.565167891	0	0.349494367	0.228325013	0	0.342628123	1.304322285
AT1G03220	0	0.175787969	1.401130667	0	0.351231884	-0.092230962	0	0.283419328	1.572277166	0	1.090893067	1.679561189
AT1G03230	0	-0.050062283	0.447925597	0	0.53049433	-0.07617053	0	0.500372264	0.88526076	0	0.797939292	1.128850797
AT1G03240	0	-0.180148437	-0.774611663	0	-3.152790353	0.207045942	0	-1.266939904	-0.808669409	0	-0.40810068	-0.838776166
AT1G03270	0	0.116941282	-0.159245761	0	0.342181365	-0.661144168	0	-0.027629012	-0.299809464	0	0.147525341	0.378228994
AT1G03290	0	0.635407994	1.824817153	0	0.077699935	-0.166380837	0	0.598526877	1.181337163	0	0.95817091	1.767411411
AT1G03300	0	-0.20566089	-0.157217055	0	0.300365388	-0.271715592	0	-0.892944463	-0.902395376	0	-0.488464397	-0.438166736
AT1G03340	0	-0.912140795	-0.245952864	0	0.35250594	0.536571513	0	0.161929567	-0.325417802	0	-0.146575492	-0.101485848
AT1G03380	0	-0.148705312	0.948852526	0	-0.394332673	-0.881763159	0	-0.280161652	0.494659846	0	0.14951659	0.541510198
AT1G03400	0	-0.356741913	-0.024190892	0	0.008612403	-0.331805754	0	0.545150122	-0.396327836	0	0.730134197	0.776474868
AT1G03410	0	-0.198572951	0.074999188	0	-0.726574772	-0.74160661	0	0.032697904	-0.455366407	0	0.290141405	0.696737088
AT1G03420	0	-0.638033961	-1.365979176	0	-0.023485596	0.539624914	0	0.215970837	-0.711236671	0	-0.227382365	-0.830941484
AT1G03430	0	-0.00499126	-0.012328066	0	0.358441731	-0.31325247	0	0.251248041	-0.622463577	0	0.129649145	-0.246958533
AT1G03457	0	1.525979245	0.925562392	0	0.415079049	0.734695648	0	0.78241484	-0.555583042	0	0.532827349	0.479636441
AT1G03470	0	0.747844022	1.835987724	0	-0.326542585	-0.610792768	0	0.277242407	0.261034358	0	1.274149313	2.028023436
AT1G03490	0	-0.250589882	0.657983116	0	0.402468135	0.271898726	0	0.144079615	-0.136703356	0	0.782681043	0.171910627
AT1G03530	0	-0.717536094	-0.449475744	0	-0.067395717	0.894951438	0	-0.253744922	-0.865659296	0	-0.123120282	-0.588892044
AT1G03550	0	-0.032106902	1.612840879	0	-0.663473755	-0.512316684	0	0.054188135	-0.763366125	0	-0.60399273	-0.114344642
AT1G03560	0	0.070896799	-0.689874261	0	0.658843435	0.844697649	0	0.547256391	-0.230100067	0	0.887811221	0.601229402
AT1G03580	0	0.191965746	0.605118815	0	-0.039696145	1.372683703	0	0.472614063	0.051753265	0	1.629866613	2.031090993
AT1G03620	0	0.934081691	0.430012665	0	-0.078545443	-0.276215511	0	0.16687014	-0.047241166	0	0.414057337	0.73825658
AT1G03700	0	1.352004907	0.951425227	0	-0.106284985	0.683766639	0	-0.000400048	-0.15492697	0	-0.282251587	-0.252984104
AT1G03720	0	-0.345133081	0.305682524	0	-0.734201285	-0.730369295	0	-0.577166754	-0.013920285	0	-0.804082792	-1.616074472
AT1G03730	0	0.707152752	-0.174527412	0	0.811521214	0.766269471	0	0.556696223	0.268844188	0	0.474116711	0.384149764
AT1G03740	0	0.437402989	-0.132412135	0	0.654648321	0.970257225	0	0.985755388	0.194148741	0	1.036023497	1.05408266
AT1G03746	0	0.45025418	0.108634455	0	0.170995493	-0.178485153	0	0.383946186	-1.429463252	0	0.523708082	-0.450342329
AT1G03790	0	2.854945246	4.728651553	0	-0.010990265	0.124074846	0	-0.107309867	4.367601428	0	0.023704649	2.234884859
AT1G03800	0	0.233288249	0.349875705	0	-0.608752828	-0.364179301	0	-0.603439059	0.19311444	0	-0.133976335	0.500592068
AT1G03840	0	-0.464635356	-0.468626541	0	0.329686337	-0.031241182	0	0.220063356	-0.740716826	0	0.086127755	-0.597291074
AT1G03850	0	-0.273800846	1.039020835	0	0.648823212	0.524494075	0	1.368120756	0.292419693	0	1.084581432	1.48937037
AT1G03870	0	0.275527571	-0.834835754	0	-0.089789275	0.245985028	0	-2.269322986	-4.473156124	0	-2.024966025	-3.932811562
AT1G03900	0	0.472921818	0.83986479	0	-0.075613126	-0.128591616	0	0.008291101	0.350280161	0	0.090284851	0.332962546
AT1G03930	0	-0.229635212	-0.224211984	0	0.111982383	0.076877764	0	0.030470634	-0.970702736	0	-0.656024297	-0.658354619
AT1G03935	0	-1.576861852	-3.992410417	0	0.891462934	0.245759732	0	-0.89332154	0.021696441	0	-1.542488958	-0.557484719
AT1G03960	0	-0.705469639	-0.171648998	0	0.140444116	0.158407198	0	0.10684814	0.067442775	0	-0.1070567	0.598027727
AT1G03970	0	0.05287332	0.192658135	0	0.670977108	-0.206760485	0	0.714934619	0.897902325	0	0.870086102	1.396036319
AT1G04110	0	-1.12032056	-1.884744181	0	-0.081919006	0.1295746	0	-0.081211757	-1.799084946	0	-0.781292264	-1.712927313
AT1G04120	0	-0.562371414	0.911085124	0	-0.474271117	-0.178621017	0	0.220025727	0.599026804	0	0.04382402	-0.195721813
AT1G04130	0	0.408776747	0.659977153	0	0.340812488	-0.587028417	0	0.273860344	0.580006735	0	0.474444044	0.940401461
AT1G04140	0	-0.59668212	0.379396515	0	-0.680135178	-0.318432908	0	-0.288731794	-0.077769097	0	-0.120749033	0.20907515
AT1G04170	0	-0.692962367	-0.286598206	0	0.09917368	0.408412693	0	-0.151604431	-0.403991471	0	-0.135259122	-0.191417087
AT1G04180	0	-0.265208044	-0.21107071	0	0.191697656	0.65071011	0	0.604926382	-0.019976024	0	0.805773911	0.071010564
AT1G04200	0	1.038871902	-0.622583269	0	0.269390272	0.903210943	0	0.813779042	0.015917194	0	0.384804319	-0.722679014
AT1G04220	0	1.535714732	2.947214967	0	-0.485306745	-0.375273322	0	0.647125092	2.409499687	0	0.157091362	-0.039477368
AT1G04240	0	1.330317745	-0.536154216	0	1.05027858	2.133378819	0	0.336475095	-1.033948608	0	0.996724312	1.873446668
AT1G04250	0	-0.60122893	-1.83882752	0	0.149866646	-0.168680603	0	-0.098536148	-0.963860278	0	-0.407650331	-0.682140048
AT1G04300	0	0.082844735	0.901984377	0	-0.274731724	-0.372039921	0	0.033870058	0.9181892	0	0.169804763	1.173274915
AT1G04310	0	1.320006905	1.848123713	0	0.121972269	-0.517018832	0	0.416724294	1.519205112	0	1.413066673	1.708946003
AT1G04360	0	0.454199888	1.544697138	0	0.965416953	0.03329297	0	0.302581283	-0.7842526	0	0.209207909	-0.501566573
AT1G04370	0	-1.364521474	-0.416744825	0	-0.912927324	0.219538936	0	-0.81647106	-0.315168073	0	-0.715098535	-1.489172131
AT1G04390	0	-0.220423173	0.460056294	0	0.045530721	0.014290163	0	0.477015439	0.755013219	0	0.863135824	1.44788863
AT1G04420	0	-0.587294824	-1.625512066	0	-0.156063006	-0.38468772	0	-0.05995122	-0.199709603	0	-0.076006723	0.409053292
AT1G04430	0	1.825886861	0.777938703	0	0.341060548	1.611657723	0	0.736859761	-0.486720343	0	0.247649269	-0.424889678
AT1G04440	0	0.568004639	1.316488817	0	0.041714572	-0.202044668	0	0.661025656	0.622911555	0	0.718158082	1.10515233
AT1G04445	0	-0.403767578	-1.013452693	0	-1.13498642	-0.187145849	0	-0.336368189	0.373263647	0	0.730899126	0.680064597
AT1G04490	0	-0.670335347	0.933137449	0	-0.570667464	-0.477811736	0	0.515992818	-0.185375102	0	-0.264216007	-0.612797894
AT1G04500	0	-0.459129766	0.410251176	0	-0.713208115	-0.52470447	0	-0.62333476	0.177330305	0	-0.054284457	0.185064769
AT1G04520	0	-1.306707494	-2.682083099	0	0.433372583	0.193058253	0	-0.326918493	-1.509920313	0	-0.887365953	-1.122572818
AT1G04550	0	-1.122712366	-0.861034018	0	0.389081679	0.016036263	0	-0.348546165	-1.008683933	0	-0.529161795	-0.369038989
AT1G04570	0	-0.411946484	-0.321213838	0	-0.282797501	2.099735144	0	0.837233143	0.484822282	0	-0.629171645	-0.383708497
AT1G04580	0	-0.186284615	1.033045479	0	-0.312029792	0.049541099	0	0.181240122	0.283236328	0	-0.082934974	0.214338769
AT1G04610	0	-0.439492957	-1.034498591	0	0.090498766	0.252652112	0	0.193911062	-0.465193685	0	-0.224719533	-0.89326435
AT1G04635	0	-1.129095699	-1.055642836	0	0.322829684	-0.331349551	0	0.005887113	-0.685273801	0	-0.849825665	-0.998676433
AT1G04640	0	-0.786717494	-1.518232812	0	0.166525697	0.069728474	0	0.197596097	-0.362715176	0	0.22280147	0.013110151
AT1G04710	0	-0.812390598	-0.242113561	0	0.146137285	-0.48362586	0	-0.063626142	-0.306858611	0	-0.193943895	-0.123541431
AT1G04720	0	1.438591054	-0.46968654	0	0.13491381	0.757457216	0	0.244036864	1.202008966	0	0.889512349	1.142988987
AT1G04760	0	-0.31444855	-0.626432868	0	0.557839862	-0.568895644	0	0.195830012	-0.794016178	0	-0.153052362	-0.400857955
AT1G04800	0	-0.265202019	-1.883669831	0	-0.253296256	-0.078936621	0	0.252579916	-2.407328672	0	-0.061042626	-2.01405861
AT1G04820	0	0.102088138	-0.68455101	0	-0.261556677	-0.332152295	0	-0.181512025	-1.047810848	0	-0.355167304	-0.988470381
AT1G04830	0	0.466947946	1.671069346	0	-0.243449299	-0.226069873	0	0.475921631	1.433472983	0	0.656890249	1.377257721
AT1G04910	0	0.340807545	-0.140531538	0	-0.327058729	-0.152832149	0	0.102999105	-0.619589298	0	-0.137816044	-0.353068439
AT1G04940	0	-0.587489162	-0.284013741	0	-0.089424023	0.651684077	0	-0.26994958	-0.646779245	0	-0.098620974	-0.262723737
AT1G04970	0	-0.096923401	1.641865411	0	-0.180742316	-0.770402534	0	-0.329841183	0.558330498	0	0.084944521	0.967414901
AT1G04985	0	0.666371049	0.897307419	0	-0.082306416	-0.211226812	0	0.072944062	0.62127058	0	0.495579294	0.620758399
AT1G04990	0	0.999306121	0.779742978	0	-0.055680004	0.616109879	0	0.572513358	1.376518774	0	0.932534748	1.081226792
AT1G05000	0	0.554155499	1.344789753	0	0.158260976	1.307079134	0	-0.052673271	-0.080286479	0	0.393286835	0.594035371
AT1G05020	0	1.44701387	-0.058449547	0	0.543351716	0.544434116	0	0.450007258	-0.144590365	0	0.598717966	-0.155219348
AT1G05030	0	-0.126256664	-0.007431689	0	-0.097447179	-0.502194107	0	0.33906083	0.484115438	0	0.266872912	0.639164091
AT1G05055	0	-0.711007765	-0.478277719	0	-0.327446401	0.142333913	0	-0.467460752	-0.908741008	0	-0.658282864	-1.135661164
AT1G05065	0	-1.14227254	-1.238958475	0	0.136716266	-1.240817312	0	0.217503161	-0.916966275	0	-0.838008347	-1.394452408
AT1G05070	0	0.601937756	0.994209492	0	0.12518748	-0.470082635	0	-0.079482642	-0.75535936	0	0.303523748	-0.12612522
AT1G05080	0	0.003920959	-0.076428173	0	-0.825357495	0.343456916	0	-0.274393686	-0.105544149	0	-0.24289008	-0.362379941
AT1G05090	0	-0.224121472	-0.163196287	0	-0.417452506	0.567584003	0	0.423882288	0.529277195	0	0.377099739	1.122842159
AT1G05120	0	0.199584791	0.499740258	0	0.103553342	0.306993217	0	0.361421214	0.929936643	0	-0.020526891	-0.096582019
AT1G05150	0	-0.174780437	-0.258101461	0	-0.258127688	0.254988348	0	-0.348986931	-0.961683981	0	-0.517910273	-1.08893486
AT1G05160	0	-0.3420308	0.235297477	0	-0.245211653	-0.073448103	0	0.166452955	0.47086877	0	0.600961791	1.6179131
AT1G05170	0	-1.270289573	-0.355195393	0	-0.564849739	-0.792625353	0	-0.209089847	0.30248648	0	-0.608827583	-0.415014085
AT1G05220	0	0.325827556	0.491264708	0	0.690412019	-0.047167207	0	0.034489986	-0.67095849	0	-0.065235261	-0.026863713
AT1G05230	0	-0.583304042	-0.088688455	0	-0.485889705	-1.121002718	0	-0.177861766	0.316325257	0	0.014791681	0.164006482
AT1G05260	0	-0.23001902	-0.366720255	0	0.070848184	0.339095523	0	-0.603604145	-1.667292085	0	-0.438955513	-2.613523361
AT1G05270	0	-0.215314982	0.431923764	0	0.012900593	-0.073419801	0	0.147448613	0.383097586	0	0.38355834	0.833489873
AT1G05320	0	-0.906822009	-0.131663127	0	0.228530086	-0.10591315	0	0.143654362	-0.391823546	0	-0.279624146	-0.746702895
AT1G05330	0	0.344464036	0.616490853	0	-1.169118776	-0.160713718	0	0.500728342	0.853583941	0	0.560229281	0.376377169
AT1G05360	0	-0.285391371	0.385871336	0	0.2384768	0.188225536	0	0.351231123	1.361361305	0	-0.110478538	0.193932354
AT1G05370	0	-0.843638345	-0.853295112	0	0.567136635	0.199119434	0	-0.162829835	-0.355193365	0	-0.36543705	-0.740530542
AT1G05380	0	0.469322116	1.00410573	0	-0.163460491	-0.128463317	0	0.249018632	0.535366038	0	0.393540737	0.713588671
AT1G05410	0	0.821012103	1.081811382	0	0.026523542	0.215249351	0	0.400431775	-0.08166522	0	0.48226398	0.261255691
AT1G05420	0	1.342240426	-0.525972007	0	0.046062368	0.402060821	0	0.000920352	-1.773561787	0	-0.660996912	-0.723209434
AT1G05450	0	1.508008163	2.277920502	0	0.42915771	-0.013754275	0	0.188935736	1.208813731	0	0.398044941	-0.017397856
AT1G05470	0	-1.055783873	-1.039064719	0	0.140458273	-0.526761044	0	0.009494828	-0.527151314	0	-0.301189885	-0.971966569
AT1G05510	0	-0.296459808	0.387215852	0	-0.697055898	-0.013922105	0	0.136185185	0.14818901	0	-0.037932012	0.138826472
AT1G05530	0	0.355531796	1.278097758	0	-0.643062308	-1.126588939	0	-0.871426052	0.350311321	0	-0.108738691	2.063429232
AT1G05550	0	-0.809440945	0.048925179	0	-0.702623254	0.151649478	0	-0.277444077	-1.201125877	0	-0.510252409	-0.131487751
AT1G05560	0	0.602599528	3.179936882	0	-0.850045967	-2.018722915	0	-1.116723388	1.490720847	0	0.250153912	2.50538298
AT1G05600	0	-0.641927888	0.037827761	0	0.392879202	-0.259507155	0	0.051689325	-0.957660019	0	-0.252070015	-0.579641657
AT1G05610	0	-0.082265738	0.387446668	0	-0.568597134	-0.006686728	0	-0.55046214	-0.397662993	0	-0.084544281	0.251107986
AT1G05620	0	0.623318447	1.436572254	0	0.113028037	-0.105388837	0	-0.537734241	-0.86020199	0	-0.332788855	-0.800399774
AT1G05670	0	-0.133223992	0.122674233	0	0.407193097	-0.081274819	0	1.732507988	1.619306122	0	1.823109098	1.783582532
AT1G05680	0	0.912304594	2.643617474	0	0.044835415	0.127047503	0	-0.591746477	1.800262678	0	0.184439986	2.3017529
AT1G05700	0	-0.958034231	-0.918536445	0	0.446635426	0.360657965	0	-0.304452868	-1.091260115	0	-0.957481479	-0.718907459
AT1G05710	0	-0.448649078	0.598047229	0	0.10088731	-0.526588495	0	0.486174055	-0.243528915	0	0.369944594	-0.07231426
AT1G05720	0	0.280520558	0.084068921	0	-0.395388809	-0.134485981	0	-0.195094567	-0.798213372	0	-0.058299852	-0.914756373
AT1G05730	0	0.437548724	-0.408329057	0	0.450336294	0.429151906	0	0.105029832	-0.823940368	0	-0.024424434	-0.127154532
AT1G05740	0	-1.2430969	-0.836779536	0	-1.020317005	-0.966849875	0	-0.319843018	-0.193694751	0	-1.260830127	0.301044917
AT1G05750	0	-0.300145911	0.269106712	0	0.338773654	-0.067323097	0	0.662039607	0.444703116	0	0.882265294	0.873861782
AT1G05760	0	-0.190053965	0.725811871	0	-0.342601759	-0.406096235	0	-0.165351832	0.01484259	0	-0.100806216	-0.229831751
AT1G05790	0	-0.218503371	1.365502835	0	0.125907744	-0.048321435	0	0.248509199	0.759398505	0	0.478000562	1.341579843
AT1G05805	0	0.1612566	0.226541884	0	0.615856953	0.928260044	0	0.248604848	-0.820936085	0	0.269562581	0.052233168
AT1G05810	0	1.367618705	1.75585665	0	0.389571021	0.876009553	0	0.414424332	-0.080683329	0	0.645719555	0.692599926
AT1G05820	0	0.832084747	1.140483118	0	-0.070081307	-0.023418789	0	0.172245723	0.371096689	0	0.822027719	1.301793332
AT1G05840	0	0.713632487	1.610380946	0	-0.138854468	-0.257844234	0	0.493665349	0.805411499	0	0.768588633	1.222018704
AT1G05860	0	0.400791947	0.818035789	0	0.18136777	-0.348672455	0	0.324283665	-0.094712442	0	0.477037296	0.922351337
AT1G05870	0	0.26352508	-0.07858712	0	0.293328546	1.061484939	0	1.096823595	0.722218961	0	0.985467223	1.434648975
AT1G05880	0	-0.523146038	-0.6376	0	0.225511726	0.578049536	0	-0.161306611	-0.627667764	0	-0.735796598	-0.41969422
AT1G05894	0	-0.154986177	-0.137380397	0	-0.727734442	0.100226463	0	0.34359729	0.271110496	0	0.023384003	0.277105396
AT1G05900	0	-0.950033902	0.417472154	0	-0.399707818	-0.847731451	0	-0.506877507	-0.30106552	0	-0.323960747	-0.113712995
AT1G05910	0	-0.570089283	-0.610659423	0	0.046464063	0.333403372	0	-0.115901355	-0.091155048	0	-0.140151786	-0.473667971
AT1G05940	0	-0.841122929	0.021585694	0	-0.201622615	-0.340980087	0	-0.231662908	-0.063833754	0	-0.030316992	0.158322307
AT1G05960	0	0.094813757	0.596988269	0	-0.571102004	-0.523296294	0	-0.120151168	0.483041165	0	0.138760197	0.500410219
AT1G05970	0	0.028902809	0.264750412	0	0.018849144	-0.311125997	0	0.613940651	0.62220422	0	0.960418068	1.03324731
AT1G05980	0	0.062997118	-0.243731523	0	-1.683388578	1.16732204	0	0.008971345	-6.878590489	0	-0.545780523	-0.663164261
AT1G06020	0	-0.668272657	-0.171519485	0	-0.711833556	0.576605075	0	-0.630677287	-0.204908436	0	-0.29234133	-0.02422171
AT1G06030	0	-0.621075579	0.188885204	0	-0.224283785	0.379959573	0	-0.441691411	-0.285001768	0	-0.301720219	0.380018283
AT1G06050	0	0.488986354	1.213272319	0	0.416867393	0.408957005	0	-0.186388628	0.783713251	0	0.316060713	0.727523749
AT1G06060	0	0.684573494	0.039128402	0	0.123058602	-0.431305116	0	0.264949243	-0.096524687	0	0.510640543	0.95307094
AT1G06090	0	-0.438354261	0.7287423	0	0.143644556	0.287370569	0	0.041542549	-1.440420806	0	-0.290932123	-1.601614922
AT1G06100	0	-1.685572094	-1.708521698	0	0.361727257	0.045516632	0	-1.051546306	-1.544053379	0	-1.651980499	-1.490988432
AT1G06110	0	-0.891477077	0.356545188	0	-0.474862215	-0.98266085	0	-0.127714609	0.168832813	0	0.091042938	0.572684645
AT1G06120	0	-0.595165272	-0.404937513	0	-0.018649363	0.105402497	0	-0.356660776	-1.322996911	0	-0.532557058	-1.292415407
AT1G06135	0	-0.58216363	-0.613284245	0	-0.409772958	0.048885852	0	0.368729065	-0.314616145	0	-0.690564139	0.600165302
AT1G06145	0	-0.472919563	-0.554596643	0	-0.286330045	0.207263946	0	-0.312492316	-0.903397039	0	-0.368079756	-0.935219092
AT1G06150	0	0.221467276	0.271664284	0	-0.140604639	-0.282760495	0	-0.093304274	0.233648633	0	0.570448454	1.321931857
AT1G06160	0	-1.603357631	-1.577679303	0	-0.293517213	-2.056026251	0	-1.494235058	-1.990339353	0	0.164938874	-0.794449432
AT1G06180	0	0.298418832	2.007431421	0	0.311324118	-0.824313325	0	-0.050703464	1.38317953	0	1.419626114	2.484482376
AT1G06200	0	-0.223994843	0.123102948	0	-0.371511363	-0.553881714	0	-0.081151565	0.17560115	0	0.045734282	0.444686246
AT1G06210	0	0.227597322	0.398324105	0	0.103944372	-0.415502591	0	0.492694801	1.118635755	0	0.283215534	0.337487631
AT1G06225	0	0.475163051	0.418475383	0	0.423379389	0.139104978	0	1.232714222	-0.863995026	0	0.144086086	-0.874692555
AT1G06240	0	-1.24331672	-0.977309466	0	0.142682759	-0.502472338	0	-0.116802059	-0.525096873	0	-0.435733255	0.246458817
AT1G06260	0	-0.448055391	-0.124219916	0	-0.884869595	0.194190293	0	-0.145650093	-0.400202125	0	0.150555057	0.587269514
AT1G06290	0	-0.285400771	0.878411706	0	-0.038136084	-0.34369753	0	-0.09782624	0.286912716	0	0.142926733	0.586932012
AT1G06350	0	-1.616072358	-3.069004675	0	-0.345272502	0.382595724	0	-0.220682664	-1.809299469	0	-1.467602677	-2.368556825
AT1G06360	0	-1.973203566	-2.229826535	0	0.248417793	0.918570438	0	0.305569355	-1.779336909	0	-1.633295005	-2.287064545
AT1G06370	0	0.182403951	-0.069521914	0	-0.220238096	-0.119339542	0	0.084239593	-0.176859181	0	0.746608906	0.427979483
AT1G06380	0	-0.237831848	-0.331649527	0	0.8069006	0.521146567	0	0.019456054	-1.026698066	0	-0.525075554	-0.71496192
AT1G06400	0	1.201754201	1.681745734	0	-0.110697225	-0.27860917	0	0.211765952	0.424083189	0	0.511089526	1.094869134
AT1G06430	0	-0.896899442	0.413502979	0	-0.314649024	-0.533768298	0	-0.189595031	0.560827809	0	-0.291128218	0.319280828
AT1G06450	0	-0.696633466	0.050966574	0	0.513791342	0.113587443	0	0.308645188	0.056795653	0	0.300954471	-0.114238414
AT1G06475	0	-0.770058309	0.036774465	0	0.904813933	0.281475873	0	-1.400822902	-1.29066286	0	-1.149712704	-1.942377379
AT1G06480	0	0.416803685	-0.47824598	0	0.754425441	-1.095635341	0	-0.17829781	-0.769121575	0	1.04362032	1.588273149
AT1G06500	0	-0.235139898	0.478120493	0	0.268875843	-0.471223382	0	0.103226591	-0.722123688	0	-0.368645914	-0.507543629
AT1G06540	0	-0.374486724	-0.322596797	0	-0.18144826	0.271328076	0	0.792108457	0.471990772	0	0.367672143	-0.179900071
AT1G06570	0	1.104386584	1.980516406	0	-0.031869941	-0.585362477	0	0.788137448	1.655580081	0	1.55540342	2.318632628
AT1G06580	0	-0.347702906	-0.277576293	0	0.003492965	-0.396551941	0	0.561453296	-0.405493669	0	0.239464173	-0.160376816
AT1G06610	0	-0.082310757	-1.710964744	0	0.727821274	0.390769058	0	0.678950551	-0.517525359	0	0.333121003	-0.578623775
AT1G06620	0	0.830328741	0.529681234	0	-0.07710098	-0.553501475	0	0.772239714	-0.024778708	0	1.758984628	2.648791088
AT1G06630	0	0.625853254	1.217234426	0	0.160321658	-0.307953897	0	0.551595469	0.525895287	0	1.09069643	1.744820969
AT1G06640	0	0.922099534	0.245701097	0	0.110072291	-0.355738878	0	0.219574454	-0.616290163	0	0.215448693	-0.249572654
AT1G06645	0	-0.921157577	-0.40887813	0	0.440983704	0.285408162	0	0.17101156	0.311617171	0	0.995745672	1.603015862
AT1G06650	0	-0.809164211	-0.038456921	0	0.03942994	-0.017182707	0	0.101489993	-0.125373667	0	0.234349531	0.673244685
AT1G06670	0	-0.987498366	-0.183295571	0	-0.298131443	0.227713908	0	-0.165947443	-0.449133074	0	-0.452464151	-0.471987915
AT1G06680	0	-0.314619298	-1.115570341	0	0.101812056	-0.098453666	0	-0.059583676	-0.794012874	0	-0.202352466	-0.438381323
AT1G06700	0	0.322756469	1.1371453	0	-0.215346382	-0.141618481	0	0.026000022	0.451494969	0	0.251016247	0.486318571
AT1G06710	0	-0.490552598	-0.253618588	0	-0.302394879	0.550520213	0	-0.241425514	-0.796601438	0	-0.336903197	-0.166645659
AT1G06720	0	-1.119919257	-0.999835375	0	-0.622276508	0.40764307	0	-0.439389498	-0.711366713	0	-0.538814803	-1.048004778
AT1G06760	0	0.180881221	0.809702953	0	-0.162371858	-0.190922815	0	-0.517451847	-0.887003118	0	-0.671071953	-1.250474657
AT1G06810	0	-1.331478433	0.342699919	0	0.019344028	0.249472619	0	-0.348144351	-0.930218166	0	-3.727530816	1.02287215
AT1G06830	0	-1.233051945	-2.260268043	0	0.045719057	0.626911875	0	-0.850659796	-1.211888318	0	-0.439640055	-1.005934006
AT1G06840	0	-0.577817335	0.028373057	0	-0.050087523	0.102109534	0	0.174751767	0.421486875	0	0.672327068	0.909526796
AT1G06870	0	0.497445295	1.090620453	0	0.158399354	-0.131373167	0	0.009428351	-0.159319898	0	0.061061158	0.232037757
AT1G06880	0	0.347642926	-0.693871645	0	-1.80685845	1.231147857	0	1.702612833	1.300944584	0	0.63715477	1.150298427
AT1G06890	0	0.270119459	1.069085503	0	-0.562779722	-0.370111861	0	-0.193437343	-0.432355333	0	-0.029422195	-0.055600361
AT1G06910	0	-0.567510182	0.058101554	0	0.432711852	-0.253795568	0	0.24491792	-0.301558961	0	-0.081385652	0.278756683
AT1G06980	0	-0.951368179	-0.445518313	0	0.611478847	-1.028952446	0	-1.448359085	-2.499343141	0	-1.271056394	-1.694882957
AT1G07030	0	-0.067441513	-0.109918836	0	-0.632284775	-0.670087778	0	-0.288332368	0.914888235	0	0.478691529	1.246214091
AT1G07050	0	-0.398394838	1.47782365	0	1.216871523	2.761550039	0	0.386882834	-0.061249466	0	0.025367967	2.37488164
AT1G07060	0	-0.013323006	0.346160008	0	-0.572645219	0.198021986	0	-0.104995214	-0.561009159	0	-0.167757814	-0.703103502
AT1G07070	0	-0.758555136	-1.423728652	0	0.099049048	0.43798838	0	-0.452326299	-1.391162365	0	-0.439055764	-1.625737728
AT1G07090	0	-1.296633146	-1.395273196	0	-0.067241226	0.712905361	0	-0.820111014	-2.014049228	0	-0.832092116	-1.828158419
AT1G07110	0	-0.661850612	0.176073594	0	-0.243791842	0.159273579	0	0.030758336	-0.049982201	0	-0.131745079	0.377501783
AT1G07170	0	0.493372683	0.719583297	0	0.044158286	-0.389326217	0	0.562916944	0.48122246	0	0.505079653	0.773429576
AT1G07180	0	-1.068303105	-2.732856174	0	0.111088869	-0.086128058	0	0.03622914	-0.602080907	0	-0.42531576	-0.231964214
AT1G07240	0	0.292914764	0.473487011	0	0.759927146	1.31339106	0	0.918478557	-0.045251961	0	0.664608084	-0.265858127
AT1G07250	0	-0.238612375	0.287169081	0	0.348431776	-0.122811622	0	0.228858249	0.887781788	0	0.238857188	0.512236822
AT1G07260	0	-0.16252256	0.642470449	0	0.329300121	0.627416556	0	-0.060921762	-0.373066111	0	0.225029374	-0.924265237
AT1G07280	0	-0.585801449	-0.341962755	0	0.215974881	0.153827074	0	-0.014264722	-0.232881966	0	0.037389578	0.78356494
AT1G07300	0	-0.029404311	0.051333461	0	-0.379625399	-0.009542015	0	-0.029789956	-0.754958112	0	0.117200052	0.385913335
AT1G07310	0	0.579891804	0.902846234	0	-0.205911573	0.175408978	0	0.108127312	0.311784852	0	0.25462065	0.705104169
AT1G07350	0	-0.07296699	0.629011363	0	-0.828448469	-2.000256453	0	-0.573309102	0.692759802	0	0.475771684	1.332192218
AT1G07390	0	-0.67505702	-0.1807468	0	0.278043081	-0.288611956	0	-0.132212788	-0.178040713	0	0.40662615	0.112144326
AT1G07400	0	3.023561518	2.476303146	0	0.443260914	-0.81948931	0	-0.417536153	1.995391143	0	2.107137754	5.09567022
AT1G07410	0	0.255056885	-0.695514798	0	0.126102897	0.798248586	0	-0.372473964	0.253978219	0	0.421132063	1.905185645
AT1G07420	0	1.22998457	1.147974469	0	0.39482013	1.087455119	0	0.19042912	-0.474745842	0	0.155571537	0.708863455
AT1G07430	0	3.451046202	4.813479977	0	0.1661276	-1.02910737	0	4.452631227	5.727205	0	4.215150798	5.45822408
AT1G07440	0	-0.690572514	0.848786673	0	-0.173539165	-1.409228014	0	-0.32817886	-0.66025433	0	0.100775255	0.85066594
AT1G07450	0	-1.828643258	-2.35878056	0	0.313638878	0.054456484	0	-1.051677355	-1.637008018	0	-0.178689353	-0.239808629
AT1G07473	0	-1.01376749	0.295740595	0	-0.426477089	0.5942766	0	-0.078048169	-0.038611107	0	0.138112099	-0.308576828
AT1G07476	0	0.055978116	-0.005473795	0	-0.291100147	-0.379180936	0	-0.695303195	0.255574175	0	-0.746977771	0.321129782
AT1G07490	0	-0.998291047	-0.803038973	0	0.817325926	-0.68059835	0	0.347151064	-1.018878311	0	0.103940472	-0.866450212
AT1G07500	0	0.160858159	0.731730445	0	0.206219887	0.019203764	0	0.447720458	1.774294709	0	-0.246901897	0.936796316
AT1G07560	0	-0.205161047	-0.175974151	0	0.214704999	0.022598612	0	-0.175981735	-0.925351778	0	-0.354914818	-0.523817484
AT1G07590	0	-0.569541888	-0.0037105	0	-0.207462062	-0.489497824	0	2.050115886	5.489320129	0	2.423676806	5.040194146
AT1G07640	0	-0.379538925	0.300043254	0	-0.710950839	-0.76828749	0	-0.48419503	-0.586329201	0	-0.587877649	-0.950822962
AT1G07645	0	0.486242703	0.480958163	0	0.771951193	0.28637316	0	-0.196608567	-0.18048105	0	0.176635789	0.498978066
AT1G07650	0	0.667732069	0.242842813	0	0.069619993	1.007787875	0	0.598683061	-0.593363721	0	0.454653281	-0.187118245
AT1G07670	0	0.107643053	0.8147965	0	-0.295914738	-0.032848022	0	0.190275496	0.656904172	0	0.037248282	0.422595458
AT1G07702	0	1.610950899	0.057190879	0	-1.391355436	0.705344899	0	1.044550419	-0.477964885	0	0.557977159	0.330566341
AT1G07725	0	-0.294675939	-0.374114779	0	-0.613391003	-0.633556675	0	-0.269359547	0.471434734	0	-0.187729844	-0.134592588
AT1G07730	0	-0.673711903	-0.318386688	0	-0.098216114	0.011610928	0	-0.051967419	0.053579625	0	0.34119173	-0.156675976
AT1G07740	0	-0.689403679	-0.286524486	0	-0.064603595	-0.119580754	0	-0.094887149	0.021244653	0	0.363869474	-0.093919475
AT1G07745	0	-0.504876401	0.204637444	0	-0.097341877	-0.04163371	0	-0.079078207	0.148344314	0	0.498176672	0.75366216
AT1G07750	0	-0.51670359	0.463019382	0	-0.396143893	-0.177601907	0	-0.394411873	-0.341750652	0	-0.456464723	-0.990384616
AT1G07790	0	-1.06849345	-1.139153102	0	0.629989733	-0.056529193	0	-0.677341867	-0.921731411	0	-1.182915456	-0.560548394
AT1G07800	0	-0.035850153	-0.289693251	0	-0.571794273	-0.131377532	0	-0.961972377	0.173605738	0	-0.152162961	-0.204830274
AT1G07810	0	0.476925975	1.248877725	0	-0.067490981	0.113430698	0	0.401766514	1.079522247	0	0.134645629	0.679627671
AT1G07840	0	-0.290829389	0.044135203	0	0.223768418	0.082882933	0	0.159932152	0.107397978	0	0.447217324	0.837956854
AT1G07850	0	-0.299551931	-0.124124949	0	-0.625981961	-0.711842941	0	-0.110367296	-0.948668944	0	0.437031306	-0.003854558
AT1G07860	0	-0.563833066	-0.109638562	0	0.233394334	0.241557875	0	1.18493266	2.621593711	0	1.203710947	1.925497074
AT1G07900	0	1.19371339	3.745418687	0	-0.540532141	-0.529142841	0	3.200396021	4.843358428	0	2.836325852	3.911205477
AT1G07960	0	-0.121168439	0.358067258	0	-0.424534957	-0.89209603	0	-0.32005578	0.143067176	0	-0.14354605	0.238992544
AT1G07980	0	0.653261887	0.288349311	0	-0.074897129	-0.468041099	0	0.140342439	0.634976817	0	0.185002955	0.360409595
AT1G08035	0	0.322549325	-1.255163031	0	-0.334760641	0.535233122	0	-0.042457657	0.040144832	0	-1.004578622	0.13911388
AT1G08060	0	-0.373266499	0.141961931	0	-0.281061426	-0.584851865	0	0.1495705	0.469142176	0	-0.102396818	0.171354257
AT1G08090	0	0.058968395	-0.274008376	0	-0.230453669	0.378634855	0	0.16808748	-0.26581125	0	-0.964716063	-0.325774478
AT1G08110	0	-0.075245361	0.3752013	0	-0.017089175	-0.532618663	0	-0.103440518	-0.250630579	0	0.08340348	0.496010108
AT1G08115	0	-0.542945298	0.38684205	0	-0.900897918	-0.65934148	0	-0.15733786	0.238425253	0	0.09200402	0.558075949
AT1G08120	0	-0.450588626	0.92057915	0	-0.663208057	0.597077918	0	0.378907238	-0.283214321	0	0.107306704	0.08088428
AT1G08130	0	-0.510710654	-0.732264011	0	-0.124226701	0.144542693	0	-0.071114426	-0.96906924	0	-0.654401907	-1.175696722
AT1G08170	0	-1.150210822	-0.497809214	0	-0.153266607	-0.139238846	0	0.286902385	-0.181934343	0	0.34497151	-0.318330041
AT1G08180	0	-0.919920016	0.18862539	0	-0.231680761	-0.878995164	0	-0.256472844	-0.666423814	0	-0.507338279	-0.085409145
AT1G08190	0	-0.577631625	-0.058305008	0	-0.033938437	-0.28609366	0	0.027153547	0.699378365	0	0.014752884	0.456785163
AT1G08200	0	1.084974258	0.67514723	0	-0.140915587	0.244539073	0	0.329848022	0.155244711	0	-0.018873972	-0.297588917
AT1G08210	0	-0.216121856	0.885162947	0	-0.533421363	-0.585090816	0	-0.083453877	0.035888511	0	-0.057553521	0.294349848
AT1G08220	0	-0.524052172	-1.144107749	0	-0.481843246	0.18233078	0	-0.476574775	-1.315530908	0	-0.589011309	-0.844587131
AT1G08230	0	-0.643750266	1.768084127	0	-0.226025047	-0.337155974	0	-0.145655476	0.109828325	0	0.375334342	1.049325487
AT1G08233	0	-0.278880253	1.431796219	0	-0.327307498	-0.826826616	0	0.021375906	1.141803422	0	0.606946264	0.821713995
AT1G08250	0	-1.052518729	0.474876594	0	-0.828115993	-1.021551849	0	-0.594885101	0.990390199	0	-0.707594993	-0.817009587
AT1G08270	0	1.286879605	0.10043827	0	-0.364716693	0.203687619	0	0.483473482	0.806049462	0	0.565917214	0.28955733
AT1G08280	0	-0.335388386	0.024937846	0	0.25976411	-0.559148149	0	-0.490037955	-1.686431824	0	-1.320405733	-2.485337682
AT1G08310	0	-0.025269909	1.598943864	0	-0.107071559	-0.752332628	0	-0.026315389	-0.367479899	0	0.512690619	1.396158297
AT1G08320	0	-0.1331158	0.276168677	0	-0.387097039	0.136012825	0	-0.541444639	-1.146044712	0	-0.478318054	-0.875620056
AT1G08340	0	0.398596463	0.382079163	0	0.373533822	0.680344479	0	0.44378648	-0.26672475	0	0.252385159	-0.253371446
AT1G08370	0	0.476547337	0.959313878	0	0.401223935	-0.095184439	0	0.43829179	0.633526841	0	0.668536819	1.247544873
AT1G08390	0	-0.879015297	-2.11579982	0	0.05536239	-0.760170048	0	0.041416394	-0.78330009	0	0.24684459	0.104871344
AT1G08410	0	-0.340464551	-0.157712982	0	0.259749751	0.955203921	0	0.127285083	-0.104197761	0	0.111332703	-0.041791352
AT1G08430	0	-0.00093811	0.496467339	0	0.163090098	-0.029279317	0	-0.435291545	-0.657707448	0	-0.241714243	-0.598340066
AT1G08460	0	-0.23274548	0.647304632	0	-0.033942707	-0.416699375	0	-0.09009433	0.351776249	0	0.226864986	0.733148474
AT1G08470	0	-0.449011536	0.112937301	0	0.071596	0.237393389	0	0.077787025	-0.319188762	0	-0.311596723	-0.746860065
AT1G08510	0	0.951442687	0.993633598	0	-0.306057151	0.411140631	0	-0.193967237	0.321844866	0	-0.433825376	-0.353325335
AT1G08530	0	-0.358716334	-0.173227716	0	0.364478398	-0.341103882	0	-0.054330731	-0.854871947	0	-0.399684446	-0.557918616
AT1G08550	0	-0.762235525	-0.911022474	0	-0.209993614	0.076950975	0	0.14066018	-0.178294607	0	-0.1288955	0.54356422
AT1G08560	0	-0.644813016	-2.429865563	0	-0.324821284	0.194744753	0	-0.743641533	-2.443160801	0	-0.909062218	-2.489244199
AT1G08570	0	0.612111522	1.073111834	0	-0.120615642	1.08039157	0	1.134172598	2.180261062	0	1.648769894	2.364001916
AT1G08580	0	-0.901053056	-1.192235282	0	-0.135523881	0.544503491	0	-0.403533479	-1.877067555	0	-0.856781251	-1.421876786
AT1G08610	0	-0.584402461	-0.837902032	0	0.09032323	0.739977245	0	-0.066305733	-1.258217582	0	-0.456666539	-1.095344658
AT1G08630	0	5.236384408	6.787811569	0	0.020657022	-0.394629372	0	0.248706867	1.415517684	0	3.016097164	4.62021662
AT1G08650	0	-2.28791237	-1.723909121	0	-1.1986598	-1.940574096	0	0.565738512	1.981197574	0	-0.081612071	0.641846875
AT1G08660	0	0.210843737	-0.115538552	0	-0.352615804	-0.234344953	0	-0.28552089	-0.858698865	0	-0.079262673	-0.502440636
AT1G08670	0	-1.1994779	-0.591992418	0	0.091859364	0.122734049	0	-0.207504494	-1.094883189	0	-0.168406562	-1.34435857
AT1G08680	0	-0.1636143	1.026207861	0	-0.073085794	-0.52463345	0	0.01453396	0.527039386	0	0.239640637	0.881373369
AT1G08710	0	0.186060858	0.679447613	0	0.209127036	-0.941300794	0	0.379251413	0.521687672	0	0.758796718	0.939789576
AT1G08720	0	0.451407993	0.597321598	0	0.239519662	-0.114608229	0	1.177150629	1.265388726	0	1.444936388	1.978905096
AT1G08740	0	4.877521255	5.175903374	0	-2.602646909	7.694647698	0	-2.602646909	5.140275522	0	3.218578586	1.099312388
AT1G08760	0	0.582531416	1.484990956	0	0.419847825	-0.018818979	0	0.341039488	0.328943285	0	0.31535147	0.878659764
AT1G08790	0	0.20769577	-0.165484143	0	-1.099469754	0.596152959	0	-0.084768196	1.175022336	0	0.147537208	-0.056339665
AT1G08800	0	0.172781553	0.617531456	0	-0.135311038	0.296465556	0	1.186975885	1.434257024	0	0.91754391	1.130371207
AT1G08810	0	-1.052636262	-2.184773103	0	-0.034542018	0.542200701	0	0.035792825	-1.722838236	0	-0.401737117	-0.516164844
AT1G08820	0	1.361815076	1.424506392	0	0.081927388	-0.126238499	0	0.6506286	0.720397077	0	0.632103245	0.962990272
AT1G08845	0	-0.244290111	-0.31385476	0	-0.17907438	0.240279409	0	-0.016292252	-0.756144996	0	0.273893574	0.095336027
AT1G08880	0	-0.012009873	-0.554813669	0	0.274032081	0.139479344	0	-0.008180563	-1.200006936	0	-0.119591066	-0.624175585
AT1G08900	0	-0.915533919	-0.029980538	0	0.20807846	-0.641477309	0	0.573989588	-0.037915843	0	1.072948528	1.538663009
AT1G08910	0	-0.586862128	-0.220335642	0	-0.092935857	-0.314658099	0	0.454095631	-0.366684108	0	0.514125577	0.565766024
AT1G08990	0	-0.146335033	0.629666181	0	0.049491217	-0.073189239	0	-0.018689103	-1.28215642	0	-0.21168649	-0.57215292
AT1G09010	0	-0.551065648	0.456364204	0	-0.410000477	-0.804098062	0	-0.018978419	0.011297474	0	0.02215158	0.287705301
AT1G09060	0	-0.08487225	-0.108620705	0	-0.172384752	-0.095701043	0	0.429358342	0.191743725	0	0.602310385	1.080415323
AT1G09100	0	-0.637993289	1.080821574	0	-0.118755953	-0.207720418	0	-0.12087525	-0.492888544	0	-0.145696949	0.00489775
AT1G09110	0	-7.906818463	-0.2954026	0	-2.263732874	-6.354279131	0	-7.906818463	1.494886663	0	-7.906818463	1.470450646
AT1G09140	0	-0.282685067	0.806913434	0	-0.403970195	-0.846859904	0	-0.496832666	0.305705753	0	-0.058768154	0.507281206
AT1G09157	0	0.045029978	-0.028057319	0	-0.26508904	0.084916273	0	0.779048356	0.159693927	0	1.13634945	1.443518164
AT1G09160	0	0.093711083	-0.789808538	0	-0.040712153	0.112918294	0	0.061098936	-1.126829499	0	-0.473806761	-1.051210314
AT1G09180	0	-1.080292172	0.143775014	0	-0.020156317	-1.018108497	0	0.403093151	0.442434678	0	-0.417489154	-0.622142186
AT1G09200	0	-0.654114647	-2.048802188	0	0.137047253	-0.133589452	0	-0.396765677	-1.333186508	0	-0.397924383	-1.152592709
AT1G09230	0	-0.446356196	0.856602735	0	0.243404996	0.016188271	0	0.101302446	0.221589889	0	0.401360394	1.060274838
AT1G09240	0	-1.516174979	1.664371971	0	0.418267283	0.147836841	0	-0.729745723	-0.860204499	0	-0.003325323	0.314073806
AT1G09245	0	0.066614812	-0.412046711	0	-0.186825649	-0.365631495	0	1.004237414	-0.448342797	0	0.339945511	0.155193684
AT1G09250	0	0.92986589	0.721983421	0	-0.015719575	-0.275035378	0	0.326165852	0.470624501	0	0.996561108	1.180217854
AT1G09260	0	0.010281508	0.431422318	0	-0.341885097	1.010759526	0	0.808881213	0.740584813	0	0.790219638	3.460787985
AT1G09280	0	0.198777633	0.721975955	0	-0.279818331	-0.174334043	0	0.137710959	0.247176288	0	0.346401665	0.41562256
AT1G09290	0	-0.238890227	0.529990177	0	-0.245127245	-0.214576036	0	-0.09422636	-0.567712806	0	0.073574713	0.147090654
AT1G09350	0	0.764298566	-0.68325121	0	0.639506987	7.043663243	0	3.590166725	1.635007886	0	2.219651737	2.218422548
AT1G09360	0	-0.935331798	-0.605259683	0	-0.553832001	-0.287932339	0	-0.640963679	0.545641111	0	-0.334326669	0.239176696
AT1G09380	0	0.769525152	2.914384097	0	-0.01321282	0.093727579	0	0.259120441	0.200869541	0	0.1868892	-0.638033941
AT1G09400	0	-0.13412243	0.863045526	0	0.092761555	0.233893977	0	0.156432495	0.31214224	0	0.593895237	0.404696008
AT1G09415	0	-0.931478761	-0.753195969	0	-0.286384591	-0.871543358	0	-0.466978892	-0.908193478	0	0.07783868	0.696215336
AT1G09420	0	0.356069056	2.170611752	0	-0.276751151	-0.755333233	0	-0.380629214	-0.023769996	0	0.310303641	0.863169456
AT1G09430	0	0.709650928	1.777604128	0	0.085466937	-0.048479648	0	0.197799867	1.097549934	0	0.605409542	1.870308174
AT1G09460	0	2.589141361	0.818971529	0	0.0931673	0.114664008	0	0.349054723	-0.888884477	0	0.586884084	-0.20636019
AT1G09486	0	-0.700578506	0.305366127	0	0.711629805	0.278575	0	-0.004291769	0.704963108	0	0.308022068	0.105147213
AT1G09490	0	-0.296721573	1.988624212	0	0.189642847	-0.308651302	0	0.04137652	1.092959088	0	0.139819232	1.274322275
AT1G09500	0	-0.005403221	3.884673576	0	0.170341672	-0.387331101	0	0.034093933	2.997908736	0	0.383763703	2.831690657
AT1G09520	0	-0.276113192	0.103354584	0	-0.401034063	-0.498595232	0	0.377285742	0.482795346	0	0.633480612	0.622585752
AT1G09540	0	-0.389732947	-0.563880052	0	0.315519409	-0.68537105	0	-0.244913061	-0.944728439	0	-0.386114783	-1.27180826
AT1G09560	0	0.242398906	0.745036448	0	0.508264259	0.899084592	0	0.098311034	-0.999186371	0	-0.184866779	-0.435184031
AT1G09570	0	0.522747859	0.99691958	0	-0.041749021	0.779905428	0	0.783988593	0.369583991	0	0.470396856	0.680706251
AT1G09580	0	0.100965425	-1.600206483	0	-0.152499965	-0.629522562	0	-0.18918488	-0.97859043	0	-0.261433571	-1.105973353
AT1G09610	0	0.464003875	-0.797517472	0	0.433358679	0.742375032	0	0.35683059	-0.473699103	0	0.020556131	-0.229112779
AT1G09650	0	-0.394019861	-0.853620652	0	-0.092416506	0.269311526	0	0.065342041	-0.031208379	0	-0.120417127	0.395679655
AT1G09660	0	-0.362948043	0.19259993	0	-0.118730679	-0.329297363	0	-0.926887899	-1.010005104	0	-0.707336392	-1.139961045
AT1G09665	0	-1.67767223	-0.753049877	0	0.154551436	0.162629874	0	0.308094585	0.328994325	0	0.528691904	0.580780986
AT1G09710	0	0.143961542	1.795406448	0	0.417845971	-0.022226742	0	0.157709277	0.255062395	0	0.363865687	0.6179828
AT1G09730	0	0.123895991	0.803005517	0	-0.062189983	-0.214988127	0	0.405279736	0.77756753	0	0.471709483	1.009109029
AT1G09740	0	0.318544218	1.47019116	0	0.378753145	0.071608628	0	0.02482987	-0.464206826	0	0.042657861	0.042043435
AT1G09780	0	-0.834787784	-0.976761695	0	-0.044052461	0.898882611	0	0.089285347	-0.29832389	0	-0.422689604	-1.04028351
AT1G09810	0	-0.560795764	0.171751024	0	-0.04006253	0.563359557	0	-0.332889111	-1.324678663	0	-0.409412669	-0.597165876
AT1G09812	0	-0.495145503	0.206329643	0	0.35895229	0.322314797	0	-0.08671514	0.557523955	0	0.31794269	0.107694332
AT1G09815	0	0.338324666	0.67185444	0	0.194115604	-0.122416601	0	-0.086563248	-0.205908973	0	-0.169108794	-0.318613955
AT1G09850	0	0.675961857	1.309665267	0	0.106705822	-0.19924556	0	0.164324311	0.132586136	0	0.237579599	0.160279267
AT1G09890	0	-0.362132669	-0.302063277	0	0.102070151	-0.281568433	0	-0.257599441	-0.323698264	0	-0.358760865	-0.859497675
AT1G09900	0	-0.776896099	-0.637426006	0	0.299329944	0.318266529	0	-0.035328356	-1.151537345	0	-0.273164121	-0.866075846
AT1G09910	0	-0.292410368	1.017524502	0	-0.664193401	-0.469564388	0	-0.158940127	0.093649372	0	0.047131427	0.406582715
AT1G09930	0	-0.155810078	-0.683459961	0	-0.100403733	-0.273589505	0	0.509214167	0.014255776	0	-0.104499634	-0.381095063
AT1G09932	0	0.846301783	-0.313981134	0	0.882605281	1.129484467	0	1.99553265	0.926050426	0	0.488523407	0.447869223
AT1G09935	0	0.132364783	-0.406817402	0	-0.276788576	0.349765184	0	0.058537234	-0.034685214	0	-0.787646155	0.268560059
AT1G09980	0	-0.059172143	-0.11518695	0	-0.390477625	0.424658368	0	-0.048316407	-0.586102431	0	-0.334129245	-0.706594828
AT1G09995	0	1.120918583	0.145367311	0	-0.316317891	-0.837878918	0	0.485220172	-0.192100235	0	0.401974582	0.321994657
AT1G10000	0	-0.667277722	-0.869812822	0	0.106951516	0.088670129	0	-0.105262562	-0.716852986	0	-0.533986013	-0.666157616
AT1G10010	0	-0.123134522	-0.675541123	0	-0.584007575	0.287703312	0	0.031498616	-0.112547831	0	0.037654955	-0.283206967
AT1G10020	0	0.804185285	1.33189031	0	0.297150158	0.619881671	0	-0.346226302	-1.757104533	0	-0.105837215	-0.822533596
AT1G10050	0	0.371348124	0.591204391	0	-0.027693061	-0.554216509	0	0.277840785	0.525011932	0	0.615995442	0.601785267
AT1G10090	0	1.141289499	0.557969308	0	-0.119106988	1.530296003	0	1.885578161	1.415496479	0	2.018618588	1.864465986
AT1G10100	0	-0.197933416	0.972694074	0	-0.006351439	0.408312772	0	0.827832252	0.848553074	0	0.655491989	0.354397286
AT1G10120	0	0.399784314	0.810033628	0	-0.152815184	-0.362365423	0	0.196670301	-0.776374726	0	0.226808132	0.128551998
AT1G10140	0	1.993964084	2.816134472	0	0.5471118	-0.679724834	0	1.007675539	1.670189943	0	2.287634093	2.593240391
AT1G10150	0	0.383372139	0.724438115	0	0.33221686	-0.204316809	0	0.693969934	1.66159988	0	1.310571252	2.055021193
AT1G10155	0	0.163641685	1.151547449	0	0.410790668	2.801523701	0	-0.083535145	-0.064978503	0	-0.187852472	0.224521804
AT1G10160	0	-0.246513703	-0.517040577	0	-0.101766741	0.489479525	0	-0.211829496	0.395992816	0	-0.075046918	-0.030511964
AT1G10170	0	0.654373109	1.306641532	0	-0.036667597	0.374521302	0	0.504468936	2.245872587	0	1.051512891	2.347484551
AT1G10200	0	-0.148799882	0.52857501	0	-0.240372108	0.348373381	0	0.061559239	-0.861427232	0	0.222314748	0.050156258
AT1G10210	0	-0.503428725	-0.063988697	0	-0.25397623	-0.78678306	0	0.172305465	-0.277337078	0	0.366897595	0.643679829
AT1G10220	0	0.026944244	0.556206926	0	-0.299619545	-0.326923772	0	-0.623032905	-0.882715967	0	-0.397700872	-0.127934767
AT1G10230	0	0.029360844	-0.087315273	0	-0.150601115	-0.909553746	0	0.533151298	0.271010314	0	0.474558854	-0.302039953
AT1G10240	0	-0.886984554	-0.708866656	0	-0.683247501	-1.198652065	0	-0.391758314	-0.249997813	0	-0.175538189	0.259079482
AT1G10260	0	-0.486765385	-0.847208109	0	0.176553237	-1.216197244	0	1.188872802	-6.427073058	0	0.608429839	1.094213241
AT1G10270	0	-0.411460098	-0.550228154	0	-0.12414437	0.438961259	0	-0.421327892	-1.09541705	0	-0.316969098	-0.912699679
AT1G10280	0	-0.780823734	-0.374715751	0	-0.026475096	-0.269132349	0	0.501937531	0.798740477	0	0.347397473	0.357850222
AT1G10330	0	-0.336279621	-0.89454803	0	0.385470695	0.027657132	0	-0.184937119	-1.118143503	0	-0.62798374	-1.011087516
AT1G10350	0	0.408805913	0.115733509	0	0.072877811	-0.554680298	0	0.308044237	-0.078469309	0	0.193056809	-0.37876273
AT1G10370	0	1.008002846	0.407358862	0	0.150556603	-0.397982133	0	0.831267462	0.97157428	0	0.394669593	0.068703755
AT1G10400	0	-0.130909458	-0.02481453	0	0.085699266	0.274699461	0	-0.142199665	0.362228241	0	0.581542052	0.820163424
AT1G10410	0	0.606486346	1.069351931	0	-0.175549448	1.624372227	0	0.218748567	0.385655292	0	0.028136825	0.2372017
AT1G10420	0	0.359068743	0.587385135	0	0.170446204	0.304620192	0	-0.493256405	0.270688632	0	0.00841276	0.299555088
AT1G10470	0	-0.249211649	0.162891286	0	0.710451399	0.261846092	0	-0.325018452	-0.47551815	0	-0.431623126	-0.263536605
AT1G10480	0	0.901248675	1.944326227	0	0.240079583	0.263846765	0	-0.044454985	0.145928655	0	0.308769828	0.981785247
AT1G10490	0	-0.850631035	-0.713989038	0	0.178922086	0.460914017	0	-0.053230281	-0.429997371	0	-0.340110458	-0.632895969
AT1G10500	0	-0.324221069	0.632069402	0	-0.354957565	-0.516380559	0	-0.344158808	0.102067156	0	-0.211492381	0.257577304
AT1G10530	0	0.299487385	0.773999493	0	0.151666544	0.46524683	0	1.184993978	1.117083868	0	0.259578057	-0.323594085
AT1G10540	0	-0.995906847	0.522855013	0	0.164527486	-0.377500811	0	-0.103996871	0.079490223	0	-0.117302322	-0.138519864
AT1G10550	0	1.058939797	0.099047118	0	0.911917602	2.678204396	0	-0.748300973	-1.597032996	0	-0.152039899	-1.218508422
AT1G10580	0	0.019459201	-0.107132504	0	-0.151042237	0.873215782	0	0.555944653	1.088975183	0	0.601301924	0.628352507
AT1G10585	0	2.583117069	2.349284432	0	0.350005565	-0.574513346	0	0.998587102	2.189794878	0	2.644299774	2.101237486
AT1G10600	0	-0.123683371	0.529766389	0	0.171389057	-0.230817574	0	-0.001036289	0.339261259	0	0.523574004	1.151908406
AT1G10610	0	0.053237719	0.934673519	0	0.226117708	-0.635036604	0	0.424928697	0.452524821	0	0.929154319	1.729688101
AT1G10660	0	-0.121304896	0.982998872	0	0.062303827	-0.553962168	0	0.006859871	0.000123639	0	0.030233047	0.435588841
AT1G10690	0	-0.271915144	-0.025818271	0	0.31407744	-0.302904428	0	0.74029743	0.544407382	0	0.278371472	-0.095783728
AT1G10700	0	-0.439959375	-0.046060333	0	0.460449558	-0.034050512	0	0.841626674	0.702268231	0	1.086783088	1.178420166
AT1G10720	0	0.048584785	0.607105359	0	0.092645186	-0.389597398	0	0.133087967	-0.066334316	0	0.243778826	0.06764703
AT1G10740	0	0.361158545	0.476122946	0	-0.156816613	-0.280839466	0	0.198637938	0.962907507	0	-0.254663371	-0.447011289
AT1G10760	0	-0.336539753	-0.381627074	0	-0.98781282	-0.006053182	0	0.085287304	0.651625898	0	-0.26817514	0.452540366
AT1G10770	0	1.050102477	-0.206962621	0	0.217377134	3.819273069	0	0.079577474	-0.421484635	0	0.333385924	0.320904844
AT1G10780	0	-0.51818161	-1.728974327	0	0.179823207	0.292185874	0	0.029070789	-0.696891301	0	-0.253592549	-0.898078661
AT1G10800	0	-0.914132329	-0.152620808	0	-1.166019724	-0.692758108	0	0.141504753	-0.661192714	0	-0.602800703	-1.390925
AT1G10810	0	-0.078155179	0.116977637	0	0.108639362	0.484705331	0	0.172754694	0.571116847	0	0.310337165	1.089607347
AT1G10890	0	-0.513913095	0.233328835	0	-0.690838095	-0.536922097	0	-0.134757146	-0.217765228	0	0.107099123	0.290910658
AT1G10910	0	-0.499534145	0.186224499	0	0.175156532	-0.021284887	0	-0.013486451	-0.66670469	0	0.320603184	0.162358005
AT1G10920	0	-0.827804596	-0.627489853	0	-0.073839154	-0.080469364	0	0.621370682	0.083899874	0	0.75698407	0.707043673
AT1G10930	0	-0.850813245	-1.365923031	0	-0.210651328	0.13487048	0	-0.237116522	-0.427601133	0	-0.745816024	-0.868117832
AT1G11000	0	-0.598120166	-1.673306541	0	-0.14952092	-0.51136016	0	0.222062264	-0.962410722	0	-0.024147948	-1.284545616
AT1G11020	0	0.110948748	0.556275156	0	0.395663022	-0.069622775	0	0.49100278	0.747074329	0	0.511821227	0.99383172
AT1G11030	0	-0.931302246	-2.728538495	0	-0.232964464	-1.177738005	0	-0.771350571	0.481180908	0	-8.465395218	-1.280618801
AT1G11050	0	-0.301180245	0.326691035	0	0.711998249	-0.716293038	0	0.55439719	-0.335166086	0	0.094313345	0.094800856
AT1G11055	0	0.135263426	-0.574512475	0	0.241988701	1.954264078	0	1.614850466	1.532089897	0	0.605778083	1.153902585
AT1G11060	0	-0.461966382	0.222249783	0	0.138332375	0.122493704	0	0.347928097	0.54574205	0	0.36793439	0.791282674
AT1G11070	0	-0.152396626	0.14000638	0	-0.270012278	-0.476219991	0	-0.125660768	0.020486152	0	-0.015832454	0.71617201
AT1G11080	0	0.194296336	0.253445952	0	0.088192901	-0.249248221	0	-0.390713916	-1.20470918	0	0.12603573	-0.331412303
AT1G11090	0	-0.273620912	0.405317646	0	0.677001496	0.374888374	0	0.065604579	-0.692802796	0	-0.39583167	-0.733761541
AT1G11120	0	-0.376281634	-0.927054869	0	0.194522041	0.333141741	0	0.21688784	-0.353616155	0	-0.136264294	-0.274113106
AT1G11170	0	-0.515117901	1.337033641	0	-0.657828769	-0.0414453	0	-0.282096763	0.62364711	0	-0.689661732	-0.131784815
AT1G11180	0	0.05041175	0.992049645	0	0.080919996	-0.265302106	0	0.334528753	0.702026316	0	0.62646177	1.317493524
AT1G11190	0	0.194703909	3.990564304	0	-0.263486404	-0.311498399	0	-0.412035545	-0.635864815	0	-0.750478482	-1.718332393
AT1G11250	0	0.053189169	-0.043867647	0	-0.244749839	-0.062239108	0	0.176138373	-0.843670843	0	-0.052669397	0.003632829
AT1G11270	0	-0.571951836	-0.27636055	0	-0.205514716	-0.738397164	0	0.185054482	0.25834718	0	0.61975212	0.769521707
AT1G11280	0	0.576856824	-0.335115458	0	-0.072143527	0.674624134	0	0.274183534	-0.92272969	0	-0.286751261	-0.939559205
AT1G11290	0	-0.970055111	-1.326643899	0	-0.001273312	-0.255095334	0	0.121075389	-0.534583582	0	-0.055876512	-0.423719334
AT1G11300	0	-0.66611758	-0.710636968	0	0.310878175	0.018815764	0	0.308772472	-0.360003304	0	0.08857907	-0.131776139
AT1G11320	0	-0.579535406	-0.762731481	0	0.23752999	0.212376995	0	-0.041764935	-0.558098488	0	-0.473114247	-1.245991282
AT1G11330	0	-0.693039569	-0.425389865	0	0.329830303	0.661767594	0	0.559673593	-0.070626766	0	0.166339034	-1.00879685
AT1G11340	0	-0.378704048	-0.547905618	0	0.027591627	-0.050520771	0	0.150584583	-0.338325112	0	0.187982377	0.413121951
AT1G11350	0	-0.613387642	-0.581639707	0	-0.224412624	0.504534206	0	0.275241313	-0.653783651	0	0.353211596	-0.283466357
AT1G11360	0	0.375916435	0.105051213	0	-0.282599567	-0.679902609	0	0.113276807	-0.578754177	0	0.372291539	0.289383346
AT1G11380	0	1.558328433	1.680166063	0	1.009011817	1.21870121	0	0.17367193	-0.120959106	0	0.65824338	0.727258401
AT1G11440	0	0.198350108	-0.007755396	0	0.706822692	-0.19184659	0	0.123353233	-1.16160957	0	-0.023965836	-0.386212573
AT1G11450	0	-1.703605836	-1.27669376	0	0.160854086	0.444340859	0	-0.058297339	-0.869652811	0	0.551282558	-0.763873584
AT1G11460	0	-0.604955911	-1.062307999	0	0.379369575	-0.106805364	0	0.346741035	-0.187732593	0	-0.058259031	0.026829114
AT1G11470	0	0.070595356	0.719987147	0	0.355764595	-0.155934345	0	0.11337896	0.041054289	0	-0.115366723	-0.347093327
AT1G11480	0	0.513984997	1.133634925	0	-0.303664935	-0.073018166	0	0.326376706	1.041887611	0	0.492738029	0.893320434
AT1G11500	0	0.014522	0.086379278	0	0.221712912	-0.010129588	0	-0.543490588	-0.229113366	0	0.143277882	0.460445432
AT1G11510	0	-0.206962268	-0.39103592	0	0.330533805	-0.715010739	0	-0.335617924	-0.636450474	0	-0.257732999	-0.478725549
AT1G11545	0	-0.464676755	-1.781163826	0	-0.275456302	1.385967224	0	-1.204022304	-2.798550525	0	-1.902306721	-3.643270124
AT1G11570	0	-0.024626098	0.029375177	0	-0.056062448	0.315919545	0	0.709341785	-0.544684853	0	-0.77940576	0.240163674
AT1G11580	0	-0.65960841	-0.575555898	0	0.121433329	0.217708097	0	-0.120740113	-0.444561297	0	0.090922051	-0.832087025
AT1G11600	0	-1.146639112	-1.175647335	0	0.55703808	0.235459665	0	0.112568521	-0.520141117	0	-0.75314753	-0.46401807
AT1G11610	0	0.241978119	-0.370463085	0	0.339868746	0.166780274	0	0.455086202	0.174878011	0	0.187721937	-0.604744004
AT1G11640	0	-7.289622509	-2.676190934	0	0.41142063	-7.289622509	0	-2.263366767	-1.081559756	0	-0.342879843	0.436105128
AT1G11670	0	-0.882101245	-1.410262027	0	-0.160143681	-0.506184952	0	0.930194871	-0.479353047	0	0.204003851	-0.979426055
AT1G11680	0	-0.371751129	0.180370638	0	0.098947034	-0.237222178	0	-0.238915775	-0.911854245	0	-0.156383689	-0.631324764
AT1G11720	0	-0.955084495	-0.921061656	0	0.141030481	-0.50004047	0	0.031957705	-0.016350919	0	-0.195649584	0.152127236
AT1G11730	0	-0.869919406	0.015633914	0	-0.086389939	-0.240050572	0	0.120868826	-0.35396055	0	0.443987174	-0.40608836
AT1G11760	0	-0.295609387	0.093859281	0	-0.015419712	0.088363582	0	0.442249425	0.624241361	0	0.382364789	0.944900331
AT1G11765	0	-0.145931814	0.258411113	0	-1.097729213	-0.443767353	0	0.068092764	-0.12217503	0	-0.381259545	-0.076699101
AT1G11790	0	0.570529733	-0.355062002	0	0.218957642	-0.040007519	0	0.197816043	0.628936826	0	-0.286496926	-0.070636712
AT1G11800	0	-0.596025477	-1.113590397	0	-0.439795191	0.197212255	0	-0.310276171	-0.529667649	0	-0.493781555	-0.784604235
AT1G11803	0	-0.94239523	0.332414164	0	-0.771822835	-1.371333603	0	0.596576725	-1.156736018	0	0.032386155	-0.737767547
AT1G11806	0	-0.934776671	-0.589800582	0	-1.320504918	0.16675047	0	-0.691177601	-0.318608892	0	-0.227357156	-0.2606793
AT1G11820	0	0.02153823	-0.196223445	0	-0.783990264	-0.710882611	0	-0.973743975	-0.998385824	0	-0.440921502	0.157042867
AT1G11850	0	-1.222525768	-2.025785475	0	0.118447934	-0.235806951	0	-0.81004286	-2.238667363	0	-1.695246391	-2.18589137
AT1G11870	0	-0.677011965	-0.75788328	0	-0.052397231	-0.39378039	0	0.138285146	-0.29209312	0	0.046594372	0.311256648
AT1G11905	0	1.515183993	1.473894581	0	0.633408074	0.694980951	0	0.709598611	0.187588984	0	0.475103333	-0.339114003
AT1G11910	0	-0.68047755	0.583730109	0	-0.230650986	-0.382952794	0	-0.215047497	0.128040315	0	-0.14786276	0.291212398
AT1G11920	0	0.548491149	-0.336909363	0	-0.326837816	-0.423873388	0	-0.532128647	0.050407834	0	-0.439225009	0.31413112
AT1G11925	0	-0.592487062	0.248439537	0	-1.334135019	0.905467161	0	0.165946721	2.714952317	0	-0.330035468	1.615892467
AT1G11930	0	0.022770958	0.958165894	0	-0.005049583	-0.191389647	0	-0.048347848	0.103204732	0	0.201516583	0.739377814
AT1G11940	0	0.111125509	0.236799252	0	-0.229588269	-0.752680208	0	0.015902485	-0.135297876	0	-0.084325312	-1.016564062
AT1G11960	0	1.265707877	0.223079646	0	-0.007394348	1.045532656	0	2.546234683	1.636452603	0	2.616363341	2.014701676
AT1G12010	0	-0.386252825	0.520402745	0	0.419298663	0.412868869	0	0.20322494	-0.447883285	0	0.684607986	-0.123027102
AT1G12013	0	-1.562882358	0.867202991	0	-1.833770256	-0.307892075	0	-0.93337581	-0.099524981	0	-0.57496347	0.743819676
AT1G12015	0	1.213442609	0.036540147	0	3.070271739	1.043643842	0	0.687159172	1.177661362	0	-0.500570763	0.589219981
AT1G12020	0	-1.167687759	-0.804776625	0	0.184480157	-0.266833587	0	-0.687923176	-1.302226415	0	-0.582257839	-1.386414265
AT1G12050	0	-0.82190216	0.356914325	0	-0.047698816	-0.212128314	0	-0.121294635	-0.460100769	0	-0.172848328	0.119002536
AT1G12064	0	-0.347598215	0.404581679	0	0.488049813	0.48759891	0	-0.66859812	-0.81012839	0	-0.325383405	-0.671898562
AT1G12070	0	0.224556067	0.093989501	0	-0.089345832	-0.074186788	0	-0.592691432	-0.569386935	0	0.398528858	0.395349115
AT1G12080	0	1.232244682	1.507148587	0	-0.029092247	-1.012645933	0	-0.241742125	-0.923561377	0	0.265074271	-0.576977693
AT1G12090	0	0.135394465	-0.041026645	0	0.059749013	0.199254385	0	-0.563472893	-1.554534658	0	-0.993995628	-1.716271926
AT1G12100	0	0.057326002	-0.466709246	0	0.275670313	0.512658555	0	-0.263577765	-0.198972891	0	-0.399206415	-0.055374982
AT1G12110	0	-0.273229323	1.428052848	0	0.352823741	0.609965262	0	-0.458972734	-1.79211119	0	-0.637795718	-1.631365955
AT1G12120	0	0.402845513	-0.042083372	0	-0.200373225	-0.058748261	0	0.21735528	-0.704733221	0	-0.229407204	-0.842137744
AT1G12140	0	-0.190773335	0.480004176	0	0.36363865	0.139859626	0	0.20093378	-0.475671274	0	-0.024957056	-0.232858821
AT1G12160	0	-0.730340594	-0.826878616	0	0.324612218	-0.146622045	0	0.024606887	-0.460015786	0	0.075435584	-0.487112503
AT1G12180	0	-0.921618001	-0.429116258	0	0.421480857	0.595603647	0	-0.343282195	-0.24947505	0	0.351463711	-0.098093855
AT1G12190	0	-0.876361789	-0.170714088	0	-0.464825543	-0.258860196	0	0.230256035	0.226904786	0	-0.408753765	-0.325776114
AT1G12200	0	0.13827218	0.696810932	0	0.249557235	0.584868798	0	-0.214666576	-0.257737446	0	-0.021219519	-0.536052288
AT1G12220	0	-0.520789819	-0.117694782	0	0.674615121	-0.717832397	0	0.492904847	-0.002468856	0	0.868526697	1.07910707
AT1G12244	0	-0.78431459	-1.370005282	0	0.424882415	-0.860412988	0	0.066084331	-0.691448443	0	0.083443741	0.120526694
AT1G12250	0	-0.703133228	-1.253673047	0	0.02842714	-0.377039225	0	-0.079688651	-0.691129328	0	-0.11159542	0.223092191
AT1G12260	0	0.31023802	-0.249398362	0	0.524733701	0.678545559	0	0.518575281	-0.032862562	0	0.01089038	-0.745920011
AT1G12320	0	-1.164659892	-0.131770716	0	-0.072026682	0.387274278	0	-0.659372243	-0.257216355	0	-0.144987209	0.037167803
AT1G12340	0	-1.145455121	0.246807958	0	-1.362222017	-0.581896786	0	-0.31023045	-0.926205348	0	-0.151428538	-0.153075267
AT1G12350	0	0.259829758	1.125724597	0	0.401005376	-0.013168649	0	0.3829854	0.479416966	0	0.602874907	1.213141886
AT1G12430	0	-0.676354383	0.081340935	0	0.086826324	-0.129273143	0	0.3230691	-0.536797603	0	-0.03487244	-0.1926394
AT1G12440	0	0.483464306	1.404345777	0	0.016707305	0.313702629	0	0.191151587	-0.1867494	0	0.431462616	0.63062458
AT1G12460	0	-0.68205214	-1.066759709	0	0.19664176	-0.409847437	0	-1.02485258	-1.501851139	0	-1.382928544	-1.81717825
AT1G12480	0	-0.459701208	0.000350476	0	-0.525883083	0.225949961	0	0.06470484	0.124474491	0	0.115769671	0.603966164
AT1G12500	0	-0.487566634	-1.104822523	0	0.217222738	0.591948438	0	-0.717771503	-1.801015431	0	-0.941681529	-1.306944963
AT1G12520	0	-1.381068713	-0.190096025	0	-0.406207315	-0.036612832	0	-0.414987325	-0.802069295	0	-0.018185791	0.187571501
AT1G12540	0	0.241220884	-1.01567203	0	-0.247423212	-0.20015841	0	-0.504793183	-0.236177171	0	-0.063825979	-0.441061904
AT1G12550	0	-0.123830701	-0.753546895	0	0.214805572	-0.22035293	0	0.314148547	-0.954855911	0	-0.179997224	-0.496780996
AT1G12560	0	-1.224612319	1.027569504	0	0.177368918	0.000608732	0	-0.027746871	-0.98227525	0	-0.398016407	-1.350514544
AT1G12600	0	-0.013837037	0.662170696	0	0.068312181	0.04175611	0	0.285795268	-0.212637047	0	0.138593535	-0.504753911
AT1G12610	0	0.845788984	-0.003876068	0	0.445145954	0.302775139	0	4.137168287	2.722779059	0	5.13664878	4.261711776
AT1G12640	0	0.404721351	2.050446088	0	-0.187339629	-0.220006369	0	0.131943122	1.248096118	0	0.295395638	1.340653296
AT1G12680	0	0.032098996	0.577503465	0	0.071242095	-0.121209058	0	0.331169337	0.841567422	0	0.286521925	0.654814992
AT1G12740	0	0.284691068	-0.066838431	0	1.146573259	0.55674534	0	1.1846832	0.300145667	0	-0.236432016	-0.211170411
AT1G12750	0	-0.417806598	-0.495579747	0	-0.051578574	0.230990351	0	0.525446875	0.531096106	0	0.955409531	1.386811199
AT1G12770	0	-0.686679931	-1.070023937	0	0.101278278	0.20184659	0	0.157755812	-0.34678685	0	0.019218692	0.244016548
AT1G12775	0	-0.263537243	-0.419063786	0	0.017833645	-0.738571084	0	0.061777319	0.460139845	0	-0.033514434	0.486620733
AT1G12805	0	-2.069712255	0.437050461	0	-1.620401953	-3.249173341	0	-1.961421961	-1.911016783	0	0.484144714	-0.824252393
AT1G12810	0	0.2907406	1.268400172	0	-0.04781859	-0.299680623	0	-0.013557356	0.330134689	0	0.071175878	0.540793299
AT1G12845	0	-0.324024018	-1.990945886	0	-0.445567556	-1.154176704	0	0.452421201	-0.209306906	0	-0.132002668	-0.645637329
AT1G12860	0	-0.685744132	-0.893108549	0	0.284648129	-0.421334518	0	-0.453757243	-1.548808254	0	-0.725626086	-0.85009007
AT1G12890	0	-0.164126847	0.002123575	0	0.455017624	-0.273829669	0	-0.709282883	-0.226856209	0	0.679756643	0.370097602
AT1G12910	0	0.318524402	0.75116757	0	-0.138129543	-0.365771554	0	0.315582162	0.088267252	0	0.646188218	0.633726497
AT1G12930	0	-0.398078351	-0.034841484	0	0.117093609	0.199416516	0	0.310028312	0.102554211	0	0.487706914	0.671730768
AT1G12935	0	-0.024899618	0.141271243	0	-0.097961398	0.001516984	0	-1.126513277	-2.177720981	0	-3.133895139	-1.649342248
AT1G12950	0	1.360417201	0.789861342	0	0.152105278	-0.020146533	0	1.147384469	0.355099197	0	0.609586072	-0.020318173
AT1G12960	0	0.54788579	1.582126502	0	1.017168472	0.204884243	0	1.061592544	1.192348717	0	-0.355327336	1.039793378
AT1G12970	0	0.332188387	0.733838176	0	0.517648198	-0.003891992	0	0.746681682	0.924158019	0	1.431710501	1.60866519
AT1G12990	0	0.718360488	0.212185808	0	1.006137852	0.457790518	0	0.922021038	0.290123859	0	0.115245284	-0.458388458
AT1G13000	0	0.294731057	-0.134101509	0	0.266800295	0.86820929	0	0.792487228	-0.575577307	0	0.220268202	-0.655597354
AT1G13010	0	1.215534595	0.750645794	0	2.318716923	0.761337163	0	0.917025025	-1.722879306	0	0.846862178	4.050888781
AT1G13050	0	0.114824374	0.092059694	0	-0.016493719	-0.274410157	0	-0.415932648	-0.513374437	0	0.209910065	0.689541432
AT1G13080	0	-1.01130405	1.612852916	0	-0.255045256	-2.265794709	0	-1.556772556	-1.798840751	0	-1.274803485	-1.406197117
AT1G13090	0	-1.146841095	0.744632504	0	-0.06389132	-1.273683482	0	-0.571442183	-0.422240024	0	-0.433130287	0.295567025
AT1G13100	0	-0.536684771	0.791545177	0	0.676699722	0.105095947	0	-0.11034871	-1.18386948	0	-0.502137492	-1.238234957
AT1G13110	0	-1.708286872	-0.467474522	0	0.599890609	0.429504162	0	-0.395985749	-2.261760416	0	-0.879860158	-1.956711395
AT1G13120	0	-0.531596138	-0.165131715	0	-0.182805117	0.434466176	0	-0.404308148	-0.349085603	0	-0.614613524	-0.847350299
AT1G13130	0	-0.405639625	-0.231246745	0	0.067687898	0.252656748	0	-0.465692744	-0.926550871	0	-0.431673501	-0.57027783
AT1G13160	0	-0.40529743	-0.736991794	0	0.174246965	0.531053378	0	-0.21229133	-0.013408416	0	-0.025130855	-0.006437507
AT1G13190	0	0.690654045	1.275834576	0	0.04334578	-0.319090225	0	0.749499245	1.309283111	0	1.103424296	2.142042711
AT1G13200	0	-0.097203446	-0.187415913	0	-1.148701272	0.154044481	0	-0.001878001	-0.131928766	0	0.191961397	-0.491654475
AT1G13210	0	0.457653776	-0.207602149	0	0.669472651	0.819759183	0	1.477231213	0.808018673	0	1.133807556	0.392064571
AT1G13230	0	0.117147635	0.186671087	0	0.103610333	0.381385909	0	0.198995599	-0.371205992	0	0.397463598	0.85693862
AT1G13240	0	0.463166831	-5.285087767	0	1.463762549	-0.743963251	0	-1.449800299	2.356675013	0	-0.595715898	2.846599471
AT1G13245	0	0.012757698	-0.29400437	0	0.114970167	0.065753484	0	-0.195966493	-0.962001613	0	0.319278675	-0.207989177
AT1G13250	0	-0.28386238	-2.443343613	0	0.268038032	-0.560056872	0	-0.192441029	-1.912291119	0	-0.358104328	-1.555641612
AT1G13260	0	1.228381732	0.297224374	0	1.795500438	1.498443243	0	0.571273752	-0.931644161	0	0.801863813	0.332055887
AT1G13270	0	0.263410086	0.538682359	0	-0.038170075	0.595012949	0	-0.059754331	-0.430046159	0	0.135939928	0.113105541
AT1G13290	0	0.12133056	0.059333849	0	-0.285762275	0.593389318	0	0.231791413	-0.47259483	0	-0.335459242	-0.193830715
AT1G13300	0	-1.4687427	-1.510709414	0	1.027478559	0.831465648	0	0.859894666	-0.058955161	0	0.407727071	-0.645562737
AT1G13310	0	-0.713579306	-0.301800755	0	-0.417835095	-0.099439875	0	-0.256422497	-0.423838414	0	-0.554536397	0.23590449
AT1G13330	0	0.390701066	-0.143845064	0	0.265919811	0.262017491	0	0.248968678	0.127071386	0	-0.097382672	-0.656499709
AT1G13350	0	-0.443950557	0.447454986	0	0.057417357	0.424375419	0	0.635373571	1.004715735	0	0.406287777	1.327107568
AT1G13360	0	0.226098392	1.004049764	0	-0.452689247	-1.272357925	0	-0.467872311	0.731666348	0	-0.005206664	-0.036316766
AT1G13370	0	0.020360548	-0.65131182	0	0.939615544	-0.091344486	0	-0.072899313	-0.283683682	0	-0.580188182	-0.366045062
AT1G13380	0	0.220706434	0.078517596	0	-0.137471461	-0.212603137	0	0.108582515	-0.886157641	0	0.111700046	-0.085329523
AT1G13420	0	-0.092889208	-0.624141436	0	0.29533737	-0.051605274	0	1.027383273	0.131356338	0	-0.558025217	-0.157728304
AT1G13480	0	-0.022772579	-0.462619331	0	1.151757882	1.778431504	0	0.582768557	-0.406038711	0	-0.447707331	0.435879688
AT1G13490	0	0.231501961	0.020437795	0	0.511579105	0.334252826	0	0.058528108	-0.514292048	0	0.066474746	0.104725208
AT1G13510	0	-0.602486162	-0.488958394	0	0.469398762	0.320836174	0	-0.009126978	-0.202452724	0	-0.260352531	-0.676110165
AT1G13530	0	-0.021914611	0.128123418	0	0.998123224	0.866751912	0	0.19794939	-0.210799217	0	0.10602546	-0.304784314
AT1G13580	0	0.540727135	0.145977203	0	-0.03018372	0.066943897	0	-0.582283163	-1.338310458	0	-0.710273935	-1.681755319
AT1G13590	0	-0.441240914	-0.823878284	0	0.617779993	0.45408925	0	0.11010373	-1.156140315	0	-0.262569121	-1.870000882
AT1G13600	0	-0.688842773	-1.311410815	0	-0.562607113	1.354114765	0	0.146733659	-1.159500021	0	0.697407366	0.033120931
AT1G13607	0	-0.139100818	-0.866881606	0	-0.248343923	0.257989198	0	0.074872588	-1.033701921	0	-0.173454794	-0.181035047
AT1G13635	0	-0.765040558	0.065013604	0	-0.2735104	0.183457935	0	-0.440212966	-0.56929867	0	-0.293501814	-0.481775898
AT1G13640	0	0.472476167	1.394901577	0	-0.101445749	0.485870303	0	0.220091337	0.908069209	0	0.785941059	1.169879624
AT1G13650	0	-3.022558483	-3.668568817	0	0.281704864	-2.392690501	0	-1.145333863	-1.99639161	0	-1.979492934	-1.713600324
AT1G13730	0	-0.548796108	-1.141333793	0	0.206384382	0.314988647	0	-0.05132707	-0.5335405	0	-0.341942509	-0.78644879
AT1G13755	0	0.148434013	0.071024328	0	0.076083068	0.325309381	0	-0.040224345	0.740063606	0	-0.37873739	-0.070576643
AT1G13760	0	0.737889026	-0.48224056	0	-0.937257748	-1.202201125	0	0.523900472	-0.044689375	0	0.234479885	-0.705944382
AT1G13770	0	0.116700088	0.872283901	0	0.132336255	0.481485497	0	0.190930782	-0.400015473	0	0.411761376	0.378943325
AT1G13780	0	-0.154487544	0.274025155	0	0.668983165	0.30267678	0	0.511741735	0.737399035	0	0.547157374	1.049801886
AT1G13790	0	-0.317240168	-1.067314628	0	-0.274469767	-0.466477327	0	0.119751852	-0.5714587	0	-0.255155267	-0.183217486
AT1G13810	0	-0.102559822	-0.010000252	0	0.295022459	-0.728483938	0	-0.164819814	-0.194112686	0	0.078992022	0.124593739
AT1G13820	0	-0.87785968	-1.770835249	0	0.023257381	-0.818537026	0	-0.168526162	-0.340048577	0	-0.017624809	0.405375121
AT1G13860	0	-0.156822238	-1.127069291	0	-0.324521955	0.313331237	0	-0.310885248	-1.280386874	0	-0.958121892	-1.842983084
AT1G13870	0	0.287976738	0.319669967	0	0.253773024	1.093421964	0	0.422636195	0.303629427	0	0.111295402	-0.017818007
AT1G13880	0	0.435368005	0.781741663	0	0.208516848	-0.008156803	0	0.578158456	1.010378779	0	0.77160512	1.53931931
AT1G13910	0	0.043218063	0.985113078	0	0.400590627	0.611898613	0	-0.036691233	-0.685144428	0	-0.143752831	0.335557757
AT1G13970	0	-0.056117231	0.470259728	0	0.130875031	-0.120070516	0	0.215643055	-0.464120739	0	-0.021662375	-0.677460217
AT1G13980	0	0.066065374	0.793046257	0	-0.1880851	-0.345891	0	0.052564857	0.230320495	0	0.051991536	0.005708185
AT1G13990	0	0.676316259	2.466533536	0	-0.313561649	-0.990468364	0	0.120914015	1.883578263	0	0.954064508	2.311264373
AT1G14020	0	-0.368116484	-0.584455788	0	-0.044674634	0.262191462	0	0.185194043	-0.405154039	0	-0.651310943	-0.8619917
AT1G14040	0	-0.396970963	0.141614282	0	0.242421182	0.588043125	0	1.159048605	0.308906956	0	0.535080345	-0.285921922
AT1G14060	0	0.250376831	-0.583323384	0	-0.071996482	0.490830153	0	-0.220375707	-0.609650682	0	-0.54370992	-0.697255594
AT1G14070	0	-0.542584644	0.683482968	0	0.432578065	0.42664399	0	0.225327963	-0.486232302	0	0.052047701	-0.156971096
AT1G14080	0	-0.435928343	-0.690285195	0	0.165821827	0.263479343	0	0.085281627	-0.809109478	0	-0.581426755	-1.057304207
AT1G14090	0	-0.385124615	-0.524778846	0	-0.933894204	-0.406450156	0	-0.159277862	0.069539677	0	-0.087859836	0.828316939
AT1G14120	0	0.478741176	0.995891682	0	-0.19554047	-2.223518192	0	-0.344281519	-1.63077176	0	-0.222813841	-0.639644487
AT1G14130	0	0.151954527	1.655621875	0	-0.147564357	-0.970334768	0	-0.156117944	-0.478992949	0	0.251678689	0.450253322
AT1G14140	0	-0.140839543	-0.447686737	0	0.103863883	-0.360319823	0	0.676143698	-0.278296772	0	0.741044962	-0.121571521
AT1G14160	0	-1.07852981	0.430331456	0	0.552711811	-0.036753806	0	-0.129967471	-0.751612164	0	0.346012793	-1.173525878
AT1G14170	0	0.536325824	0.561957019	0	-0.243830229	1.073119379	0	0.225280872	0.234253543	0	-0.31468714	-0.804076406
AT1G14180	0	-0.96746164	-1.16577208	0	0.222248746	-0.445204492	0	-0.550028482	-1.515475374	0	-0.972253186	-1.08943564
AT1G14182	0	-1.934212203	-0.186946449	0	-0.451317011	-1.08501933	0	-0.233096875	0.515145784	0	-1.807034317	0.487126646
AT1G14185	0	-0.171501927	-0.825257818	0	0.386756565	0.151782039	0	0.153524221	-0.899232873	0	-0.018938486	-0.738240901
AT1G14200	0	0.888949096	1.548529178	0	-0.591519767	-0.607930377	0	0.218676092	1.16082268	0	2.475423303	3.244477666
AT1G14205	0	-1.437152256	-1.005058275	0	0.426920616	-0.521885098	0	-0.224896444	-0.903326262	0	0.417154098	0.200929068
AT1G14240	0	-0.510483678	0.226020799	0	-0.065372456	-0.478652836	0	-0.469440267	-0.832085764	0	-0.423630054	-0.26194949
AT1G14280	0	0.46660417	-0.613744735	0	0.085479914	0.060095816	0	-0.926217221	-3.261693498	0	-0.63844878	-1.465580446
AT1G14290	0	1.40204875	0.982259984	0	0.100804603	0.148284073	0	0.147228916	-1.296406724	0	0.473797929	-0.357736849
AT1G14310	0	-0.117394582	0.143544615	0	0.118412029	-0.537810599	0	-0.089279913	-1.017243236	0	0.169362288	0.091395285
AT1G14340	0	-0.86472217	0.622933144	0	0.393320831	0.171954319	0	-0.002971724	-0.204739735	0	0.169427826	0.144500222
AT1G14345	0	-2.829305008	-2.76863409	0	0.188919388	-0.625454768	0	-0.69628033	-2.163647988	0	-0.836365988	-1.456609851
AT1G14370	0	0.922341574	1.661792056	0	0.750812977	-0.443729715	0	0.796149063	0.117190316	0	0.742480532	0.347380662
AT1G14400	0	0.145569438	0.809638904	0	-0.320522482	-0.17916994	0	-0.080828083	0.061622962	0	0.059938052	0.415296676
AT1G14480	0	0.068715447	-0.005262088	0	0.686828062	-0.101985652	0	2.020513463	0.634319401	0	1.085980962	0.52459739
AT1G14500	0	0.091044187	-0.123118744	0	-0.481708539	-0.689557126	0	0.155939898	-0.791927443	0	-0.47367367	0.257728538
AT1G14510	0	0.155295024	0.782683859	0	-0.287768343	0.131297544	0	-0.030817061	-0.237316952	0	0.237200685	0.230671956
AT1G14520	0	2.738784921	2.674181865	0	-0.048937809	-0.348119695	0	0.007269101	-0.059946658	0	0.175784146	-0.200477845
AT1G14540	0	0.272695789	-0.381860861	0	1.298664184	1.56957891	0	2.51586363	1.652170181	0	0.049081942	0.245685844
AT1G14550	0	-0.181945138	0.122756057	0	0.04622552	0.551423733	0	-0.366816557	-0.936463403	0	-0.512205957	-0.061039535
AT1G14560	0	-0.671401701	-0.208907006	0	0.01970147	0.42754088	0	-0.0823638	-0.09863195	0	-0.104788929	-0.164770146
AT1G14580	0	-0.441091004	-0.67710883	0	-0.081925621	0.837014162	0	0.098534756	-1.24065486	0	-0.569035425	-1.022064243
AT1G14590	0	0.00647916	-0.024329617	0	-0.681050235	-0.885693648	0	0.001030159	0.293227368	0	0.299595574	0.418879208
AT1G14670	0	0.73373241	0.036067796	0	-0.112194677	0.033791983	0	0.133024455	-0.176952014	0	-0.056929654	-0.523314247
AT1G14685	0	1.097548436	0.926365695	0	0.536450564	0.783800418	0	0.530385331	-0.144552405	0	0.318961734	0.171628476
AT1G14687	0	0.400039197	-0.130091901	0	0.276666132	0.659689401	0	0.21751527	-0.644326118	0	-0.351774231	-0.759205004
AT1G14720	0	-0.229620362	0.115392947	0	0.517694715	0.850868782	0	-0.32133511	-0.438054991	0	-0.315923303	-0.79036119
AT1G14730	0	1.916795306	3.177266899	0	-0.102555474	-0.182340399	0	-0.040024483	1.097747862	0	0.220674817	0.967264565
AT1G14760	0	0.742962152	-0.967511142	0	-0.77181026	-0.477960868	0	-1.079446561	-0.573866275	0	-1.431127825	-1.038356007
AT1G14770	0	0.32474434	-0.140502496	0	-0.162991115	-0.327595632	0	-0.356628946	-1.052971898	0	-0.901247195	-1.384714414
AT1G14820	0	0.574283883	0.744230192	0	0.171467369	0.616179589	0	0.381525309	0.296144604	0	0.091226134	-0.657174295
AT1G14830	0	0.66802585	0.371580631	0	-0.31958531	-0.223667227	0	0.009803906	0.005492059	0	-0.019608539	-0.133200857
AT1G14860	0	1.214076734	0.809960053	0	-0.151173624	0.471937502	0	0.120862982	-0.937261944	0	0.486365155	-0.272856405
AT1G14870	0	0.962169526	0.667369997	0	0.256068029	0.733372075	0	0.467530659	-0.303206561	0	0.175430319	0.212805742
AT1G14880	0	0.506919493	-1.580833757	0	0.322617185	0.449590477	0	0.198278	-0.813470574	0	0.667235456	-1.197135966
AT1G14890	0	0.03995369	0.148617776	0	0.046597558	-0.30698278	0	0.149693341	-0.230638473	0	0.836005311	1.078333688
AT1G14930	0	0.147580161	0.414203603	0	1.202696169	0.072076347	0	0.204477134	0.258166163	0	0.446568878	-0.191954753
AT1G14950	0	-0.368557583	-0.566845135	0	0.568233894	-0.601211025	0	-0.963021508	-0.38077387	0	-0.540057147	-1.062486933
AT1G14990	0	-0.437755954	0.400785615	0	-0.285434098	-0.404033785	0	-0.318202457	-0.260468378	0	-0.264507335	-0.585612727
AT1G15000	0	-0.652292355	-1.024515128	0	-0.055196367	-0.807813098	0	0.203683584	-1.213739988	0	0.001411168	-1.374176075
AT1G15080	0	-1.369583744	-0.917746463	0	0.490551509	0.464425853	0	0.168952899	-0.423619965	0	-0.289959788	-0.772402856
AT1G15090	0	-0.56126547	-0.115305333	0	0.494264519	0.251642759	0	-0.12125258	-0.141421575	0	-0.331908211	0.648658211
AT1G15100	0	-0.737886241	0.309825449	0	-0.340521871	0.77359965	0	0.59618237	1.173005477	0	0.593775621	0.699382988
AT1G15110	0	0.275972605	1.101492811	0	0.108467211	-0.484731969	0	0.089347143	1.253657849	0	0.942825174	1.698412429
AT1G15125	0	-0.283481739	-0.722880384	0	-0.132928516	-0.365037577	0	-0.48102834	-0.905351909	0	0.657920517	0.564290964
AT1G15130	0	0.188153175	0.527009654	0	-0.286948959	0.056005737	0	0.196525154	0.678677219	0	0.203595652	0.512998634
AT1G15150	0	0.54346239	0.282698831	0	0.075942471	-0.446957489	0	0.133924467	-0.117602266	0	0.259235654	0.040762416
AT1G15170	0	0.552885534	0.94661617	0	0.432028659	0.255217519	0	0.18681825	-0.329639134	0	0.190636814	0.196198051
AT1G15190	0	1.568211532	-0.624733974	0	0.286512287	-0.718354891	0	-0.153216676	-0.779196213	0	-0.537912204	-0.783255774
AT1G15210	0	-0.769900707	-0.920557056	0	-0.127609529	0.207621624	0	0.096912788	-0.646442057	0	0.016532328	-1.164243
AT1G15215	0	-0.32437005	0.10593643	0	-0.222093247	-1.23106312	0	-0.065995521	-0.834906642	0	-0.150652161	-0.44054438
AT1G15230	0	-0.465385615	0.261400188	0	-0.634824187	-0.576193838	0	-0.232004629	0.427722362	0	-0.096033672	0.360910142
AT1G15240	0	-0.124102219	0.626203347	0	0.008044248	0.034436966	0	0.264309516	0.812227619	0	0.083971174	0.753214666
AT1G15270	0	-0.151913434	0.205246506	0	-0.400864291	-0.485243797	0	-0.498584882	-0.783790771	0	-0.55863621	-0.771164673
AT1G15280	0	-0.035358882	0.367597485	0	-0.023946341	0.211090769	0	0.02746934	0.055829322	0	0.329636076	0.929747047
AT1G15310	0	0.190639397	0.746045553	0	0.055573147	-0.065871712	0	-0.069244608	0.476657189	0	-0.446561822	-0.379144548
AT1G15320	0	-0.306935987	0.111674246	0	-0.837253546	-0.360447365	0	-0.393856435	-0.335706069	0	0.059115564	-0.243188835
AT1G15330	0	4.388212318	3.356833338	0	-0.381642567	0.298906907	0	1.54328546	2.39629773	0	2.790216807	3.546544755
AT1G15340	0	-0.067030161	0.269197916	0	-0.308912513	-0.480449285	0	0.188174675	0.693104343	0	0.229560352	1.075375062
AT1G15350	0	0.941462758	2.115552465	0	-0.018401314	0.294788581	0	0.400217556	1.026231564	0	0.535966888	1.100361397
AT1G15370	0	0.765222786	0.611432176	0	0.108982234	-0.399110257	0	0.167722822	-0.017585642	0	0.297733484	0.545459301
AT1G15380	0	2.112329869	3.854119217	0	0.254927172	-0.314404938	0	-0.180030308	0.959793577	0	0.882528395	2.485134623
AT1G15385	0	0.926679574	3.015937348	0	-0.966951973	-0.586872668	0	-0.222804561	0.406641207	0	0.095793008	0.325559528
AT1G15390	0	-0.47839525	-0.861247656	0	0.304822614	-0.251934997	0	-0.089740204	-0.56475052	0	-0.028474117	-0.517994111
AT1G15400	0	0.463866509	1.669488684	0	-0.32950844	-0.544155285	0	0.089538105	-0.050741205	0	0.131818444	0.381964111
AT1G15410	0	-0.352807766	-1.195794793	0	0.29792076	-0.001683499	0	-0.148671488	-1.175191139	0	-0.363221327	-0.74076691
AT1G15415	0	0.709253101	1.664612696	0	0.139646991	-0.039177558	0	-0.08098595	1.003894074	0	0.714473352	1.959280497
AT1G15440	0	-0.965147895	-1.10744866	0	-0.480821747	0.579433546	0	-0.546974524	-0.754094125	0	-0.49695722	-0.699075003
AT1G15470	0	-0.170636199	-0.241021203	0	0.258962701	0.041772133	0	0.115517868	-0.313428111	0	-0.197334738	-0.929896665
AT1G15480	0	0.059891069	-0.334392216	0	0.300316218	0.628154246	0	-0.388303707	-1.150599902	0	-0.197874662	-0.859938434
AT1G15550	0	-1.062757298	-1.267108118	0	0.418991009	0.105645039	0	-0.871785798	-1.206270735	0	-0.400403308	0.389457054
AT1G15570	0	-0.907309792	-1.713589224	0	0.198243796	-0.714551736	0	0.147232427	-0.942327936	0	-0.035469834	-0.449030996
AT1G15580	0	-0.43749334	-1.622520548	0	1.331595066	1.667994007	0	1.973758077	0.493260991	0	2.055164956	3.374336298
AT1G15610	0	-0.2338634	-0.259053771	0	-0.394837083	-0.164824225	0	-0.17649039	-0.310847899	0	-0.832917703	0.2978413
AT1G15620	0	-0.239466877	-0.542271359	0	0.304876333	1.118397731	0	-0.206364937	-0.3441612	0	-0.661036315	0.056874801
AT1G15630	0	0.087454841	0.460348119	0	-0.049695766	-0.13138796	0	-0.050842607	0.468382692	0	-0.313454387	-0.51818353
AT1G15650	0	-2.21324545	-6.66166405	0	-2.097304228	-1.339025655	0	1.574685004	-6.66166405	0	-0.914607067	-0.333366165
AT1G15660	0	-0.227571974	-0.534640839	0	0.372182896	0.369765509	0	0.503618553	0.369614811	0	-0.046680514	0.004002291
AT1G15670	0	0.627034212	1.933226444	0	0.585092986	1.054803374	0	-0.039588846	1.060582635	0	1.342060035	1.571146593
AT1G15720	0	-0.38127088	-0.434491268	0	-0.261230201	-1.003494124	0	0.192507151	-0.226758061	0	0.140523243	-0.638003297
AT1G15730	0	-0.409838233	-1.12052476	0	-0.162651575	0.219688466	0	0.311086675	-0.360682465	0	0.057459167	0.120774093
AT1G15740	0	-0.294668494	0.953232515	0	0.215628925	-0.950885411	0	0.763681255	1.073505413	0	1.243698929	2.065786419
AT1G15750	0	0.230392863	1.223578468	0	-0.40234354	0.01861867	0	0.008600417	0.255197193	0	0.017493764	0.069815345
AT1G15757	0	-1.187844859	-1.667701847	0	-1.432535828	0.171526343	0	-0.722112769	-0.177690046	0	-2.611710814	-0.83133991
AT1G15825	0	-0.952151067	-1.320369405	0	-0.340601126	-0.979838728	0	0.674381372	-1.206749354	0	-0.644939233	-0.757290704
AT1G15830	0	-0.14451274	-0.191140708	0	-0.47053776	0.623530881	0	-0.503709543	-0.491911718	0	-0.024088338	0.13840825
AT1G15880	0	0.778253265	1.284040996	0	-0.136293011	-0.16093337	0	0.280626917	0.769094822	0	0.624362143	0.867500231
AT1G15890	0	-0.618693201	-0.357835548	0	1.173960741	0.732861603	0	1.07725872	0.575634897	0	1.36941162	1.270935773
AT1G15940	0	-0.0729663	0.864913563	0	-0.208591009	-0.458812945	0	0.041287029	0.214150532	0	-0.270429123	-0.232772208
AT1G15960	0	-0.682456246	-0.007266448	0	-0.507810629	-0.466481593	0	-0.417732619	0.696179502	0	-0.023160578	-0.501044185
AT1G15970	0	-0.206765298	-0.778782814	0	-0.042765845	0.276082629	0	0.200749389	-0.210321504	0	-0.214636266	-0.58514409
AT1G16000	0	0.082750414	-0.673384631	0	0.063251389	-0.393358488	0	-0.289631362	-1.022394385	0	0.195518883	-0.570819917
AT1G16025	0	-0.199603605	0.584567387	0	-0.743993204	-0.097789232	0	-0.454791744	0.00492624	0	-0.800357805	-0.027000253
AT1G16030	0	1.763117028	1.845544361	0	0.14063495	-0.674702883	0	0.001621233	0.788830377	0	0.615139174	2.845394595
AT1G16040	0	0.287601	0.919265409	0	0.472218325	-0.251422604	0	0.357972853	0.407461687	0	0.486813137	0.242061641
AT1G16060	0	-0.462567999	-0.037958155	0	0.133316138	-0.118237397	0	-0.411284399	-0.88949637	0	-0.703022218	-1.312328903
AT1G16080	0	-0.887190951	-1.212127211	0	0.11971324	-0.818021376	0	-0.152276003	-0.712792102	0	-0.300506096	0.036065065
AT1G16100	0	0.594756329	0.289544017	0	0.810750246	-0.07935449	0	-0.844911746	1.348414385	0	1.002873285	-1.159487317
AT1G16110	0	0.152335248	-0.438461229	0	1.052779991	0.114098932	0	1.070597716	0.090315397	0	1.463314017	1.225182891
AT1G16120	0	0.550989765	0.986165422	0	0.071763146	0.181602397	0	-0.036486156	-0.027675376	0	0.125993554	0.003259738
AT1G16150	0	-0.08268073	0.753350576	0	-0.075226869	-0.439619465	0	0.756414009	0.970705389	0	1.631276895	3.832597183
AT1G16170	0	0.023421154	-0.238630666	0	0.31607668	0.597269865	0	0.145104454	-0.245166792	0	-0.186689331	-0.504918066
AT1G16210	0	0.019547374	0.250099367	0	-0.097994742	0.141758062	0	0.11011688	0.596885242	0	0.166138218	0.919941211
AT1G16230	0	-1.064801402	0.069802811	0	0.179492328	-0.157641535	0	-0.351334578	-0.154950258	0	-1.012527661	0.270640907
AT1G16240	0	1.010028047	1.427447009	0	-0.047646824	0.187951089	0	0.55750561	0.879460915	0	0.797759741	1.384402099
AT1G16260	0	-0.804366718	-0.784624199	0	-0.148416701	-0.832174075	0	-0.15069272	-0.768673475	0	0.143900966	-0.044764116
AT1G16270	0	-0.416484677	0.232792217	0	-0.055790399	-0.504685233	0	0.050642337	0.570972784	0	-0.013993686	0.563204658
AT1G16280	0	-1.227224269	-0.408926202	0	-0.483988106	0.171301116	0	-0.195013983	-1.182285903	0	-0.238700078	-0.853422842
AT1G16310	0	-0.427566	0.839997247	0	-0.163256173	-0.395043317	0	-0.522939293	-0.160252867	0	-0.622583962	-0.063315424
AT1G16320	0	-1.190774619	0.173634816	0	0.059293359	-0.539204589	0	-0.154284931	0.280237484	0	-0.098095518	0.688325921
AT1G16370	0	2.351129739	1.447802395	0	0.245861574	-0.243117231	0	2.611283416	0.445708498	0	2.157564921	1.845387718
AT1G16390	0	-0.459602716	-1.299806081	0	0.110937263	-0.544169649	0	-1.529092574	-2.226281313	0	-1.240099306	-1.649688747
AT1G16420	0	-0.30115782	-0.861634608	0	0.127831727	-0.200032458	0	0.290941551	-0.021655193	0	0.034354648	-0.62020502
AT1G16445	0	-0.014905192	-0.771166684	0	0.265996463	0.379359603	0	-0.013299701	-0.692001033	0	0.479813615	-0.439456749
AT1G16470	0	0.014537522	0.723128052	0	0.030577955	0.007527787	0	-0.040028054	-0.458736958	0	-0.099632495	-0.193428884
AT1G16500	0	-0.717068328	0.159433577	0	-0.273700113	0.058396785	0	0.289333626	-1.066767068	0	-0.579632509	-0.689115428
AT1G16510	0	-0.168010176	0.990788634	0	0.230174571	1.011441563	0	0.215133438	0.388473917	0	0.250098897	0.63480228
AT1G16515	0	-1.525957913	1.318883533	0	-1.521549906	-2.141554284	0	-0.187534031	1.094706412	0	-0.950065278	-0.885940469
AT1G16520	0	-0.373559635	-0.754572678	0	0.416312425	0.130568587	0	0.081536316	0.129611727	0	0.288499496	-0.243126334
AT1G16530	0	-0.840375627	-1.246772171	0	-0.012857869	-0.464282982	0	0.396001821	-0.304714332	0	0.232924705	0.188657653
AT1G16540	0	0.438508827	1.321761485	0	-0.034934208	-0.064845306	0	-0.002753558	1.339722125	0	0.784532261	1.475324429
AT1G16570	0	0.03882176	-0.285215319	0	-0.4016776	-0.781330808	0	-0.141217325	-0.388683205	0	0.364920039	0.097154091
AT1G16590	0	-0.883129989	-0.376835344	0	0.232831913	-0.432091666	0	0.072344668	-1.194854736	0	-0.178306252	-0.917220927
AT1G16620	0	2.284599428	0.744902844	0	1.538013605	-1.235903091	0	0.1903959	0.019439665	0	1.545168087	2.317422431
AT1G16640	0	-0.487644616	-1.325799516	0	0.12894856	-0.136790981	0	0.47785503	-0.32021541	0	0.461535499	0.210029698
AT1G16650	0	-0.535977394	-0.324671747	0	-0.023608993	0.107609555	0	-0.093313044	0.213877963	0	0.490462674	0.83793781
AT1G16705	0	0.096479259	-0.570119828	0	0.053823082	0.071993748	0	0.389702205	-0.298949497	0	0.182653062	0.117107333
AT1G16860	0	0.828595324	0.129204045	0	-0.142943438	0.710495521	0	0.616820478	0.152297547	0	0.347278374	-0.06487225
AT1G16880	0	-0.807356514	-0.409714114	0	0.160453274	-0.108630052	0	-0.107689525	-0.593224791	0	-0.270580056	-0.128642448
AT1G16890	0	0.272472445	1.326035489	0	-0.141393282	-0.134616159	0	-0.084496796	-0.010698866	0	0.132726875	0.736649241
AT1G16910	0	0.372104907	0.564305694	0	0.183874179	0.186674651	0	-0.633743013	-0.163559291	0	0.906440729	-0.070989685
AT1G16920	0	0.74110132	-0.045686267	0	-0.280804655	-0.465783846	0	0.12442192	-0.442015573	0	0.144003561	-0.310854286
AT1G17020	0	0.125208596	3.881009076	0	0.301487805	-0.412857436	0	-0.100992572	1.999126843	0	0.530064121	2.123348564
AT1G17050	0	-1.490665585	-1.589825724	0	0.450188071	0.366658683	0	0.100041695	-0.195728839	0	-0.661764462	-0.410105729
AT1G17060	0	0.999487915	0.976209416	0	0.49807326	0.913448451	0	-0.073143597	-0.781630368	0	-0.357421824	-0.944415223
AT1G17090	0	-0.949134295	0.320741579	0	0.42775051	0.698471991	0	-0.166916206	0.140753569	0	0.007073945	0.267660261
AT1G17130	0	0.147285596	0.370681439	0	0.039751116	0.515480085	0	-0.123201029	0.091995962	0	0.023294059	0.883330687
AT1G17145	0	0.495636141	0.875683449	0	0.031604499	-0.175266979	0	0.526214762	0.496148723	0	0.92557892	1.480923904
AT1G17160	0	0.139357513	0.623368694	0	0.180065875	-0.132941576	0	0.208101584	-0.454847079	0	0.153985773	-0.059098013
AT1G17170	0	-0.124435313	1.065335898	0	0.706295497	1.636887658	0	-0.05490293	-0.588361609	0	-0.852792484	-1.468680445
AT1G17180	0	1.495613004	-0.381610928	0	1.0240775	2.535490341	0	0.869741855	-0.160286233	0	-0.372665021	-2.091974383
AT1G17190	0	2.092981976	1.457090908	0	0.888461537	0.605410916	0	0.982716378	0.306493783	0	0.638675339	-0.390420622
AT1G17210	0	-0.382905854	0.322534526	0	-0.244484932	-0.231040934	0	0.104195718	0.529318237	0	0.160062578	0.559843035
AT1G17270	0	0.454242765	0.154859786	0	0.593045208	0.107649107	0	0.141327251	-0.610832293	0	-0.394054304	-0.809747024
AT1G17275	0	-0.491863811	-0.476632584	0	-0.811921761	-0.323993098	0	-0.566870559	-0.244625369	0	0.142123798	-0.565941765
AT1G17280	0	0.135340238	0.385966842	0	-0.297281756	-0.551706	0	-0.214179491	0.05174312	0	-0.055264769	0.102360065
AT1G17285	0	0.546173823	-0.530574745	0	0.386418844	0.039976988	0	0.240790961	0.325389956	0	0.12810685	-1.511562954
AT1G17300	0	0.670427004	-0.179983099	0	0.592856744	1.401549241	0	0.351413476	-0.538107619	0	0.507740566	-0.394427688
AT1G17310	0	-0.242648148	2.444473462	0	0.03573911	-0.919113764	0	-0.750146131	-0.985189481	0	-0.278022684	-0.122370617
AT1G17340	0	0.675874419	0.844830115	0	0.062554022	-0.414713666	0	0.942498845	0.865171373	0	0.75055241	0.957748614
AT1G17345	0	2.066566699	1.834928825	0	1.532315967	2.305522567	0	0.313461666	-0.048754502	0	0.164905546	-0.238130292
AT1G17350	0	0.344627601	0.079503488	0	0.440490417	-0.244814652	0	0.252795005	-0.043078185	0	0.451665752	0.751064425
AT1G17360	0	-0.848433232	-1.452975178	0	0.175418258	-1.121264226	0	0.049403278	-0.526832466	0	-0.593561188	-0.823028666
AT1G17380	0	2.756220009	0.608186773	0	1.078473813	-0.511566689	0	3.580290121	2.275850591	0	2.361367773	2.109119323
AT1G17390	0	-1.361511965	0.952785656	0	0.591699468	0.598467059	0	-0.211080781	0.871744635	0	1.573131035	0.21632576
AT1G17410	0	0.681968294	1.350825873	0	-0.235590254	0.105623512	0	0.995012673	0.920682117	0	1.482028395	1.701533527
AT1G17420	0	2.184632825	-0.185005155	0	0.609471893	-0.529003018	0	3.774469125	2.724159365	0	2.577560787	2.417323488
AT1G17430	0	0.172762204	-0.278017568	0	0.255969716	-0.19136823	0	0.113015263	-0.545931294	0	0.033735417	-0.698052828
AT1G17460	0	0.102587897	0.257219269	0	-0.616531154	-0.746494697	0	-0.295525449	-0.678855522	0	-0.441214987	-0.551107582
AT1G17500	0	0.66556042	0.342015398	0	0.165179553	0.243238723	0	0.415255066	-0.26401625	0	0.095125112	-0.821242938
AT1G17520	0	0.056073841	0.416330235	0	-0.159163564	-0.004996879	0	0.487328144	1.409430117	0	0.564047047	1.106192241
AT1G17530	0	0.195568913	1.197970136	0	-0.046218635	-0.141373351	0	0.325921947	0.827182265	0	0.437497512	1.14774942
AT1G17550	0	0.636918458	1.635799531	0	0.172230556	-0.254503485	0	0.953540663	2.028267455	0	0.811941506	1.708886837
AT1G17570	0	-0.604751834	0.328481444	0	0.035517767	-1.807115663	0	0.292822183	-1.861351572	0	-8.333482096	-8.333482096
AT1G17580	0	-0.136195184	0.914510586	0	0.021122361	0.111603413	0	0.515917054	0.824322446	0	0.225272873	0.509216391
AT1G17610	0	-0.390333958	-0.9335493	0	0.530633852	-0.253648818	0	-0.231326831	-0.876046236	0	-0.543574783	-0.610394917
AT1G17620	0	2.583397678	1.142544866	0	0.718044723	0.825683699	0	0.83480484	-0.130526491	0	-0.301997941	-1.026997039
AT1G17650	0	-0.048482435	-1.021778197	0	0.132703648	0.061908035	0	0.022026029	-0.369283193	0	0.030676154	0.275193445
AT1G17660	0	0.596024236	-6.010891739	0	-0.572043311	2.238747992	0	-6.010891739	-1.973799456	0	0.471435474	-6.010891739
AT1G17680	0	0.096097304	1.29857784	0	0.276055793	-0.00593815	0	0.269283957	0.867511592	0	0.608003368	1.305271718
AT1G17710	0	-1.149542125	0.5291205	0	-0.625667412	-0.699319974	0	-1.422042578	-0.84804493	0	-0.968842749	-0.391375909
AT1G17745	0	-0.539751714	1.907741875	0	0.202741205	0.072707299	0	-0.309927859	1.273946225	0	-0.031283157	0.365346086
AT1G17750	0	0.16625267	-0.527053422	0	0.025899457	-0.088727062	0	0.894664073	0.218799798	0	-0.094948896	-0.220428585
AT1G17780	0	0.548574197	1.09502478	0	0.168243887	0.052301498	0	-0.320229119	-0.027897332	0	0.002204945	0.089343058
AT1G17800	0	0.675547654	0.71712232	0	0.145214734	1.359045911	0	0.673755395	0.500528935	0	1.268005389	-0.119308385
AT1G17810	0	0.219326654	0.789839744	0	-0.200752574	-0.083541526	0	-0.176436812	0.261181935	0	-0.259218623	0.183198315
AT1G17820	0	-0.57730534	-0.265905416	0	-0.527218949	-0.854349022	0	-0.378875729	0.14494241	0	-0.248551629	-0.157878975
AT1G17830	0	1.529418345	1.219607973	0	-0.492218167	-0.984534993	0	0.495452652	1.818095809	0	0.91539328	0.391784169
AT1G17840	0	-0.278909745	0.424933771	0	-0.082687243	-0.345137235	0	0.683249649	0.751709964	0	-0.216010958	-0.124935095
AT1G17860	0	-0.109769902	-0.174611691	0	0.171566789	-0.13929046	0	-0.042328316	-1.477273931	0	-0.286690131	-0.783734801
AT1G17870	0	-0.128745356	0.937538191	0	-0.223590041	-0.600966556	0	0.081129442	2.948101237	0	0.273360894	1.566589201
AT1G17900	0	-1.508119344	0.159716132	0	-0.480398169	-1.558989555	0	-0.167081138	0.026768608	0	-0.49497804	-0.165187892
AT1G17920	0	-0.574579046	-0.75295547	0	-0.029372943	0.191505367	0	-0.008464861	-0.405591194	0	-0.461097004	-0.238763495
AT1G17930	0	0.186482743	0.352396142	0	-0.005735776	-0.335174421	0	0.247527129	0.573914488	0	0.394895705	0.700092536
AT1G17950	0	0.058269608	0.815356913	0	-0.458742583	-0.098756466	0	-0.823793153	0.029363028	0	-0.075269929	-0.287532832
AT1G17970	0	-0.592855547	-0.31228354	0	0.555858971	0.099573722	0	0.451087083	0.300599829	0	0.44863803	0.816374751
AT1G17980	0	0.82268139	-0.136586512	0	-0.215554604	0.030091386	0	0.653180945	-0.370607578	0	0.380808249	0.100216094
AT1G18075	0	-1.594949234	-0.991548709	0	0.644498011	-0.588404008	0	-0.021194643	-1.403138447	0	-1.601802226	-1.35290108
AT1G18090	0	-0.392068692	-0.778925314	0	0.368024962	0.494724295	0	-0.009478001	-0.76909166	0	-0.218426029	-0.207284321
AT1G18100	0	0.906434434	1.584706543	0	-0.271263496	-0.267064113	0	-0.354582665	0.925295167	0	-0.121336432	-0.263804384
AT1G18130	0	-0.20215524	0.190483612	0	-0.103186243	-0.094934152	0	-0.726292879	-0.046975202	0	-0.842495395	0.077172382
AT1G18150	0	-0.234495844	-0.84092512	0	-0.094462126	0.22125744	0	-0.13506592	-0.51257605	0	-0.54821988	-0.609786563
AT1G18180	0	-0.406367057	-0.946555524	0	0.307991908	-0.104570035	0	-0.020141827	-0.505127684	0	-0.011325281	-0.736056278
AT1G18200	0	0.414412457	0.640479519	0	0.054367597	0.81632641	0	0.818136499	-0.284996663	0	0.764295247	0.786418386
AT1G18260	0	-0.26456163	0.204904216	0	-0.363910064	-0.686736929	0	0.034906092	0.630629624	0	0.257287943	0.698242237
AT1G18270	0	1.878832885	2.563497648	0	-0.411894509	0.11613346	0	0.24291502	-0.022095723	0	0.433001359	0.714687746
AT1G18280	0	0.44136486	1.730583351	0	-1.146188142	-1.452995255	0	-0.394456176	-1.259020874	0	-1.357012651	-0.502234337
AT1G18290	0	1.421778722	0.974003222	0	0.885942869	0.665872978	0	0.434239655	-0.256287386	0	-0.001450275	-0.263011973
AT1G18320	0	-1.435170203	-1.919091658	0	-0.179925268	0.268970488	0	0.017660204	-1.9672821	0	-0.140447862	-1.590682588
AT1G18330	0	0.244726976	-0.150573155	0	0.42252761	-0.410882162	0	-0.221186063	-0.95655235	0	0.280891845	0.656856326
AT1G18335	0	-0.006282427	-0.149808222	0	0.051261979	-0.457065775	0	0.349030699	0.283211007	0	0.513966623	0.384589863
AT1G18380	0	0.197808443	-0.238803657	0	1.301998084	0.884539506	0	0.822387841	0.610350498	0	1.362997596	1.134480701
AT1G18390	0	0.152392593	-0.03817014	0	0.928848722	0.473059252	0	0.831070232	0.430240311	0	0.932935393	0.92969263
AT1G18400	0	1.167420689	-0.977115138	0	1.446747999	2.170196453	0	-0.318305134	-1.023099287	0	-0.03927706	0.112477781
AT1G18430	0	-4.719232125	0.520140621	0	-1.737130321	1.044657212	0	-2.18963212	-3.224382612	0	-6.675039645	0.197087312
AT1G18440	0	-0.434466503	-0.969690342	0	0.126202025	0.102412027	0	-0.056781726	-0.330265419	0	-0.041706557	0.567510425
AT1G18460	0	0.620822783	-0.134233767	0	0.046899612	-0.813969257	0	0.756035917	0.595774548	0	0.68279824	0.956883207
AT1G18470	0	-0.064344447	0.900459322	0	-0.09119213	0.147180799	0	0.553995874	0.635766387	0	0.494864735	0.889965923
AT1G18500	0	0.44801782	0.513343942	0	0.094639171	-0.031304904	0	0.151911259	-0.245203469	0	0.539728059	0.757343896
AT1G18510	0	0.07678616	-0.703583424	0	-0.242888151	0.080243559	0	-0.621411164	-0.59842157	0	0.239335379	0.209493874
AT1G18520	0	-0.180901953	-1.080023809	0	-0.539884295	-0.388747921	0	-0.539237083	-0.319579504	0	-0.393115595	0.124183031
AT1G18530	0	0.194362901	0.462700181	0	0.135346652	0.469749122	0	-0.521412823	0.004692115	0	-0.244177939	0.491761267
AT1G18570	0	0.119566451	-0.168960522	0	1.467488174	-0.108477119	0	1.14388316	-0.096678877	0	0.888168491	0.582780779
AT1G18580	0	0.528164664	0.176500483	0	0.519250181	0.06371377	0	0.307102499	-0.594626063	0	-0.162621047	-1.105288536
AT1G18610	0	-0.048886684	0.391912292	0	0.41170604	0.362085281	0	0.569211877	0.790043073	0	0.753674585	0.932980514
AT1G18620	0	-0.679728587	-0.89264692	0	0.139340972	-1.196629958	0	-0.210680957	-1.08884902	0	-0.184545141	-0.490291014
AT1G18630	0	-0.001254257	-0.641651064	0	0.103925963	0.484266383	0	-0.469022988	-0.207922554	0	-0.408905406	0.253858261
AT1G18670	0	-0.133787748	-0.214767825	0	0.296582922	-0.505782793	0	0.073861141	-0.299351464	0	-0.171306629	-0.829262404
AT1G18680	0	0.154178367	0.428754676	0	-0.322444544	-0.680020006	0	-0.027737219	-0.153484034	0	0.324900955	0.498120701
AT1G18690	0	0.004190722	0.561554524	0	-0.189933162	0.032858816	0	0.100400779	-0.526016124	0	-0.00251982	0.0206948
AT1G18710	0	1.086460792	0.195744484	0	0.898075438	-0.322820456	0	2.020920762	1.019174073	0	0.870693146	0.195241575
AT1G18720	0	0.035444239	0.616337214	0	-0.18992892	-0.353017432	0	-0.137486764	-0.221257375	0	0.037560437	0.039208756
AT1G18740	0	1.310531981	0.756802864	0	1.344471414	-0.257775287	0	1.403168855	0.4350383	0	1.471531085	0.475767199
AT1G18780	0	0.006852391	-0.329087292	0	-0.436168189	0.110512805	0	0.037458719	-0.16037971	0	-0.810022511	0.208957866
AT1G18800	0	-0.364955707	-0.506088736	0	0.029517032	0.35787214	0	-0.068131694	-0.381102158	0	-0.232638146	-0.725702802
AT1G18810	0	-0.948273879	0.281051893	0	0.403695795	0.893163949	0	-0.238593023	0.338450429	0	-0.422380208	0.397102269
AT1G18830	0	-0.275223302	-0.27945537	0	-0.073548574	0.216751431	0	-0.011040077	0.620608273	0	0.134773857	1.358095074
AT1G18850	0	-0.337335868	0.238224046	0	-0.107885229	1.15508833	0	-0.679841469	-1.372246446	0	-0.58275026	-1.246019495
AT1G18900	0	-0.364117211	-0.312698194	0	0.227206087	0.719357301	0	0.512790407	0.306480233	0	0.186812308	-0.075844762
AT1G18970	0	-0.816541927	-2.247130744	0	0.099644387	0.5205963	0	-0.264609746	-1.706872823	0	-2.025556103	-2.723194611
AT1G18990	0	-0.401412825	0.1127938	0	0.01239804	-0.429498543	0	0.781556737	1.115758167	0	1.382240997	2.310263058
AT1G19000	0	-0.520960757	0.18456411	0	-0.054126136	-0.992950533	0	-0.113274279	0.021877635	0	0.200293887	0.693766144
AT1G19010	0	-0.063406871	0.324036692	0	0.744552597	0.101829677	0	0.482821721	0.766309426	0	0.401090695	1.102069279
AT1G19025	0	-0.286654789	-0.510609967	0	-0.091199083	-0.076154314	0	0.734599735	0.222657919	0	0.046782309	0.344004435
AT1G19050	0	0.135266207	-0.374945681	0	2.180714882	1.076975507	0	1.354243353	0.02052309	0	0.982385341	0.853661738
AT1G19120	0	0.198927175	-0.247080271	0	0.431843668	0.388391347	0	0.46829193	-0.684068279	0	0.32806678	-0.323606402
AT1G19140	0	-1.349706586	-0.867027348	0	-0.025571973	-0.226943074	0	-0.085812976	-0.063799699	0	-0.10807234	0.166071823
AT1G19160	0	-0.708916509	-0.553462584	0	-0.748128535	-0.927105486	0	0.058824193	0.139375834	0	-0.155319944	1.001095405
AT1G19210	0	0.452705264	-0.260395023	0	0.002973391	0.388574926	0	1.100352811	1.652361626	0	1.228559063	0.543988022
AT1G19230	0	0.112242134	0.923649314	0	0.224765999	0.014722958	0	-0.168489598	-0.484314317	0	-0.216155511	-0.69991174
AT1G19250	0	0.111160451	-0.32134472	0	0.140465312	0.04633358	0	-0.069553933	-0.783933734	0	0.353730686	0.382801134
AT1G19260	0	0.18037186	-0.137078067	0	0.157927628	-0.041340796	0	-0.048941762	-0.652236593	0	0.290391102	-0.186614777
AT1G19300	0	-0.727640589	-0.954212635	0	-0.207422521	-0.656052263	0	0.336144272	-0.775550841	0	-0.266828213	-1.109380022
AT1G19310	0	0.241251494	-0.2156886	0	0.116661086	-0.424164298	0	0.977594762	1.224174547	0	1.051253384	1.442778719
AT1G19320	0	-0.417793091	-1.308823346	0	1.191385186	1.624247303	0	1.123284979	0.531587519	0	-0.207177401	0.280929671
AT1G19330	0	-1.064165419	-1.209749632	0	0.445439604	-0.222777243	0	0.610950133	0.012316369	0	0.476752399	0.582595515
AT1G19340	0	-1.030535446	-1.078176457	0	0.127598743	-0.302035058	0	-0.515295709	-0.996329178	0	-0.766167053	-0.305698713
AT1G19370	0	0.450585434	-0.16178475	0	0.642024022	2.207894092	0	0.446577936	-0.432103057	0	-0.067421118	-0.761793096
AT1G19376	0	0.369719641	-0.736465186	0	0.63429138	0.190033278	0	0.349493819	-0.798144197	0	0.185679074	0.141047253
AT1G19392	0	-0.382142586	-1.318128866	0	0.471422508	0.808673546	0	-0.953071522	-1.211145666	0	0.315367411	0.299078214
AT1G19397	0	0.337429227	1.675816509	0	-0.183619585	-0.093250745	0	-0.061477178	-0.151945539	0	0.046522174	0.60315715
AT1G19410	0	-0.445000335	-0.39655141	0	-0.028668336	-0.00789058	0	-0.132939131	0.264244961	0	-0.643028305	-0.687634192
AT1G19440	0	0.542757707	-0.142704435	0	0.082920959	0.132223637	0	-0.040856956	0.119021369	0	-0.541173714	-1.196514512
AT1G19450	0	0.241534815	-1.382802321	0	-0.073637511	0.344093305	0	-0.471116833	-1.287261273	0	-0.922850917	-1.118562136
AT1G19485	0	-0.501622289	0.187701672	0	0.024230008	-0.653817963	0	-0.085922779	-0.354332301	0	-0.032468877	0.548240882
AT1G19500	0	-0.502113195	-0.681730927	0	0.516612753	0.736044066	0	-0.493395842	-1.030091777	0	0.214623395	-0.792710663
AT1G19510	0	-0.328346494	-0.216009217	0	0.659922039	-0.097459669	0	0.659312708	-0.712209768	0	0.089589606	-1.142672959
AT1G19530	0	1.14113868	1.074796641	0	-0.261202749	-0.543517892	0	-0.322215391	-0.966872115	0	0.717892705	0.577424801
AT1G19540	0	2.919644268	3.241797442	0	0.038156499	-0.279014983	0	0.915398058	-0.121928231	0	1.874908703	2.596108917
AT1G19550	0	0.196229233	0.01129366	0	-0.53600174	-0.218199966	0	0.281202603	0.404733619	0	0.493818872	1.09519178
AT1G19610	0	-0.672892502	-0.167324318	0	0.344475266	-0.036506435	0	0.272864515	0.656415044	0	2.07776331	2.402145188
AT1G19620	0	-0.448095813	-0.743154793	0	0.008359789	0.546500578	0	0.16245887	-0.158081023	0	0.088540119	0.09965168
AT1G19650	0	-0.718605636	-0.273490722	0	0.014783193	-0.696194972	0	0.075670343	0.509699033	0	-0.1805848	0.374402647
AT1G19660	0	-0.011685944	0.737536412	0	-0.135690753	-0.634234108	0	0.152852362	0.552386869	0	0.249866001	0.862021424
AT1G19710	0	-0.16227204	-0.649887109	0	0.178354492	-0.485533245	0	0.001525507	-1.416329501	0	-0.400025807	-1.490516855
AT1G19715	0	-0.461132226	-0.159998527	0	0.000435583	-0.472975285	0	0.327881896	0.130530902	0	0.547516758	1.184201685
AT1G19800	0	-0.978728095	-0.776791956	0	0.103171355	-0.292167503	0	-0.144545406	-0.790320592	0	-0.291998545	-0.379315963
AT1G19835	0	0.460002547	0.232439371	0	-0.1273176	-0.238417312	0	0.228344877	-0.749212482	0	-0.001035938	-0.672516807
AT1G19850	0	-0.214237872	1.086109295	0	0.062924114	0.076297285	0	0.259207765	0.141494667	0	-0.327081893	-0.212514204
AT1G19870	0	0.301423	0.603434145	0	-0.426169379	-0.411922464	0	-0.040078802	0.006460539	0	-0.12817852	0.20343285
AT1G19890	0	0.197835722	-0.184820483	0	-0.893648057	0.265889314	0	-0.47454527	-0.745584086	0	-0.216339984	0.260652502
AT1G19900	0	-0.275360275	0.18957082	0	0.154522055	-0.25574365	0	-0.149136701	-0.878898557	0	-1.058863802	-0.894627312
AT1G19940	0	-0.114786433	-1.281226919	0	-0.307448373	-0.056856495	0	0.154350895	-1.059898368	0	-0.655760461	-1.226179745
AT1G19950	0	-0.155019419	-0.825264222	0	0.374702806	-0.190125208	0	-0.420365056	-0.536649641	0	0.002043833	-0.489940471
AT1G19970	0	1.416615409	2.181145568	0	0.578577074	-0.254733342	0	1.857902124	3.072960975	0	1.372412011	1.556778208
AT1G19980	0	-0.456180255	0.332077322	0	0.119461556	-0.654839365	0	0.075839623	0.518048872	0	0.179636626	0.681940544
AT1G19990	0	-0.078165965	-0.349934886	0	0.231683934	0.590541935	0	-0.087713403	-1.050614749	0	-0.254001935	-0.493790707
AT1G20010	0	-0.12470573	-0.617948465	0	-0.374609278	0.25606307	0	-0.377027343	-1.635118977	0	-0.599225921	-1.56362763
AT1G20030	0	0.8455713	-0.159751338	0	0.513228998	1.222485001	0	2.0962519	2.80202506	0	1.218749479	2.686419198
AT1G20070	0	0.251819536	-1.071657429	0	-0.943961458	-1.187051893	0	2.2334784	1.678695902	0	1.479984147	1.331940111
AT1G20090	0	0.760427337	0.789720901	0	0.384444003	0.455119166	0	0.355105205	-0.587508831	0	0.146611269	-0.52773298
AT1G20120	0	-0.600688084	0.014947625	0	-0.047828699	-0.161357301	0	0.052943433	0.544255412	0	0.566315753	0.775024835
AT1G20170	0	-4.18447866	3.11376723	0	0.794325581	3.683417793	0	1.14105166	-4.18447866	0	1.638422245	-4.18447866
AT1G20180	0	0.771309021	3.612671741	0	-0.222176198	-0.004945398	0	-0.244349021	0.388771163	0	-0.920706927	-0.528505267
AT1G20200	0	-0.139418297	0.589708574	0	-0.229875161	0.130053861	0	-0.211691806	-0.50001769	0	-0.254380066	-0.412685754
AT1G20210	0	-1.511327893	0.787695792	0	-1.232081672	0.077151617	0	1.410791257	0.122719506	0	0.448584697	-4.217474682
AT1G20225	0	-0.440819565	0.604664539	0	-0.298814322	-0.785716191	0	-0.194649233	-0.011123852	0	-0.177293516	-0.045153363
AT1G20300	0	-0.106524601	-0.138352536	0	0.387554076	0.430580269	0	0.140266554	-0.898355547	0	0.105911759	-0.227795359
AT1G20310	0	1.111536545	0.8644635	0	-0.240860038	-0.419599194	0	1.625577517	1.674148436	0	1.101079151	1.218104911
AT1G20330	0	0.348511114	0.250930042	0	-0.311436271	-0.235906385	0	-0.390997701	-1.507220737	0	-0.597372555	-1.502828425
AT1G20350	0	1.291104786	0.922001355	0	0.954535068	-0.558390383	0	1.254025898	0.920511328	0	1.745858238	2.542010738
AT1G20360	0	-0.48721244	-0.836013686	0	-0.430244662	-0.198654916	0	0.060897162	0.104169479	0	-0.170725298	-0.562570954
AT1G20470	0	-2.377890945	-2.647234163	0	0.461246556	0.378006083	0	-1.112248458	-2.001372488	0	-2.034601761	-1.541520307
AT1G20490	0	0.272839193	0.075490402	0	-0.495752512	0.275364684	0	0.597063316	0.338421421	0	0.158492936	0.489880297
AT1G20510	0	0.139996431	-1.415722334	0	0.188875247	-0.057388385	0	1.506273207	0.06529475	0	0.702901797	-0.076468971
AT1G20520	0	1.137323763	0.534281581	0	-0.151826914	-0.190183307	0	-0.207974653	-0.625388412	0	0.248685312	-0.295461519
AT1G20540	0	-0.036324883	-0.005868998	0	-0.022379703	-0.498252866	0	0.095584627	-0.128825905	0	0.2573901	0.654397663
AT1G20560	0	-0.291696044	0.778234069	0	-0.623548055	-1.398035691	0	-0.631033836	-0.601993468	0	-0.206773482	0.075572963
AT1G20575	0	0.573618499	0.625415693	0	-0.112413487	-0.213308594	0	0.222605224	0.507233725	0	0.451319882	0.811623734
AT1G20590	0	-0.320428043	-1.781982051	0	-0.366122291	0.265512631	0	-0.645271415	-0.218009181	0	-0.796192083	-1.06449752
AT1G20610	0	0.046038808	-0.861781407	0	0.218067017	0.041610082	0	0.469956134	-0.131404135	0	0.218773112	-0.863342017
AT1G20650	0	-0.412957129	-0.224730663	0	-0.013580914	-0.442682818	0	0.397311444	-0.561270707	0	0.47324456	0.465845097
AT1G20680	0	-0.724148703	-0.539810596	0	-0.612810322	0.302404466	0	-0.078410243	-0.327300359	0	-0.347836231	-0.13046836
AT1G20693	0	0.297364375	1.209393399	0	0.239865731	1.030856259	0	0.240551283	-0.51397955	0	-0.252859578	-0.599152615
AT1G20696	0	0.641669867	1.125712296	0	0.248619348	0.905567871	0	0.322888872	0.108512083	0	-0.041097166	-0.081630157
AT1G20700	0	-0.736105249	-0.631905621	0	0.125815249	-0.067450845	0	-0.35164839	-0.775571552	0	0.180886427	0.25345693
AT1G20710	0	-0.091722975	-0.16199043	0	0.163276508	-0.248358758	0	-0.499261425	-0.514133183	0	0.485535749	0.052586143
AT1G20740	0	0.416044534	0.406463986	0	-0.142171231	0.285330139	0	0.291211874	0.090225987	0	0.367368331	1.020414122
AT1G20795	0	-0.502609728	-0.624226823	0	-0.097474969	-0.007977138	0	-0.839736661	-0.180798101	0	-0.397831484	0.145182048
AT1G20810	0	-0.395050322	-0.682865524	0	0.005864497	-0.031567042	0	0.116668904	-0.231156585	0	0.18680107	0.361870822
AT1G20816	0	-0.399259687	-0.342899734	0	0.486324237	-0.058682593	0	0.172084963	-0.659849501	0	0.332631068	-0.116678343
AT1G20820	0	-3.600492435	0.394292586	0	-7.467222441	-0.524684448	0	0.258839037	0.057585684	0	0.490970674	-0.351398434
AT1G20823	0	0.037932599	-0.914278693	0	0.477919252	-0.200700983	0	1.49393281	0.785397104	0	0.117138645	-0.232955919
AT1G20840	0	1.091362443	1.688499678	0	-0.151325726	0.93395445	0	0.199970717	-0.974123425	0	0.010460917	-0.893149822
AT1G20860	0	-0.271604831	0.558499953	0	-0.074905427	-0.405190253	0	-0.253843511	-0.407869822	0	0.090750688	0.281133751
AT1G20870	0	-0.303102422	-0.300886806	0	0.461288843	-0.237218967	0	0.701971249	0.722118806	0	0.283581967	0.965965786
AT1G20890	0	0.077095309	0.472866987	0	-0.246909754	-0.361701582	0	0.026650659	0.845043158	0	0.648997877	0.720045465
AT1G20900	0	-0.392873459	-0.230190286	0	0.133628384	-0.017772742	0	-0.106085065	-0.225543242	0	0.626571844	-0.364603564
AT1G20910	0	-0.331025789	0.175632574	0	-0.09038469	0.488333177	0	0.225899796	0.445080892	0	0.273350794	0.705156252
AT1G20960	0	-0.822211836	-0.26784148	0	-0.575639113	0.018451585	0	-0.135162161	0.312123556	0	-0.473719178	-0.267624341
AT1G20980	0	-0.22071777	0.146140078	0	-0.083183886	0.624701535	0	0.309129875	0.780361671	0	0.108252845	0.239318111
AT1G21000	0	0.660359261	1.727132653	0	0.52042721	-0.154940888	0	1.058651748	1.918149095	0	1.757706198	2.416000609
AT1G21030	0	0.154950124	-9.965210206	0	-2.267526495	0.068089123	0	-0.281501244	-9.965210206	0	-9.965210206	-0.124002613
AT1G21050	0	0.495740488	-1.470835115	0	1.15177001	1.857443032	0	-0.312691947	-1.940610868	0	0.127268833	-1.015978953
AT1G21060	0	1.155571301	1.141599825	0	0.623434681	0.488925484	0	0.215762953	-1.176081064	0	-0.228744646	-0.485465063
AT1G21070	0	0.749761507	-0.654028478	0	-0.111078557	-0.099937211	0	0.28206247	-0.474432772	0	-0.37222127	-1.346777753
AT1G21090	0	0.086487597	-0.805724973	0	-0.091470827	-0.207537789	0	0.145614708	-0.937001553	0	-0.198320683	-1.006084078
AT1G21100	0	-0.78006401	-1.750149933	0	0.611793569	0.260304991	0	0.547028466	-0.137881074	0	0.770362195	0.025746969
AT1G21110	0	-0.645175782	-1.190655897	0	0.892415715	0.542856726	0	0.523088499	0.051332896	0	0.716428338	0.05831424
AT1G21120	0	-0.717715102	-1.41422621	0	1.119544117	1.428195056	0	1.175806558	0.750107891	0	0.880721933	0.578480251
AT1G21140	0	2.020847878	-0.02772204	0	0.536011389	0.686756743	0	0.210108872	-0.076110613	0	0.315691339	-0.036599725
AT1G21150	0	-0.398111661	-0.345107824	0	0.383381741	-0.501891293	0	-0.20879857	-0.726449254	0	-0.230485317	-0.396695885
AT1G21160	0	-0.059520209	0.50202618	0	-0.205424943	-0.089626605	0	0.263578769	1.155405547	0	0.437470743	1.023929051
AT1G21200	0	0.643295881	1.132857712	0	0.903245497	0.61010015	0	0.812223584	0.043501693	0	0.274445188	-0.075304053
AT1G21230	0	-0.380621017	-0.285838541	0	0.285574248	0.135795067	0	-0.149944406	-0.980722214	0	-0.404733519	-0.379901094
AT1G21240	0	-0.060403046	0.124188245	0	0.262973304	-0.145291246	0	0.336840077	-0.020852151	0	0.859300599	-0.122815818
AT1G21245	0	0.060560539	-0.461007337	0	0.258621985	-0.406762332	0	0.583129725	-0.502431112	0	-0.157591597	0.214686586
AT1G21250	0	-0.720541644	0.642111758	0	-0.080258452	-0.409354269	0	-0.124325101	-1.378832023	0	-0.179157895	-1.26167111
AT1G21320	0	-0.056541179	-0.118651107	0	0.85320644	0.04755924	0	0.338049848	-0.226134441	0	-0.279363882	0.574220606
AT1G21323	0	1.224085106	0.661351245	0	0.560116013	-0.40374569	0	0.060831424	-0.702483787	0	0.08899437	-0.620954472
AT1G21326	0	0.330149474	-0.078051973	0	0.75506433	0.215898519	0	1.303648248	0.49828803	0	0.47850989	0.398247357
AT1G21370	0	0.663489862	0.680150608	0	0.321211557	-0.318127059	0	0.477189701	0.158915916	0	0.466040705	0.103290147
AT1G21395	0	-0.765535769	-1.427712434	0	-1.090003727	-0.716050858	0	-1.173487089	-0.716917541	0	-1.260638826	0.741724201
AT1G21410	0	0.257204969	1.935233044	0	0.126855305	-0.711163385	0	0.234316311	2.01589092	0	1.138120616	2.691799747
AT1G21450	0	0.056610004	0.585848369	0	0.568279725	-0.199472365	0	0.762503102	1.032136516	0	1.013538999	1.387525913
AT1G21460	0	0.377913853	1.075511742	0	0.142468691	0.711994761	0	-0.079656311	1.86296295	0	-0.366403639	0.359691239
AT1G21470	0	0.155648623	0.041391931	0	0.685167376	-0.03503144	0	0.143195902	-0.295828229	0	-0.189602973	0.024909333
AT1G21510	0	-0.1594422	-0.622698377	0	0.107155254	-0.017053321	0	-0.235932547	-0.083985471	0	0.345982854	-0.342834742
AT1G21520	0	1.045277238	3.248694722	0	0.139761164	-0.034146865	0	0.402832854	0.037628137	0	1.439108628	3.741714535
AT1G21525	0	1.161568019	4.837829746	0	0.11490326	0.210854154	0	-0.094234825	-0.221896446	0	0.371496052	0.874748666
AT1G21550	0	1.164596068	2.873662855	0	0.448132206	-0.309355832	0	1.22216666	1.709459291	0	1.507470266	2.476671123
AT1G21570	0	-0.241647178	0.667652038	0	-0.548560506	-0.059298153	0	0.012307475	0.523566472	0	0.181276058	0.486344848
AT1G21580	0	-0.511100728	0.019766677	0	-0.498043087	0.030394837	0	-0.064191703	0.425856638	0	-0.436634449	0.006309159
AT1G21590	0	-1.95859706	-2.214375778	0	-0.464291191	-0.678070195	0	0.36263135	0.24166956	0	0.264400991	0.693290963
AT1G21640	0	-0.965866191	-0.292536533	0	0.106831963	-0.335806946	0	0.225077818	0.445149647	0	0.160326252	0.825762679
AT1G21680	0	0.577962263	0.956457874	0	-0.040933273	0.310074479	0	1.297566099	1.950898349	0	1.706509914	2.394922064
AT1G21690	0	-0.116774225	-0.784202268	0	0.072644287	-0.075290969	0	0.074689233	-0.373867135	0	0.151689341	0.144707778
AT1G21695	0	0.154529694	-0.658321018	0	0.295995818	0.254486259	0	-0.131176737	-0.022276793	0	-0.616099543	-0.237196998
AT1G21710	0	-0.217743446	-0.093989703	0	-0.076704588	-0.724380881	0	0.249525254	-0.206747278	0	0.211256866	-0.375762014
AT1G21730	0	0.215027567	0.203533658	0	0.632753042	0.349251758	0	0.577838895	-0.352633152	0	0.546622203	0.010349069
AT1G21740	0	-0.459412772	-0.837059304	0	-0.196827607	-0.106319344	0	0.164798821	-0.540904011	0	-0.198054537	-0.290460746
AT1G21760	0	0.151384031	0.833540571	0	0.216334038	-0.343704655	0	0.322274329	0.716898051	0	0.460112285	1.221730037
AT1G21770	0	-0.47811978	0.796229299	0	-0.293465961	-0.425547193	0	-0.060903137	0.094212938	0	0.141037017	0.600034552
AT1G21780	0	0.57609245	1.790013745	0	0.053961431	-0.241253955	0	0.707644387	1.509492703	0	0.969724192	2.021921185
AT1G21830	0	0.974943693	-0.074919499	0	0.56923886	0.362280854	0	0.220066813	-0.024376672	0	0.312833874	-0.100363403
AT1G21840	0	0.063711146	-0.24083628	0	0.31033302	-0.684195808	0	0.218640479	-1.067553375	0	-0.111497088	-0.838161479
AT1G21850	0	0.34558117	-0.400678538	0	0.060849926	0.042263458	0	-0.099635636	0.404694074	0	0.00088878	1.262228133
AT1G21880	0	-0.063906763	-1.540137664	0	0.275507317	0.330811595	0	-0.229809774	-1.290438777	0	-0.709748864	-1.494736734
AT1G21910	0	2.962412064	1.30225704	0	2.170462864	1.4650342	0	-0.222365298	-1.887211209	0	-0.663565826	-1.426240682
AT1G21920	0	-0.960796281	0.527125746	0	0.088293384	-0.798956912	0	-0.002947885	0.212702518	0	0.207391675	0.40547315
AT1G21930	0	0.013762432	0.19660404	0	0.130166486	-0.380423417	0	0.40377147	-0.137186788	0	0.357182366	0.821287586
AT1G21945	0	-0.006635197	-0.395115808	0	-0.825321828	-0.665796556	0	-0.353023874	-0.16717924	0	-0.319397549	0.371560279
AT1G21960	0	-0.082224792	0.196263867	0	0.583389156	0.888915807	0	0.619579255	0.789643128	0	-0.440839502	-0.103394519
AT1G21970	0	0.189035692	0.22499696	0	-0.468622464	-0.113133956	0	0.760709653	-0.184267928	0	1.122231215	1.091841575
AT1G22010	0	0.525441486	1.178111279	0	0.146525138	0.640769273	0	0.016796607	0.010166916	0	-1.066564909	0.650646643
AT1G22020	0	-0.080056642	0.880939818	0	0.148234333	0.169023152	0	-0.023996604	0.338231167	0	0.099790689	0.588318491
AT1G22040	0	-0.120689015	0.63168908	0	0.111059641	-0.891203766	0	0.103805442	0.267276543	0	0.666964554	1.222064581
AT1G22110	0	0.559421765	0.635343667	0	0.037242813	0.476503101	0	-0.020049647	-0.527541617	0	-0.621183135	-0.366358616
AT1G22130	0	-0.7925204	-0.245489643	0	0.094138635	-0.081550615	0	-0.531579663	-0.150106154	0	-0.195213185	0.203673377
AT1G22160	0	-0.9769338	-1.01901929	0	0.035448114	-0.983638634	0	-0.251811203	-0.13899853	0	-0.513498576	0.404889556
AT1G22170	0	-0.084383966	0.147853416	0	0.227636881	-0.286436184	0	0.030660423	-0.5152431	0	-0.080426106	-0.773984655
AT1G22180	0	0.420781166	0.376763207	0	-0.199878112	0.579527381	0	0.502093339	0.871458753	0	0.227846123	-0.12793143
AT1G22220	0	-1.586400463	-1.774022805	0	-0.091922103	-1.105723525	0	-0.606907261	-0.353204263	0	0.412657584	-0.161497974
AT1G22230	0	0.015208031	1.073368504	0	-0.187121822	-0.278829728	0	0.511659886	0.048867005	0	0.526970533	0.238235949
AT1G22240	0	-0.436702893	1.63235652	0	-0.209916335	-0.332965023	0	-0.438634399	-0.571130084	0	-0.53618799	-0.254528824
AT1G22250	0	0.203245339	-0.102889377	0	1.658777831	-0.386088689	0	1.69352	0.660934029	0	0.466349723	-0.786668303
AT1G22270	0	0.196878114	0.054186838	0	0.280932982	0.408566501	0	0.170908671	-0.645449627	0	0.259282208	-0.601758723
AT1G22330	0	0.81642557	0.438117118	0	0.667522499	-0.161213968	0	-1.118718699	-2.456929756	0	-0.705920656	-2.346825614
AT1G22335	0	0.600162363	-0.485735092	0	0.415660887	0.234253476	0	-1.460200492	-3.019382337	0	-1.226995784	-2.23397157
AT1G22350	0	-0.013153604	1.09537244	0	0.485981584	0.143783873	0	0.349811997	1.590300952	0	0.918659019	2.176851016
AT1G22360	0	0.127193459	1.021181361	0	0.424867428	0.162768451	0	-0.329025264	-0.042059499	0	0.220127229	0.031191227
AT1G22370	0	0.884573619	2.72911108	0	0.346929762	-0.88768826	0	0.261542806	2.590676844	0	1.427552233	2.410044472
AT1G22400	0	2.557562306	3.45323302	0	0.18223077	-0.207532188	0	-0.02833597	2.509275092	0	1.99519396	2.743251453
AT1G22430	0	-0.711548766	-1.740462001	0	0.010991071	-0.381993976	0	0.193685622	-0.343106349	0	0.151211431	0.391775695
AT1G22440	0	-0.152130835	0.127026926	0	0.196123115	-0.361696624	0	-0.077448752	-1.321659108	0	-0.421954909	-1.490243073
AT1G22490	0	1.139684939	0.515155382	0	0.683950995	0.549867323	0	0.423104725	-0.521818051	0	0.308225357	0.065677432
AT1G22500	0	-1.875772227	-1.804225906	0	0.3394849	0.027806503	0	0.0504516	-0.538749529	0	0.232509644	0.190466984
AT1G22530	0	1.714286108	1.833540449	0	0.364279655	1.744061898	0	-0.051936464	-1.470829824	0	-0.005133961	-0.671115599
AT1G22550	0	0.745021933	0.619096486	0	0.512007191	-0.118822175	0	-0.114878776	-1.301851164	0	-0.353845142	-1.085326414
AT1G22570	0	0.491181783	-0.595778466	0	1.176738136	2.590466283	0	1.11430187	0.345214349	0	1.413158215	0.743885118
AT1G22590	0	-0.608046435	-2.053454739	0	0.569066691	0.06681469	0	0.247890195	-0.06745301	0	0.195408861	0.03014741
AT1G22600	0	0.079707514	0.167585497	0	-0.646987633	-0.576193888	0	-0.104951328	0.690439425	0	0.087272502	-0.043125067
AT1G22620	0	-0.341525986	0.32474641	0	-0.35997971	0.057094605	0	0.058038338	0.583233996	0	0.196266127	0.826385262
AT1G22630	0	-2.654576872	-3.336840786	0	0.195858235	-0.571710639	0	-0.497810436	-1.033731141	0	-0.673134022	-0.436892579
AT1G22640	0	0.564667387	1.925282347	0	0.496932321	-1.049156144	0	1.376597165	1.516139863	0	1.439666486	1.41221648
AT1G22650	0	-0.937832449	-1.626356287	0	0.514854785	-0.196002595	0	0.314130607	-0.106581743	0	0.339816836	-0.136992431
AT1G22660	0	-0.702306933	-0.280241948	0	-0.001569813	-0.616089006	0	-0.276205713	-0.269546039	0	-0.012514042	0.503523013
AT1G22680	0	-1.736979069	-0.590055432	0	-0.707315917	-0.130365124	0	-1.433732934	0.378219066	0	-1.787469293	-0.331814184
AT1G22710	0	-0.361900751	0.44358625	0	-0.209746558	0.251763763	0	0.239900173	0.64736417	0	0.316558382	0.46385743
AT1G22730	0	-0.244564862	-0.304860255	0	0.393059645	0.735822889	0	0.398660261	0.352538313	0	0.16962258	0.005745016
AT1G22740	0	2.4850853	3.07695034	0	1.040023996	1.882305127	0	0.779191545	-0.745477361	0	0.999706807	0.661831477
AT1G22770	0	0.329559024	-0.836920365	0	-0.465124073	0.602892667	0	0.190893329	-0.103683465	0	0.264258647	0.804929536
AT1G22800	0	0.66608824	0.294197922	0	0.155270585	-0.346489987	0	0.554513491	0.362658064	0	0.488100295	0.674917125
AT1G22860	0	0.124992941	0.343952098	0	-0.038067896	-0.274922213	0	0.56926221	0.447564213	0	0.698091602	1.217821343
AT1G22870	0	0.481320742	0.862567076	0	0.192770389	-0.101610149	0	0.882771203	0.405347969	0	0.533169411	0.75661132
AT1G22882	0	1.088546449	1.558918855	0	0.601509768	0.712389005	0	-0.132999039	0.26647033	0	-0.015177665	0.076961438
AT1G22910	0	0.279502505	-0.324813857	0	0.147100387	0.286047957	0	-0.04947784	-1.151945268	0	-0.086812435	-0.743080097
AT1G22950	0	-0.05402896	-0.540857988	0	0.224889621	0.507498351	0	-0.241295531	-0.760588437	0	-0.24042521	-1.588915546
AT1G22985	0	1.067195706	2.05061713	0	-0.269237073	0.120400322	0	1.394002981	3.393708593	0	2.095661025	3.434771892
AT1G22990	0	-0.318774905	0.341615296	0	-0.284882086	-0.118729169	0	0.476373434	3.397133039	0	0.745766308	1.779491819
AT1G23000	0	-0.02398441	-0.73793575	0	0.312621963	-0.288709522	0	0.384255518	-0.567771087	0	0.1206505	0.02546571
AT1G23010	0	-0.427293373	0.15464247	0	0.347081871	0.547717301	0	0.241450878	0.235208358	0	0.028040757	0.18229007
AT1G23030	0	0.625052871	-0.165275703	0	1.115636953	0.841705387	0	-1.17335481	-1.314805803	0	-1.225547599	-1.794560265
AT1G23040	0	1.372866867	2.470465218	0	0.422949082	-0.207816461	0	0.064752671	1.559595566	0	0.404478952	1.248258569
AT1G23060	0	0.240000445	-0.18441714	0	-0.633649793	-1.362174603	0	-0.736016469	-1.470613169	0	-0.556980518	-1.092580427
AT1G23070	0	-0.641765833	-0.230797391	0	-1.082288497	-0.756887992	0	-0.666148555	0.131539723	0	-0.535647875	0.294278946
AT1G23090	0	-0.990991681	0.139769705	0	-0.144345445	0.473874595	0	0.160526813	0.846247401	0	0.727605654	0.934704676
AT1G23100	0	0.350929964	-1.341435956	0	0.141340794	0.510392118	0	0.145295652	-1.485912087	0	-0.064426274	-1.943948602
AT1G23120	0	1.625405865	2.995707758	0	0.219664007	-1.220046988	0	0.213083637	0.571245858	0	0.874564376	1.311713091
AT1G23140	0	-0.409116918	0.198946229	0	0.542202551	1.00313437	0	0.098624318	-0.566948289	0	-0.2549612	0.123218419
AT1G23150	0	0.356755867	0.889617719	0	0.622941308	0.771065764	0	0.631107025	0.269989763	0	0.416506536	-0.312110609
AT1G23190	0	-0.434064049	0.843982117	0	0.031768734	-0.025068144	0	-0.146646639	0.154928208	0	-0.300132946	-0.395707621
AT1G23250	0	-0.529349138	0.461654062	0	-0.840124836	0.614898321	0	-0.38791325	-0.399814875	0	-0.642143682	-0.226379559
AT1G23270	0	0.010601524	0.494263306	0	-0.059776974	0.282650679	0	0.127401412	0.908282884	0	0.007251523	0.276538947
AT1G23330	0	-0.263777164	1.681665709	0	-0.248013241	-0.667278952	0	-0.098534334	0.657367496	0	-0.327842005	-0.301554509
AT1G23350	0	-0.355490438	0.108782276	0	-0.675301396	-1.055140391	0	-0.735557209	-0.651925057	0	-0.648659608	-0.634052205
AT1G23380	0	-0.876676185	-0.983926518	0	-0.192371969	0.292043862	0	-0.227025078	-1.010053501	0	-0.098626543	-0.444609454
AT1G23390	0	-0.890990066	-1.025935917	0	-0.1095168	-1.095261355	0	-0.225780201	-0.680545396	0	0.361278791	-0.186996382
AT1G23450	0	-0.285069422	0.357789693	0	-0.253919219	0.002693758	0	0.40913799	1.747823494	0	0.716855739	2.245137551
AT1G23460	0	-0.232362102	-0.306839878	0	0.089152924	-0.0710676	0	0.292275344	0.973781319	0	0.417949159	1.079302357
AT1G23465	0	-0.0329109	0.070558793	0	0.271560342	-0.227631195	0	0.893877731	-0.212595788	0	0.478598812	0.310897477
AT1G23470	0	-0.65561259	-0.373945448	0	0.087287604	0.353006916	0	0.185280824	-0.427348718	0	-0.208438505	0.107726524
AT1G23480	0	0.277613043	-0.715086511	0	0.517069093	-0.048447546	0	-0.398570881	-1.810192845	0	-0.48926052	-1.616332783
AT1G23530	0	0.408188869	0.893880965	0	0.422942871	0.277586673	0	-0.145213578	-0.272093976	0	0.24194436	-0.221347502
AT1G23560	0	-0.243171274	0.99258384	0	-0.166887546	-0.965518802	0	-0.479900066	-0.459298084	0	-0.174158338	-0.277016943
AT1G23580	0	-0.347833558	-0.18335346	0	-0.189282626	0.275390322	0	-0.213345538	0.608590109	0	-0.207574571	-0.111989668
AT1G23600	0	-0.042337722	0.268540353	0	0.416624233	-0.582441214	0	0.429277067	-0.418640569	0	-0.730202744	0.289222426
AT1G23630	0	-0.234058101	0.113339164	0	0.102279744	0.49578301	0	0.4223876	-0.41015694	0	-0.516674702	0.101787803
AT1G23680	0	-0.967550593	0.212355797	0	-0.445310942	0.189634396	0	0.04467326	-0.327621185	0	-0.188258383	-0.030386286
AT1G23730	0	-0.693571239	-0.096167371	0	0.189641757	-0.805118978	0	-0.501478203	-0.486588416	0	-0.574526176	-0.376887727
AT1G23750	0	-0.290135896	-0.662828028	0	0.241120498	0.147389516	0	-0.032323928	-0.823801476	0	-0.027780135	-0.381947121
AT1G23760	0	0.951070556	-0.205799381	0	0.410334266	0.473215378	0	0.379480419	-0.068741511	0	0.358895207	0.152279943
AT1G23780	0	-0.299951544	0.51659678	0	-0.010085932	0.230254552	0	0.206533579	0.701171	0	0.356357366	0.874133807
AT1G23790	0	-0.541045072	-1.114598082	0	0.016405191	0.141235408	0	-0.318385706	-0.579032938	0	-0.894480525	-0.602210406
AT1G23800	0	1.679693481	3.129349916	0	-0.094270905	0.189608972	0	0.313482836	1.896623977	0	0.30690515	0.016743638
AT1G23830	0	-1.220531931	-1.377332704	0	0.293778064	0.553574965	0	0.156303046	-0.667156772	0	0.041687558	-0.976561979
AT1G23840	0	-0.989866138	-1.184078704	0	0.536822334	-0.041780325	0	0.878347354	0.082789827	0	1.156325023	0.50595563
AT1G23850	0	0.532755463	0.064364701	0	-0.026024746	-0.912825447	0	0.469173714	-0.473757176	0	1.019204748	0.449606802
AT1G23860	0	-0.217975448	0.418530131	0	-0.423312782	-0.839825881	0	-0.105651578	0.304332788	0	0.306057741	0.94282123
AT1G23910	0	0.657335875	0.502298432	0	0.51810136	0.497236993	0	1.245366991	0.934183095	0	0.930539823	-0.897747525
AT1G23920	0	-0.254449845	0.743929814	0	0.805416043	0.228734743	0	0.210708058	-1.127912877	0	0.854566137	0.84926565
AT1G23930	0	-0.836483907	-0.450862616	0	0.804077105	-5.988882351	0	-5.988882351	1.849161792	0	1.926584788	1.706171919
AT1G23950	0	-0.283370132	0.542558894	0	-0.275901777	-0.234130521	0	-0.450059944	-0.077731395	0	-0.200359745	-0.161823416
AT1G23960	0	0.431036515	0.970634753	0	-0.276455524	-0.286833942	0	0.136176454	0.688418993	0	0.334036602	0.692645944
AT1G23990	0	-0.103312343	0.345401668	0	0.000350887	0.181564451	0	-0.337314703	-0.118346595	0	-0.437494242	0.55931128
AT1G24060	0	-1.412526715	-0.431566003	0	0.131910929	-0.086108076	0	-0.326508364	-0.309573442	0	-0.469745877	-0.591507695
AT1G24062	0	-0.466846154	-1.268721074	0	-0.461878289	-0.2603621	0	-1.826993832	0.517018524	0	-0.715123125	-1.235537986
AT1G24070	0	-0.450761582	-0.859281071	0	-0.42076854	0.09294795	0	0.36133841	-0.426082203	0	-0.275486941	-0.40285162
AT1G24090	0	0.706606983	0.405660771	0	0.354492434	0.488756181	0	0.093417736	-0.492483634	0	0.102324761	-0.064917578
AT1G24130	0	0.738119859	1.875097597	0	-0.079712217	0.591340135	0	0.514509322	-0.061947889	0	-0.038095101	-0.108327168
AT1G24145	0	0.154872889	-0.036949309	0	1.404378207	-0.534975509	0	1.911004601	1.015415212	0	0.045339883	-0.087801631
AT1G24150	0	0.403005456	-0.100460672	0	0.724129281	0.201889395	0	1.093857918	0.847913777	0	0.677699125	0.246205613
AT1G24170	0	0.982214494	0.405855591	0	0.268589981	0.700674282	0	-0.363778035	-1.221135686	0	-0.94168604	-2.210041251
AT1G24190	0	0.290411177	0.976174903	0	-0.029387891	0.036536032	0	0.638706874	0.51526564	0	0.227993955	0.52163537
AT1G24270	0	0.188309714	-0.052100322	0	-0.393962467	-0.091205728	0	-0.807226189	0.058702161	0	0.103429783	-0.335195415
AT1G24280	0	-1.551752352	-1.670294955	0	0.83009209	1.768374584	0	-0.036367321	-0.865941816	0	-0.626173466	-1.572206553
AT1G24290	0	-0.354635683	-0.684679147	0	0.259830247	0.12695627	0	0.068669201	-0.832184758	0	0.094043034	-0.51000967
AT1G24310	0	-0.409688215	-1.08643595	0	0.174294651	0.402673636	0	-0.452195936	-0.581265357	0	-0.176275642	-0.680298736
AT1G24330	0	-0.110469198	0.376370081	0	-0.212028593	-0.684093846	0	0.095409175	0.808042034	0	0.449127366	0.771447941
AT1G24340	0	-0.291968765	-0.05043009	0	-0.0339963	-0.560197476	0	0.0227368	-0.018703987	0	0.375627178	0.70124504
AT1G24370	0	-0.680685443	-0.240329404	0	-0.630900874	0.047398124	0	0.215880817	0.222801619	0	-0.360451631	0.524258752
AT1G24380	0	-2.216429608	1.009923133	0	0.68095394	0.470981436	0	0.844307639	-1.705801313	0	1.096837173	1.786148459
AT1G24400	0	-1.164652055	-1.134001049	0	-0.306228963	-0.485507257	0	-0.429442624	-0.358569345	0	0.051162703	0.471966419
AT1G24420	0	-0.875132371	-0.222847481	0	-0.515502978	-0.410639188	0	-0.3257833	-0.477500015	0	-0.628969142	0.208510932
AT1G24430	0	0.222348101	1.037687051	0	-0.629020935	-0.46580511	0	0.026354761	-0.778806272	0	0.285511876	-0.5244202
AT1G24440	0	0.744572858	1.908248243	0	0.405982953	-1.105297171	0	0.187144791	0.689663889	0	1.097757246	1.66306939
AT1G24490	0	-0.6500557	0.561938584	0	-0.020889271	-0.248250781	0	-0.2231728	0.120875733	0	-0.095333323	0.110866927
AT1G24510	0	-0.376628741	-0.207901641	0	-0.136565506	0.313321932	0	-0.007067142	-0.64715593	0	-0.253492408	-0.599770296
AT1G24520	0	-1.286030718	0.494210973	0	0.7206189	0.676667464	0	0.355224315	-0.201755124	0	0.305528413	0.998896852
AT1G24530	0	0.09095337	-1.032916631	0	1.314395978	0.676241201	0	-0.279222141	-0.80031251	0	-0.254344143	-0.834943843
AT1G24560	0	0.161867679	0.945589218	0	0.18458206	-0.042740928	0	0.446631325	0.975493045	0	0.506546034	1.020345825
AT1G24580	0	-0.865896174	-0.554978265	0	0.242951472	-0.601636987	0	3.497323659	3.621229722	0	2.370447947	1.714257002
AT1G24851	0	-0.387095882	-0.294651101	0	0.393528489	-0.550981268	0	0.222904243	0.88581498	0	1.07273389	1.191797716
AT1G24938	0	-1.076145415	-0.421917782	0	-0.381841485	-0.572752617	0	-0.09986338	0.007434983	0	0.127493794	0.273488517
AT1G25220	0	0.018108351	0.142795832	0	-0.071673301	-0.388233935	0	0.662630075	0.33313985	0	0.974397715	0.253051214
AT1G25230	0	0.897079571	1.345970347	0	-0.349029431	-0.226180297	0	-0.19372006	-1.60093346	0	0.18340075	-0.704935472
AT1G25240	0	0.583772325	0.271052675	0	-0.06329323	0.812149488	0	-0.373392194	-0.376597133	0	-0.458451535	0.031025069
AT1G25270	0	0.803847384	0.65131062	0	-0.148592911	0.668092559	0	0.424054777	0.855508031	0	0.11207366	0.478362928
AT1G25290	0	-0.170908339	-0.390842628	0	0.100885495	-0.300487271	0	0.169657265	-0.011805147	0	0.613713323	0.980204781
AT1G25300	0	-0.32575934	-0.543626388	0	-0.585597724	-0.895664865	0	-0.687677906	-0.240737055	0	-0.867775006	0.350470946
AT1G25310	0	0.118196254	0.674741128	0	0.305091373	0.444418239	0	-0.046455825	0.236085443	0	-0.953957141	-0.198318656
AT1G25320	0	1.111885576	0.602258852	0	0.476225164	0.847475009	0	0.75818778	-0.632706079	0	0.123728335	-0.102184983
AT1G25370	0	1.314872264	0.760846489	0	0.311659791	0.34116299	0	0.742926359	0.584611121	0	0.506778478	-0.247506313
AT1G25390	0	-0.993391015	-0.716474956	0	0.473245874	0.667254221	0	0.132952823	-0.130407464	0	0.298265839	0.215045206
AT1G25420	0	0.010086083	0.550041439	0	0.004563738	-0.47413423	0	0.122677415	-0.048219242	0	0.220123977	0.75626878
AT1G25425	0	0.255701168	-0.489056606	0	0.508773701	-0.481897833	0	0.233594862	-0.642798856	0	-0.777520429	-1.641813077
AT1G25450	0	0.325672185	0.164848005	0	-0.073818271	-0.034284758	0	0.317944316	-0.775195589	0	-0.662969539	-1.616067984
AT1G25480	0	-0.495638524	0.418927804	0	0.545676543	-0.074430868	0	0.131787471	-0.446325708	0	0.214936757	0.275687724
AT1G25520	0	-0.80343204	0.133287441	0	0.294598337	0.387078882	0	0.452691911	0.967033562	0	0.495081241	1.432430205
AT1G25540	0	0.44521769	0.929143963	0	-0.007997735	-0.005572538	0	0.393212858	0.80144575	0	0.197055781	0.619782123
AT1G25784	0	0.98063889	-0.072677942	0	0.142254201	-0.901901474	0	-3.173691727	0.62772459	0	-0.563797751	0.772566481
AT1G26130	0	-0.818206503	-0.804265587	0	0.001723275	-0.512883448	0	0.136605466	-0.559492586	0	-0.210459725	-0.663967287
AT1G26180	0	-0.408061071	-0.141709759	0	0.189926895	-0.371306231	0	0.235506056	-0.079823224	0	0.153894455	0.531402264
AT1G26190	0	0.106720086	0.183852048	0	0.26060975	0.069526896	0	-0.136706382	-0.762829071	0	-0.560186959	-0.976132044
AT1G26210	0	0.508582129	0.265463328	0	-0.000338036	-0.568615875	0	-1.046226959	-1.933430243	0	-1.50454992	-1.722169918
AT1G26233	0	-1.054702116	-0.247604165	0	0.460186603	-1.00718086	0	-0.513494813	-1.308454933	0	-0.764093942	0.356633888
AT1G26240	0	-0.21815723	-0.848887097	0	-0.365530581	-0.171404075	0	0.021947413	-0.850321929	0	0.152665695	-0.477281368
AT1G26250	0	-0.34193961	-0.80948122	0	0.297175848	0.374212802	0	0.139507339	-0.633078949	0	-0.348550151	-0.831992045
AT1G26290	0	-0.20197026	-0.720897718	0	-0.039971862	0.38405814	0	-0.057471854	-0.133760266	0	-0.008734448	0.426367363
AT1G26300	0	0.878895251	0.690770523	0	-0.111146031	-0.129274495	0	0.217363045	0.354382219	0	0.378795132	0.322524414
AT1G26340	0	-0.939981988	-0.644078607	0	0.297699855	-0.250659517	0	-0.273656421	-0.753044219	0	-0.479172686	-1.240194119
AT1G26380	0	-0.92649927	-0.409454081	0	1.08808187	1.259156882	0	2.345726905	2.608747615	0	3.137721844	2.281395421
AT1G26390	0	-0.047790256	-0.25302997	0	0.730783508	1.511701545	0	0.536555615	-0.978778497	0	-0.476108982	0.18612534
AT1G26400	0	-0.163252457	-0.559521732	0	-0.015934971	0.380703226	0	0.043279033	-0.200547246	0	0.887502916	0.591327943
AT1G26410	0	-1.875121877	-1.326112498	0	0.128811565	-0.599460051	0	0.102964473	0.417278045	0	1.262054728	1.394310247
AT1G26420	0	-0.857894563	-0.70533281	0	0.376395504	-0.227844172	0	0.835719028	1.152818509	0	2.195388112	2.192536791
AT1G26430	0	-1.122600769	0.686789517	0	0.381447582	-0.443287272	0	-0.222336926	-0.500331978	0	-0.951627077	-0.166409314
AT1G26440	0	-0.58405173	0.567329124	0	-0.51940626	-1.11219744	0	-0.244179031	-0.657718366	0	0.078077262	0.38172433
AT1G26450	0	1.47263675	1.75376632	0	-0.04162817	0.074404293	0	0.240815783	1.018912865	0	0.539837546	0.8051063
AT1G26490	0	-1.190527596	-0.741275284	0	0.615317188	-8.664525598	0	-0.55381775	-1.230255913	0	-3.182332266	-0.119703997
AT1G26500	0	-0.939895355	-0.282147041	0	0.485988398	0.085466169	0	-0.124098529	-0.332335502	0	-0.62060709	-0.311115792
AT1G26510	0	-0.454389349	0.305357923	0	-0.304796722	-0.035901632	0	-0.06686098	0.647409825	0	-0.033165934	0.078642549
AT1G26520	0	-1.184083752	-1.017669696	0	-0.360937743	0.166869505	0	-0.601260362	-0.88969932	0	-0.533266758	-1.209948589
AT1G26530	0	-0.876791171	0.110759984	0	-0.603560756	0.478869442	0	-0.651233502	-0.83523933	0	0.111400563	-0.09668995
AT1G26540	0	-0.025216451	-0.80276131	0	-0.120887609	0.257159529	0	-0.087840945	-0.802882949	0	-0.114235365	-0.379687884
AT1G26560	0	-0.283567091	-0.13646446	0	0.173063012	-1.169718318	0	0.344040685	-0.034750012	0	-0.407767986	0.074943638
AT1G26570	0	0.262532796	-0.286521686	0	0.50485845	0.356220785	0	0.81106308	-0.500378348	0	-0.010191307	-0.809160323
AT1G26580	0	0.572104184	1.071276437	0	-0.014503953	-0.009324909	0	0.588561512	0.773164915	0	1.047005223	1.523347065
AT1G26600	0	-0.058149788	-0.946858659	0	0.670950693	-0.10646898	0	-0.203312832	-0.207270764	0	-0.42642365	-0.293016175
AT1G26620	0	-0.346137855	0.479722901	0	0.079196416	-0.286387185	0	0.444712329	0.925783249	0	0.201163404	0.204629551
AT1G26650	0	-0.000582521	-0.899651443	0	0.265816421	-0.308155656	0	0.116345041	-1.268024676	0	-0.273814418	-1.062900451
AT1G26665	0	0.647574948	2.286690262	0	-0.247135948	-0.137583171	0	-0.234231537	0.643718717	0	0.342007211	1.494346316
AT1G26670	0	0.579742182	1.448281328	0	-0.009295088	-0.433530599	0	0.061120026	0.683149398	0	0.338626236	0.958908878
AT1G26690	0	0.498682172	0.759116684	0	-0.28913341	-1.053080206	0	0.215267357	0.515853775	0	0.44235966	0.642606449
AT1G26720	0	0.226139637	-0.438637934	0	-0.704622086	-0.829745381	0	-0.955079897	-0.280530296	0	0.352700647	-0.713372848
AT1G26770	0	-2.029753194	-2.463820443	0	-0.196433572	-0.320757442	0	0.735989032	1.344291478	0	0.929029908	0.950795998
AT1G26780	0	-0.374465824	0.179176346	0	-0.73964591	-0.853428986	0	-0.600887083	-0.674072454	0	-0.328131646	-0.203489066
AT1G26790	0	-0.144721346	-0.390158806	0	0.197275942	4.823016332	0	0.601443239	0.612452597	0	0.554127646	0.494508915
AT1G26795	0	-1.393332981	-0.15757385	0	-0.101867996	-0.444212723	0	-0.336830524	0.107285668	0	-0.157786405	-0.705596909
AT1G26797	0	-0.447031625	-0.144957133	0	-0.064218561	0.170446684	0	-0.135920472	0.580736247	0	-0.184517357	-0.420066464
AT1G26798	0	0.120113283	1.034714734	0	-0.199238032	-0.141237216	0	0.560383023	0.602055793	0	0.198009774	0.268143518
AT1G26799	0	0.572993516	0.598573128	0	-0.05092164	-0.307989365	0	0.384787072	-0.399095315	0	0.807120378	0.854959723
AT1G26800	0	0.955129757	1.692754615	0	-0.156205849	-0.909156282	0	0.238329441	1.339911781	0	1.862196064	2.74599073
AT1G26830	0	0.179931725	1.121897102	0	-0.009327795	0.073546565	0	0.273593007	0.504166824	0	0.270239126	0.756038157
AT1G26840	0	-0.106377631	-0.952605592	0	0.576950679	0.43040229	0	-0.140334295	-0.759558172	0	0.069045711	-0.529592987
AT1G26860	0	-0.301576618	0.655167999	0	0.864220462	-0.056585367	0	0.747567305	0.497428333	0	0.640458914	-0.010539
AT1G26890	0	0.366765614	0.67797855	0	0.824515349	1.266738984	0	0.668496162	-0.003803349	0	0.554633957	0.669657739
AT1G26900	0	0.174717666	0.364797899	0	-0.221503453	-0.771760631	0	-0.081977059	-0.092943983	0	0.142578584	0.155513938
AT1G26920	0	0.011788677	1.213426676	0	0.805747783	-0.868858552	0	0.011107052	1.146892398	0	0.065615679	0.732393259
AT1G26945	0	-1.641081874	-3.725954236	0	0.438599144	1.00547938	0	0.554953576	-2.379358191	0	-1.182131156	-2.041315106
AT1G26960	0	-0.572012937	-0.55476158	0	0.414933844	0.072570462	0	0.201231122	-0.899211477	0	0.099107075	-0.820452247
AT1G27020	0	-0.978532101	-2.780282324	0	0.348636669	1.378072673	0	0.255706659	-0.252556571	0	1.018633463	0.404748548
AT1G27050	0	-0.785468434	-0.246811886	0	0.659212936	0.464271116	0	-0.006767938	-0.376463075	0	-0.282868902	-0.202613969
AT1G27060	0	-0.466286932	-0.571245871	0	0.364101066	0.038050242	0	-0.031743968	-0.231427137	0	0.30428496	0.278571933
AT1G27130	0	-0.061307957	-0.434627719	0	0.270954866	0.030729503	0	0.507835945	-0.229364277	0	0.461844802	-0.660051243
AT1G27140	0	-0.236070435	0.588458881	0	0.201937652	-0.041567693	0	-0.328271087	-1.065801634	0	0.192263686	-0.668514328
AT1G27150	0	0.068347991	1.369879021	0	-0.231772815	-0.665560564	0	0.018232586	0.760769718	0	0.452069442	1.595993866
AT1G27180	0	-0.693146966	0.01051984	0	0.150051603	-0.239334369	0	0.351214648	-0.199045213	0	-0.07131148	0.132584185
AT1G27240	0	-0.222535607	-0.172537465	0	-1.003709311	0.015779989	0	0.005625607	-0.13091772	0	0.162063825	0.098631315
AT1G27250	0	-0.286245727	-0.579890193	0	0.301439171	-0.389750972	0	0.114918326	0.276918049	0	0.580809434	0.580814364
AT1G27300	0	1.135590446	2.211298026	0	0.120600041	-0.238954646	0	0.645631804	1.809990742	0	1.133371051	2.227915789
AT1G27320	0	0.009819747	0.914850228	0	-0.015926238	-0.336912453	0	0.339275075	0.684905428	0	0.468204742	1.126568817
AT1G27340	0	-0.845428531	-0.108597587	0	0.135689619	0.056557881	0	-0.081238164	-0.280975016	0	0.211073365	0.383660942
AT1G27380	0	-0.843044303	-1.037329135	0	-0.191268349	0.24658623	0	-0.590054704	-0.862779165	0	-0.460259445	-0.180284888
AT1G27420	0	-0.083703492	0.034351228	0	-0.138422299	-0.233127203	0	0.094309633	-0.414451686	0	0.03847918	0.733806154
AT1G27460	0	0.739032624	0.043657955	0	0.292053486	1.063928695	0	0.241718057	-1.582698406	0	-0.221470621	-0.848948001
AT1G27470	0	-0.652410454	-0.742183948	0	-0.287886808	0.747978344	0	-0.225959963	-0.328048108	0	-0.157504441	-0.582796524
AT1G27510	0	-0.441505566	0.396053519	0	-0.47696973	-0.192531919	0	0.093259537	0.483639714	0	0.262910988	0.77105649
AT1G27520	0	0.073469366	1.000193518	0	0.132271229	-0.399989803	0	0.301827394	0.335164068	0	0.788626237	1.673759953
AT1G27540	0	0.123947473	0.536886059	0	-0.08119843	-0.40234917	0	0.114175913	-0.086849001	0	-0.048883544	-0.306165368
AT1G27550	0	-0.599564532	0.451383425	0	-0.772030085	-0.998300217	0	0.033654227	0.157149533	0	-0.259861734	0.026442778
AT1G27560	0	0.133049862	0.594866366	0	-0.092768616	-0.56832613	0	-0.38076636	-0.303839309	0	0.055841579	-0.310359894
AT1G27580	0	-0.91838071	-0.686054565	0	0.218784596	-1.29900738	0	-0.049297828	-1.841011833	0	-1.001631621	-0.554532552
AT1G27590	0	-0.041704167	0.926485835	0	-0.253692076	0.15355603	0	-0.055424038	0.109233555	0	0.077780947	0.927626729
AT1G27610	0	-0.090175407	-0.050079669	0	-0.045193869	0.440465503	0	-0.511169354	0.251462742	0	0.507154006	0.402718011
AT1G27640	0	0.022192581	0.168031668	0	0.787384607	0.826725302	0	0.518992233	-0.173729881	0	0.235060862	0.335662492
AT1G27670	0	0.946540369	1.051075007	0	-0.111661372	-0.085408991	0	0.349184062	0.181609784	0	1.048404802	0.440609504
AT1G27680	0	-0.461554106	-1.003037755	0	0.094859854	0.176187247	0	-0.278325515	-0.857360697	0	-0.572370197	-0.75741408
AT1G27690	0	0.153135917	0.525294744	0	0.116318828	-0.767385815	0	0.160049478	-0.865597601	0	-0.052343186	-0.497060132
AT1G27700	0	0.523486653	-0.217863333	0	0.171386776	0.114858921	0	0.261156931	-0.073845628	0	-0.204260987	-0.57593284
AT1G27740	0	-0.152376449	0.254729019	0	0.052392476	-0.229750572	0	0.750940332	0.004625517	0	-0.373630546	-0.541550388
AT1G27750	0	0.064465018	0.767538036	0	0.015220593	-0.196605316	0	0.402007918	0.569512095	0	0.557467633	1.091693613
AT1G27790	0	0.519652001	0.025749572	0	-0.33289338	0.524450862	0	-1.758014132	-0.771040232	0	-0.926156007	-0.221720135
AT1G27800	0	-0.909702855	-0.573786151	0	-0.477739258	0.093039361	0	-1.487594379	-2.231434204	0	-0.497909169	0.103040041
AT1G27810	0	-4.855718348	-0.96809173	0	0.307688171	-1.207251937	0	-0.358713829	0.793692708	0	0.501971919	0.7606511
AT1G27820	0	-0.430760678	0.220970447	0	-1.04731561	-0.27181819	0	0.152425988	-0.279176198	0	-0.22472123	0.219426963
AT1G27840	0	-0.215916069	0.068274472	0	-0.205976234	0.109909457	0	0.530484174	1.487145296	0	0.942368773	1.935332507
AT1G27870	0	0.830369168	-0.253890742	0	0.240388325	-0.898245793	0	0.087006368	-0.433139181	0	0.220251688	-0.340694565
AT1G27890	0	0.323779176	0.588539733	0	-0.413161723	0.426145334	0	-0.170323503	-0.576527968	0	-0.283723924	0.850210409
AT1G27910	0	0.766620045	-0.556044939	0	-0.143638104	1.758637745	0	1.295268238	1.360832687	0	0.74397776	0.697818018
AT1G27930	0	-0.35519139	-0.704027556	0	0.066730859	0.39614203	0	0.492662476	0.020986935	0	-0.024628859	-0.687723191
AT1G27940	0	-0.764545111	-0.615073279	0	0.023811775	0.222354222	0	0.282324002	-0.085652082	0	-0.5761716	-0.568128307
AT1G27950	0	0.385195558	0.487905045	0	0.049943025	-0.007483465	0	0.405934781	0.207561646	0	-0.374224043	-1.001775919
AT1G27960	0	0.592765582	0.210833604	0	-0.070082538	0.002529447	0	-0.327862654	-0.506899131	0	-0.197406528	-0.102386613
AT1G28010	0	0.150390657	-0.438547146	0	0.54164435	0.829952348	0	2.219873038	1.636556519	0	1.448544237	0.752211493
AT1G28060	0	-0.313271349	-0.22093029	0	0.284102299	0.89614435	0	0.461714849	0.306532003	0	0.224837536	0.525430204
AT1G28070	0	0.239602987	0.702114505	0	0.186087907	-0.472935507	0	0.383324499	-0.33579325	0	0.448667361	0.529036923
AT1G28100	0	-0.348786601	0.403944542	0	0.295345892	-0.385326422	0	-0.419360812	-0.561895282	0	-0.060403461	-0.30073497
AT1G28120	0	0.014002787	0.891786544	0	-0.199717194	-0.156326636	0	0.139126534	0.31363102	0	0.234651179	0.794399464
AT1G28130	0	-0.136548968	1.206693679	0	0.583469407	-0.141224838	0	0.187639795	-1.007528113	0	0.106625085	-0.483630764
AT1G28135	0	-0.105201327	-0.844731239	0	0.236410899	-1.5612726	0	0.390362468	0.036278137	0	-0.534820635	-0.166335547
AT1G28190	0	1.114403927	1.590856239	0	1.191741756	-0.381872907	0	1.273056575	1.945441403	0	2.240929243	2.342396806
AT1G28200	0	0.915372918	1.012309127	0	-0.105359649	0.088437787	0	0.101717713	0.635072449	0	0.263519195	0.583915058
AT1G28210	0	0.24244375	0.281322079	0	0.240418702	-0.456946476	0	0.041534129	0.116360526	0	0.454675436	0.732296668
AT1G28220	0	-0.227649309	-0.571213906	0	0.081051818	0.185176776	0	-0.496347149	-0.256996493	0	0.04635333	-0.765672767
AT1G28230	0	-0.828095735	1.012747296	0	-0.371217187	-0.634011009	0	-0.050648536	0.188293367	0	-0.109890229	0.80403222
AT1G28240	0	1.073489802	0.719723952	0	0.087136963	0.089289232	0	-0.048220465	-0.433232238	0	-0.280781332	-0.89374757
AT1G28260	0	1.064631201	2.29624218	0	0.04517594	-0.584264802	0	0.891701367	1.78706099	0	1.29209777	2.05521813
AT1G28280	0	-0.341155177	-0.112869241	0	0.436195383	0.194419802	0	0.363020693	0.219204504	0	0.752118908	0.597037557
AT1G28320	0	-0.129565024	0.368784169	0	-0.493429567	-0.513803185	0	-0.185204544	-0.269974081	0	0.236092092	0.583276101
AT1G28323	0	-0.44547072	-0.269829096	0	-0.328783703	0.233696578	0	-0.375838501	-0.747407309	0	-0.509455832	-0.064959139
AT1G28335	0	-0.402303705	1.091031364	0	0.329767226	0.777555271	0	1.261197478	0.362508383	0	-0.448929613	0.979044621
AT1G28370	0	2.076944621	-0.143835602	0	1.673508242	0.102927867	0	2.79454987	1.772380652	0	1.553196671	1.18465398
AT1G28375	0	-1.155504779	-0.155606363	0	-0.378946821	0.496940534	0	-0.134059934	-0.652100697	0	0.270901155	0.228163322
AT1G28390	0	0.460537748	-0.706857347	0	-0.0630217	0.123374699	0	0.642566352	0.383708147	0	0.655462687	-0.103845705
AT1G28410	0	0.053128729	0.535368731	0	-0.219045718	-0.295491853	0	-0.030201884	-0.512933437	0	0.13378035	0.138557893
AT1G28450	0	-1.207751155	-0.890052714	0	0.350030235	1.561793468	0	0.045417114	0.015507757	0	-0.520689909	0.140112232
AT1G28455	0	-0.484740442	0.370944832	0	-2.117437698	0.072821326	0	-0.975775338	1.058738461	0	-0.422879456	0.74588459
AT1G28470	0	-0.229624408	0.621593679	0	0.131547363	0.409282584	0	-0.406707817	-0.091388078	0	-0.368678084	-0.843576371
AT1G28480	0	1.564200627	0.647526482	0	-0.660957464	-0.191857181	0	1.03288716	0.52688024	0	1.461364476	2.956409005
AT1G28490	0	0.550424451	0.459431619	0	0.067121826	-0.329062142	0	0.185240931	0.23170546	0	0.495557971	0.634969825
AT1G28570	0	-0.96997764	0.208081555	0	-0.185282848	-0.457441384	0	-0.3098539	-0.779502611	0	-0.571809115	-0.561856639
AT1G28580	0	-0.615993046	0.989622828	0	-0.256818125	-0.632164598	0	-0.348770351	-0.159487977	0	0.092494435	0.39879833
AT1G28600	0	-0.494871043	1.631663992	0	0.044218887	0.249963086	0	-1.006056917	-0.97485483	0	-0.947427889	-0.618795788
AT1G28610	0	-1.862074767	0.300713806	0	-0.602995078	-1.24801215	0	-1.11358204	-1.632758742	0	-1.320939304	-0.990011462
AT1G28650	0	-0.954534282	0.844941275	0	0.033382108	0.246909128	0	-0.172185373	-0.010992946	0	0.08142779	-0.550552786
AT1G28660	0	-1.022476858	1.689256216	0	-0.393874053	-1.547164359	0	-1.677441814	-1.1380576	0	-0.989796126	-0.777833706
AT1G28680	0	-0.70630193	-0.164211448	0	0.356204774	-0.165329361	0	0.047368846	-1.055880133	0	-0.349138657	-1.061280771
AT1G28710	0	-0.571097216	-1.378907516	0	0.467124886	0.42747525	0	0.888802115	-0.223949925	0	-0.002434337	-0.462474486
AT1G28730	0	1.988241057	1.447654753	0	0.827123371	0.856648256	0	1.502629848	-1.663174457	0	1.336670703	-0.016849961
AT1G28740	0	-1.615261782	-0.052806224	0	0.451543157	-0.140506944	0	-0.777662208	-0.88779861	0	1.379975293	-1.400174509
AT1G28770	0	1.748702221	0.506050985	0	-1.273100051	-0.861422205	0	0.533938779	-9.68140045	0	-9.68140045	-2.052772265
AT1G28780	0	1.806419853	0.244925678	0	1.427132735	0.56904012	0	-0.702711311	-0.557752611	0	0.497969074	0.196456353
AT1G28790	0	-0.5005904	-6.992315173	0	0.806648974	1.126693283	0	-1.383683399	-1.137696167	0	-1.551984237	-0.511731829
AT1G28820	0	1.38406194	1.279654615	0	0.064426266	0.29545094	0	0.070540126	-0.577070471	0	-1.265335349	-2.248617487
AT1G28830	0	4.548706156	4.380837371	0	2.151232976	3.288304254	0	1.252530701	2.458353625	0	-6.842639413	-6.842639413
AT1G28850	0	0.196863934	-0.64493639	0	-0.407979728	-1.100294125	0	-0.379729039	-3.17476424	0	-0.987012819	0.06993223
AT1G28870	0	0.785121445	-0.225991801	0	-0.682852772	2.109563582	0	2.336896509	-0.37813356	0	1.44927063	0.355066249
AT1G28900	0	-2.034601525	0.499053865	0	0.391043911	1.268066903	0	0.631763843	0.962146968	0	-0.363562683	1.052785249
AT1G28920	0	1.033115924	0.873557638	0	0.186966028	0.055581055	0	-0.215157725	-1.385267778	0	-1.826537143	-1.896402135
AT1G28950	0	-1.698961129	0.538560204	0	-0.735464501	-0.359857214	0	-0.743611961	0.19953131	0	-0.239480207	0.895616504
AT1G28960	0	0.807786319	2.116704618	0	0.09708894	-0.127243085	0	0.467209416	1.733514897	0	0.822092909	1.835442883
AT1G28990	0	0.982421769	0.736201968	0	-0.922662476	-0.83537029	0	-0.141364685	-1.669131315	0	-10.25805984	0.753300526
AT1G29010	0	-0.277386557	-0.098154891	0	-1.324627669	0.72135693	0	-1.09637654	-0.030157822	0	-1.646270282	0.14558464
AT1G29020	0	-0.470676022	-0.84109089	0	-0.124376661	0.118204713	0	-0.294504682	-0.903860939	0	-0.300509461	-1.230675743
AT1G29060	0	0.311326505	0.67364808	0	0.58701893	-0.083237355	0	0.805129224	0.86636797	0	0.682320395	0.81954698
AT1G29075	0	1.462231062	1.498573889	0	0.61184574	2.258571167	0	0.699747959	1.194367048	0	1.139704302	-0.142185218
AT1G29080	0	-0.567088906	-0.123331839	0	-0.387024231	0.103681356	0	-0.931397367	-0.226252059	0	-0.139991321	-0.200856448
AT1G29100	0	0.07226028	0.657263241	0	0.417519358	0.980664485	0	0.449038145	0.210428895	0	-0.313085791	0.229338671
AT1G29110	0	-0.279785398	0.075112433	0	-0.226004269	0.452282745	0	-0.503358938	-0.258758343	0	-0.052600046	0.222415202
AT1G29120	0	-0.864145695	0.125974603	0	-0.067755367	-0.716396324	0	-0.400046115	-0.522776694	0	-0.214489144	-0.000842803
AT1G29160	0	0.810241614	2.252025834	0	-0.015895223	0.583399124	0	0.604319857	0.567181269	0	0.481356655	0.621359642
AT1G29179	0	0.177431095	-0.56716094	0	0.236327521	-0.560849135	0	0.357332166	-0.93258298	0	-0.714366703	-0.557031161
AT1G29180	0	-0.386367179	0.221004557	0	-0.206045833	-0.08450195	0	-0.271091412	-0.757588034	0	-0.308513274	-0.38529282
AT1G29195	0	1.383408369	2.692145349	0	0.130324543	-0.268999516	0	-0.032836167	2.783051511	0	0.975145	1.712739993
AT1G29220	0	-0.177182093	0.140845046	0	0.011632498	0.370359936	0	0.406582726	1.03959556	0	0.506492601	1.530645731
AT1G29230	0	0.091334873	-0.008796129	0	-0.029632938	0.056319565	0	-0.36966737	1.680450386	0	-0.30969735	-0.026343934
AT1G29240	0	-0.119138208	1.598462099	0	-0.025683385	-0.341869971	0	0.227592429	1.682626668	0	0.539498005	1.22767343
AT1G29250	0	-0.74402225	-1.805505696	0	-0.25701794	0.101627393	0	-0.835906856	-1.346783764	0	-0.522466475	-1.82607096
AT1G29260	0	0.471053911	0.891278656	0	0.058583283	-1.10357635	0	0.450245373	0.795715963	0	1.064048449	1.66405353
AT1G29280	0	-1.350581866	-0.69852591	0	0.351843979	0.198327382	0	-0.304402291	-1.817723253	0	-0.428778209	-1.613133448
AT1G29300	0	0.653891586	1.117653489	0	-0.034473803	0.223686107	0	0.134002046	0.227465809	0	0.179762581	-0.661944771
AT1G29310	0	0.259670468	-0.311246209	0	0.158452779	0.248547104	0	0.07578303	-0.413910068	0	-0.175307352	-0.900745791
AT1G29320	0	-0.156080922	-0.394469037	0	0.690935352	1.107671984	0	0.249977903	-0.099606864	0	0.077928171	-0.084460682
AT1G29330	0	1.80933933	1.899859699	0	-0.242623652	0.330247958	0	1.099555753	2.497170004	0	1.30436164	2.178518284
AT1G29350	0	0.065736164	0.633924799	0	-0.360377531	0.713069129	0	0.429066119	0.87156665	0	0.616784015	1.033553414
AT1G29390	0	0.875746157	0.883813673	0	-0.505404156	0.370546587	0	0.321098282	0.315583202	0	0.408747423	0.831976274
AT1G29395	0	2.470081332	2.272555969	0	-0.753983301	2.084370296	0	1.45731752	1.988011069	0	1.696183564	2.36339022
AT1G29400	0	0.448422382	1.289228059	0	-0.078877039	-0.047988233	0	0.694485104	1.41038134	0	1.07314423	1.568302393
AT1G29410	0	0.254283651	0.222703531	0	0.414299953	-0.077368423	0	0.581240474	0.069663145	0	0.607910173	1.054280081
AT1G29420	0	-2.170235996	-4.105721317	0	-0.108006233	2.841492671	0	-1.056649694	-3.846484721	0	-2.161396274	-2.963590634
AT1G29430	0	-2.2346376	-4.274084811	0	-0.091458915	1.201916234	0	-2.018393071	-5.277550204	0	-3.343794554	-3.71197134
AT1G29440	0	-2.086065079	-6.339662926	0	-0.272700444	0.524038112	0	-1.358094448	-5.11983425	0	-2.239111545	-3.527388858
AT1G29450	0	-2.659698054	-5.174583672	0	0.169101953	0.487789711	0	-1.619501734	-5.089338652	0	-1.786335035	-4.085759901
AT1G29470	0	0.536192819	-1.050786778	0	-0.177196344	0.820032143	0	0.041879644	-1.045319061	0	-0.558218695	-1.62994542
AT1G29490	0	-1.716284853	-1.482123614	0	-0.158986202	1.60214061	0	-0.91164582	-1.586568275	0	-1.080447041	-1.882210383
AT1G29500	0	-0.721617797	-2.611088166	0	0.12457116	-0.08554958	0	-0.168826749	-1.568127396	0	-0.794495479	-2.035499469
AT1G29510	0	-1.272484527	-3.472859215	0	0.226674046	0.29421017	0	-0.802407474	-4.536934223	0	-1.476273669	-1.643972349
AT1G29530	0	-1.454589366	-1.715991083	0	0.477530658	-1.345509213	0	-0.804522494	-2.185127669	0	-1.533823471	-1.36192505
AT1G29540	0	0.598820372	-0.578780495	0	-0.30832118	0.335694605	0	0.307189041	-0.025107525	0	-0.378433706	0.506654377
AT1G29570	0	-0.0894093	-0.99034224	0	-0.835613181	0.145577682	0	-0.210030572	-0.211340383	0	-0.420041275	-0.526811385
AT1G29580	0	-2.075336218	-0.156166294	0	-0.908849148	0.248258779	0	0.435418384	-1.227560401	0	0.538559127	0.544617399
AT1G29600	0	-0.046023041	0.152087781	0	-0.303795998	0.191397387	0	0.236013028	0.126086633	0	0.235492452	0.668135159
AT1G29620	0	-2.096592645	-2.522288591	0	-1.354167587	-7.777347277	0	0.190005701	-0.65699544	0	-0.356898665	0.92901049
AT1G29660	0	-1.125414769	-1.283147404	0	0.254891558	0.304657407	0	-0.799582452	-3.714399436	0	-1.766841858	-3.653027512
AT1G29670	0	0.862587908	0.433858231	0	0.402364072	1.03065114	0	0.940833887	-0.754646007	0	0.485670087	-0.927163618
AT1G29690	0	1.060992609	-0.012467521	0	1.250959665	0.522936721	0	1.599616707	1.271011642	0	1.50657905	1.29556947
AT1G29710	0	-0.449703107	-0.299024524	0	0.404817587	-0.140662235	0	0.172019652	-0.386403478	0	0.098109809	-0.749034178
AT1G29720	0	-0.474960889	-0.755921776	0	0.131098803	0.22832969	0	0.057795529	-0.310764724	0	-0.286547018	-0.270573673
AT1G29770	0	-0.465598478	0.150070962	0	0.071905996	-0.322450037	0	0.442325152	1.380484222	0	0.107574656	1.427104269
AT1G29790	0	0.077602911	-0.590519756	0	0.226896602	-0.362105633	0	-0.106776678	-0.909595284	0	-0.121381336	-0.812337919
AT1G29800	0	0.211039429	1.589841127	0	0.390675111	-0.26020652	0	0.218962142	1.316287476	0	0.524819243	1.421911446
AT1G29830	0	0.320576961	-0.423894835	0	0.40691165	0.400248283	0	0.63951752	0.236077762	0	0.188282322	0.233714691
AT1G29900	0	-0.872400595	-0.672621732	0	-0.160792667	0.105920033	0	-0.190533419	-0.611964579	0	-0.079987339	-0.656419208
AT1G29940	0	-0.6356921	-0.440914589	0	-0.29979083	0.340491513	0	-0.265401369	-0.396182736	0	-0.288962705	-0.324546848
AT1G29950	0	-0.430417098	0.264989709	0	-0.056095798	-0.849215553	0	-0.476930573	-0.955255907	0	-0.155316614	-0.233665645
AT1G29965	0	-1.017936455	-1.026854176	0	-0.306369887	0.271719614	0	-0.619224127	-1.030857307	0	-0.772429081	-1.055828195
AT1G29970	0	0.709902735	1.383701036	0	-0.162057851	-0.047822293	0	0.35020866	0.973381496	0	0.810275876	1.166554409
AT1G29980	0	0.098227526	-1.995814396	0	-0.354987698	0.070424305	0	0.219839014	-1.379505032	0	-0.594272073	-2.217695487
AT1G30020	0	0.126785863	-0.488693414	0	-0.413245003	-1.100080991	0	-0.177614528	-0.236449923	0	-0.631792617	-0.77027377
AT1G30050	0	-0.401277626	-0.30577304	0	-0.235225829	-0.598755727	0	-0.432646747	-0.89472118	0	-0.447822226	0.105706379
AT1G30060	0	-1.467294128	-0.122993559	0	-2.694645839	-0.673425922	0	-0.711454318	-0.238776618	0	-0.223194419	0.194276977
AT1G30070	0	0.295741143	0.309519062	0	-0.306447789	-0.668178006	0	-0.595629583	-0.311377158	0	-0.274688878	0.467237206
AT1G30080	0	-0.112924622	-0.83654684	0	-0.217619487	0.786986468	0	-0.159587424	-0.459889263	0	-0.251013764	-0.896489418
AT1G30090	0	-0.47389774	0.605417724	0	-0.376104241	-0.795893808	0	-0.432308727	-0.264527428	0	-0.406385792	-0.145658179
AT1G30110	0	0.017868431	-0.04858383	0	0.534794251	0.140912766	0	-0.111891663	-0.911425318	0	-0.252881416	0.376996102
AT1G30130	0	0.624718248	1.277447631	0	0.237158847	-0.311267854	0	-0.001474709	-0.249366284	0	0.393225629	0.603404639
AT1G30135	0	-0.260116364	-0.957981592	0	-0.268388211	-1.00038952	0	-0.054155714	-0.699796731	0	0.853943918	0.718871568
AT1G30160	0	-0.006336692	0.218853836	0	0.114359495	-0.820697786	0	-0.097472891	-0.75319637	0	-0.293555576	-0.256021982
AT1G30190	0	-0.16831834	0.588988046	0	0.421387126	-0.187110642	0	0.766451938	0.381203042	0	0.23482204	0.691199405
AT1G30200	0	0.504316546	1.053594943	0	0.627986296	-0.155789869	0	0.715609838	0.970458209	0	1.283834008	1.916778363
AT1G30220	0	-0.194787254	2.439095433	0	-0.006682803	-1.105052552	0	-0.210220441	1.644306804	0	0.18818652	0.861101544
AT1G30240	0	-0.456346556	-0.309287685	0	-0.137725935	0.659883011	0	0.221986346	-0.461217569	0	0.097214174	-0.36630842
AT1G30250	0	0.691754029	4.062187456	0	-0.292877485	-0.06837492	0	2.44810889	4.053645453	0	1.759540896	4.090193375
AT1G30260	0	-0.55422389	1.244469194	0	-0.181245754	-0.835580903	0	1.369308091	1.940700468	0	0.536401364	1.889441257
AT1G30270	0	0.475448017	1.440624262	0	-0.108267903	-0.062546627	0	0.200625577	-0.152164971	0	0.356604683	0.645747548
AT1G30280	0	0.729640592	0.758298052	0	1.791882507	3.244418333	0	0.459092793	-0.029370805	0	-0.311927244	-0.603483688
AT1G30290	0	-0.768836592	-0.582548776	0	-0.017452296	0.213582221	0	0.171516316	-0.314734483	0	-0.244621583	-0.734237363
AT1G30300	0	0.034172489	0.29152086	0	0.04596387	-0.823031486	0	0.645763225	0.692068191	0	0.524459058	0.560481871
AT1G30320	0	0.997230356	1.49769346	0	0.752032849	-0.180417128	0	2.177568476	1.890532564	0	2.403492975	2.631273298
AT1G30330	0	-0.138352811	-0.234221932	0	-0.140671017	0.77354485	0	0.073128248	-1.068995864	0	-0.31399923	-0.840548252
AT1G30350	0	-0.266973347	-0.241378506	0	-0.537542108	-0.668812479	0	0.153001398	-0.310928903	0	-0.606270792	0.340080553
AT1G30370	0	-0.575232179	-1.054130613	0	2.029531263	0.641162215	0	1.833446283	0.19604978	0	0.075419569	0.231322288
AT1G30410	0	0.178195728	1.397837894	0	0.331688296	0.338082186	0	0.032638645	-0.331087981	0	0.030136826	0.005327158
AT1G30430	0	-0.196991954	1.63659495	0	1.131292991	0.56784751	0	0.304613527	0.910439995	0	1.141602441	0.727754017
AT1G30440	0	0.12060525	0.547234663	0	0.118053267	0.499683652	0	-0.03105106	-0.720516706	0	-0.399717892	-0.819775802
AT1G30460	0	0.165703565	0.316217028	0	-0.348344847	-0.091307812	0	0.196323075	0.442044898	0	0.436855405	0.785181328
AT1G30475	0	0.180360139	0.318153865	0	-0.322826115	-0.368461401	0	-0.344546787	0.773793318	0	-0.209675767	-0.129891991
AT1G30480	0	0.28615612	0.424839474	0	0.23906107	-0.274104823	0	0.143962376	0.492578947	0	0.578172817	1.082153166
AT1G30490	0	-0.038567759	0.50687081	0	-0.094145719	-0.080127928	0	-0.220982071	-0.455867507	0	-0.304175284	-0.139820255
AT1G30500	0	0.194624665	1.452155425	0	-0.412511437	-1.488587212	0	0.383500058	1.364839624	0	0.555157813	1.294835303
AT1G30510	0	-1.492402161	-2.386551147	0	0.26158661	0.859169728	0	-0.176248511	-1.255617706	0	-0.835187983	-1.79779362
AT1G30570	0	0.062675174	-0.186014761	0	0.389654378	0.016942431	0	-0.127012669	-0.90753034	0	-0.557965499	-1.262882559
AT1G30650	0	-0.077458435	0.449783159	0	-0.13998518	-0.153043934	0	0.010971864	-1.233679247	0	-0.607698417	-1.225541007
AT1G30660	0	-0.513329691	-0.279828418	0	-0.220348228	0.561253296	0	0.024619434	-0.169029805	0	-0.743521671	-0.366245593
AT1G30670	0	-0.160672151	0.331093776	0	-0.726323328	-0.488575966	0	-0.118534572	0.489585157	0	-0.020342219	0.171299874
AT1G30690	0	0.392212408	-0.326019609	0	0.524073761	1.01763625	0	0.683373119	0.500964889	0	0.196681925	-0.146980556
AT1G30710	0	-0.361751066	-0.837369885	0	-0.445219106	0.11095183	0	-0.49868312	-0.807718271	0	-0.637958405	-0.287921168
AT1G30730	0	1.263613908	-0.152803367	0	1.157358621	2.083496804	0	1.723297443	0.188052661	0	1.658208124	1.417069446
AT1G30740	0	-0.228665997	-0.36606901	0	-0.334387405	0.082763383	0	-0.42703014	-0.125320623	0	0.263377743	0.583670104
AT1G30757	0	0.32750665	-0.116487766	0	0.362232179	-0.840429334	0	0.954233972	0.975224202	0	0.929135731	1.173713258
AT1G30760	0	-0.349632884	-1.83529121	0	0.072635691	0.273202696	0	0.177998617	-0.583353869	0	-0.024365173	-1.133912609
AT1G30810	0	0.138742763	0.716166923	0	0.123830744	-0.239488523	0	0.598818285	0.664688673	0	0.460809764	0.18456237
AT1G30814	0	-0.234375438	0.238284626	0	-0.421220647	-0.282612322	0	-0.584918562	0.197022824	0	0.563845636	0.246354642
AT1G30830	0	0.843806743	-0.213646311	0	-0.213411409	-0.070301742	0	-1.289742322	-0.993989839	0	-1.542871875	-3.072623298
AT1G30845	0	-0.057445022	-0.973478503	0	0.009471715	-1.251605026	0	0.264528119	-0.753308206	0	0.247594945	-0.273197587
AT1G30850	0	-0.586031271	0.696799297	0	-0.316121043	-0.649724769	0	-0.200280871	-0.391821006	0	-0.286338671	-0.35107095
AT1G30870	0	-1.513658452	0.545473088	0	0.376828357	0.284848948	0	-0.110032917	-1.960546166	0	-0.939641175	-2.63140139
AT1G30900	0	-1.253611921	-0.656291348	0	0.116527156	0.156461727	0	0.088246841	-0.864147512	0	-0.388362323	-1.141538765
AT1G30930	0	-0.981826485	-0.41905782	0	-0.123812307	-0.313997934	0	-0.184186185	-0.744911232	0	0.267239259	0.226201446
AT1G30935	0	-0.245300494	-0.067504476	0	-0.497013157	-1.094575694	0	-0.662992567	0.158646654	0	-0.364336239	-0.405284927
AT1G30945	0	-0.573555588	0.124915046	0	-0.314147138	0.416925215	0	0.262270471	-0.646731899	0	-0.211999419	0.774918065
AT1G30960	0	-0.129038824	-0.938549989	0	-0.153052468	0.416151667	0	-0.346263412	-0.46324935	0	-0.321943882	-0.694471375
AT1G30970	0	-0.008131549	0.334490726	0	-0.215585659	0.237644782	0	-0.246314795	-0.644189917	0	-0.078975559	-0.218564188
AT1G30990	0	0.156685083	0.60620733	0	-0.096539005	-0.200775948	0	1.002796708	0.121895336	0	0.229459104	1.414240065
AT1G31000	0	-0.652286863	-0.161726138	0	-0.104381055	0.258104929	0	0.159929238	-0.803185751	0	-0.326967405	-0.061720377
AT1G31040	0	1.366692206	1.560558626	0	0.687153043	0.061854138	0	-0.354163912	0.080705958	0	0.874569149	0.336205545
AT1G31050	0	-1.166055351	-0.630778792	0	0.164494285	0.332599078	0	-0.264314909	-1.338921714	0	-1.160317343	-0.78873615
AT1G31060	0	0.812785352	0.462107958	0	0.140763646	0.707531986	0	-0.174355577	-0.487229711	0	-0.157391261	-0.098822105
AT1G31070	0	0.111039263	-0.435614436	0	0.529027823	0.403301504	0	0.285681528	-0.392717959	0	-0.13477238	-0.796119064
AT1G31080	0	-0.314929639	0.306527103	0	0.149670384	0.38389094	0	0.581028421	-0.374952779	0	-0.736111634	0.628151467
AT1G31130	0	0.675560457	0.636591587	0	0.071334674	-0.222160863	0	0.469803047	-0.273588155	0	0.059599787	-0.399035328
AT1G31140	0	0.242250687	-0.026558016	0	-0.317357998	0.262625234	0	0.027279134	-0.765934713	0	0.060534184	-0.117336212
AT1G31150	0	-0.213308726	-0.381543787	0	0.215641304	-0.432182308	0	0.160975585	-0.712644634	0	-0.115199335	-0.736619002
AT1G31163	0	-0.16726265	-0.455019984	0	-0.382463486	0.701079168	0	0.431816669	0.081067648	0	-0.151659375	-0.615036261
AT1G31166	0	0.839984807	0.770747793	0	-1.693820654	0.33134952	0	-0.754090833	0.172622415	0	-0.477451279	-0.223738993
AT1G31170	0	-0.103943476	0.390207905	0	0.168969508	-0.746764653	0	0.386697772	0.417444788	0	0.191839308	0.765641546
AT1G31210	0	-1.316153382	0.219074149	0	-0.325080523	-0.413077126	0	0.548088268	-0.668705812	0	-0.6292899	0.286163709
AT1G31240	0	-0.186773922	0.433292804	0	0.029993222	-0.639985058	0	0.15213897	0.033373371	0	0.16618169	0.244052776
AT1G31245	0	-1.116315003	0.079674075	0	0.128164469	-0.647524373	0	-0.59407065	0.165683402	0	0.067162111	-1.456818449
AT1G31260	0	-0.567176454	-0.723171047	0	-0.838726008	-0.382463582	0	0.200703021	-0.028258372	0	-0.086099185	-0.495851195
AT1G31270	0	-0.715504605	0.678311169	0	1.584014873	0.903403203	0	1.538855568	0.34018726	0	2.011104084	2.038073026
AT1G31300	0	0.369365239	0.260025769	0	0.173021306	0.040672071	0	-0.067913146	-0.679805963	0	-0.398974174	-0.953013707
AT1G31320	0	-2.256236988	-2.646569898	0	-0.369472838	-0.930389479	0	0.253662389	-0.60005512	0	0.759810891	1.902578039
AT1G31350	0	1.606516633	2.88621232	0	-0.101689842	0.022780368	0	1.162596475	1.694059275	0	1.03300759	1.266267992
AT1G31380	0	-0.278882714	0.256838344	0	0.169841825	0.334331143	0	-0.369954129	-0.327149066	0	0.711804094	-0.049506027
AT1G31390	0	-0.03957044	-0.354082102	0	-0.903527969	-0.387033227	0	0.178471421	-0.533751125	0	0.095734805	-0.661304583
AT1G31420	0	-0.158485692	0.337194393	0	-0.184280948	-0.033129418	0	-0.858376375	-2.221736557	0	-1.378709816	-1.75157524
AT1G31430	0	-0.08969737	0.17377138	0	0.469604463	0.377616947	0	-0.09288724	-0.569758903	0	-0.324247365	-0.653385954
AT1G31470	0	0.603013878	1.244020113	0	0.159152546	0.437316329	0	0.114889932	0.501613878	0	0.214044197	-0.186655257
AT1G31480	0	0.993408438	1.821629181	0	-0.016638253	-0.508575133	0	0.161107213	0.709611175	0	0.38484696	0.70230085
AT1G31510	0	-0.838837635	0.037903157	0	-0.221590946	0.060850659	0	-0.443189195	-0.62366916	0	-0.20851522	0.146032206
AT1G31520	0	0.439408144	-0.112417657	0	-1.169216785	0.162898685	0	-0.747696835	-1.55244632	0	-0.438741759	-0.89326252
AT1G31530	0	-0.358255766	-0.038414801	0	-0.554807171	0.510768384	0	0.337136645	0.135766552	0	-0.577728476	0.504436584
AT1G31540	0	0.096712218	-0.340036128	0	0.276462195	0.532030171	0	0.409082562	-0.41905891	0	0.35527897	0.225048241
AT1G31550	0	-0.511447142	-0.001956804	0	-0.019735018	-0.822010606	0	0.231593982	-1.404282989	0	-0.572176826	-1.374081847
AT1G31580	0	-0.59705407	-2.241477901	0	0.136980107	-0.519630296	0	-0.073550983	-1.337970738	0	-0.274009191	-0.400096661
AT1G31630	0	-0.038353524	0.313118432	0	0.209212086	0.310445684	0	-0.234763074	0.304212188	0	-0.690273123	-0.185107572
AT1G31660	0	-0.952046367	-1.3450642	0	-0.374943317	0.120333875	0	-0.724784812	-1.192010544	0	-0.807606245	-1.299808827
AT1G31680	0	-1.216419128	-1.775835027	0	-0.363619267	0.432306167	0	-0.516938707	-1.168154651	0	-1.526664383	-1.0871283
AT1G31690	0	-1.185810401	-1.310144214	0	0.297383767	0.159026344	0	-0.901877828	-1.55965895	0	-1.015325651	-1.486148334
AT1G31720	0	-0.701931131	0.26468323	0	-0.245948724	-0.434574398	0	-0.123343578	-0.421517899	0	-0.276025981	-0.678562923
AT1G31750	0	1.064718656	2.925635	0	-0.274783194	-0.179634417	0	-0.345980505	2.187332127	0	0.084205109	0.670652944
AT1G31772	0	-0.528817246	0.177281479	0	-0.449481878	-1.388090316	0	-0.236483894	-0.599435744	0	-0.17403093	0.049239825
AT1G31800	0	-0.658099151	-0.664285609	0	0.288659803	-0.051798239	0	0.022371255	-0.562036274	0	-0.263256272	-0.208107802
AT1G31812	0	0.443022996	0.737258155	0	-0.094827368	-0.177533755	0	0.001265955	-0.334555249	0	-0.014641501	-0.188537542
AT1G31820	0	-2.116227975	1.167810661	0	-0.206754904	-1.577583987	0	-0.421578246	0.792902865	0	0.538133708	0.991880727
AT1G31830	0	0.386251974	1.511937949	0	-0.032818384	0.222063884	0	0.450196903	0.93671834	0	0.286101747	0.38720935
AT1G31835	0	-1.251627197	-1.310193429	0	-0.758454107	0.736886284	0	-0.40695211	-1.12433297	0	-1.32288833	-2.299529187
AT1G31860	0	-0.738479985	-0.959691385	0	0.016251014	0.238057795	0	0.066363947	-0.572448147	0	0.083443685	-0.291308229
AT1G31880	0	-0.033548801	1.029974738	0	-0.000530973	0.467657557	0	0.797008158	1.531551119	0	0.341709512	1.90215132
AT1G31885	0	-1.162086059	-0.553732428	0	0.277750099	-0.360536348	0	-0.220151726	-0.99061337	0	-1.156940944	-1.238789647
AT1G31900	0	0.563839086	0.261468139	0	0.263062206	0.133808927	0	0.941796897	0.393639814	0	-0.438895647	0.552118695
AT1G31930	0	-0.00706411	0.024792952	0	0.308928954	-0.136881758	0	0.373670745	0.438599381	0	0.472828714	0.860095726
AT1G31940	0	-0.328334307	0.151733186	0	0.091685569	-0.101813675	0	0.066062078	-0.829405689	0	-0.251531128	-0.38872014
AT1G31960	0	-1.606865521	-0.423019529	0	-0.495754162	-0.660483497	0	-0.598924369	0.11337326	0	-1.70614223	-0.782172914
AT1G31970	0	-0.816203323	-0.675480319	0	0.122425674	0.246809031	0	-0.424593998	-0.624403562	0	-0.506957756	-0.821260507
AT1G32010	0	0.402790405	0.166791841	0	-0.010087619	0.734314647	0	-0.075794187	-0.28712183	0	0.279043461	0.304736052
AT1G32020	0	-0.227788407	0.638463231	0	0.286000768	0.473825232	0	-0.329977685	-1.072245073	0	-0.428174047	-0.058029856
AT1G32040	0	-0.697932201	-0.81007912	0	-0.422624434	0.21781129	0	-0.450454253	-0.566661233	0	-0.498142285	-0.876849903
AT1G32045	0	0.534165931	-0.944437509	0	-1.665272508	-0.569962329	0	-0.605909802	-0.008798475	0	-1.146453228	-0.95494652
AT1G32090	0	0.575456438	2.299943422	0	-0.162855037	0.405534404	0	-0.461166075	-0.330258777	0	-0.326893662	-0.066327721
AT1G32130	0	0.206422907	0.955543877	0	-0.110978521	0.272683605	0	0.227424396	0.811489897	0	0.232650901	0.849490755
AT1G32160	0	-1.267037834	-0.786181203	0	0.245622033	-0.28822508	0	-0.255868606	-0.965602469	0	-0.303366406	-0.287876448
AT1G32170	0	2.436093839	2.646322883	0	0.493377046	0.963925357	0	0.063340546	-0.686917058	0	-0.148547948	-0.141357483
AT1G32190	0	-0.638263892	-0.671192735	0	-0.091748707	0.571596077	0	0.09597668	-0.2984245	0	0.193293189	-0.112248233
AT1G32230	0	0.231452735	1.038204488	0	-0.027282783	0.161552794	0	0.346744468	0.950730005	0	0.451465154	1.262003569
AT1G32250	0	-1.556057482	-0.415773381	0	0.065702311	-0.769119571	0	-0.291269466	-1.154609569	0	-0.547809057	0.250867658
AT1G32290	0	-0.357910405	0.528550164	0	0.397078337	-0.14052982	0	0.411249664	0.590225496	0	0.145069065	0.263257893
AT1G32330	0	0.290980305	0.769146109	0	-0.090749968	-0.268876056	0	0.177579786	0.602036892	0	0.56623222	1.061650124
AT1G32337	0	-1.792962997	-0.51130165	0	-7.545087926	-0.143141909	0	-2.75369068	-0.18317934	0	0.135292591	1.092051227
AT1G32340	0	0.298110528	1.003775124	0	-0.092073895	0.550452513	0	0.46909049	1.217436905	0	0.694671341	0.958390415
AT1G32370	0	0.101478009	0.27678084	0	-0.000980465	-0.884192804	0	-0.376241051	-0.605030798	0	0.274245065	0.422025487
AT1G32375	0	-0.230550396	0.173883397	0	-0.312854304	0.374227034	0	0.32484143	-0.057756589	0	0.251654775	0.821117141
AT1G32380	0	-0.990610951	-0.121887533	0	0.329268963	-0.402438533	0	0.077091914	-0.097114312	0	-0.043575533	-0.318391652
AT1G32390	0	0.4068973	0.271319583	0	0.642135439	0.948429376	0	0.168100166	0.423454121	0	-0.263802107	0.973519021
AT1G32400	0	0.446519423	0.800079895	0	-0.184300252	-0.279567075	0	0.020094341	0.183182777	0	0.041604139	0.279485579
AT1G32490	0	-0.319579009	0.186118122	0	-0.261019328	-0.262393475	0	-0.031869308	0.6468343	0	-0.016031287	0.637609502
AT1G32505	0	-0.806683555	-0.495129329	0	0.360314012	-0.367700896	0	-0.813508119	-0.227089329	0	-0.711854031	0.297105655
AT1G32510	0	-0.398832587	-0.559277221	0	-0.14544939	0.143103966	0	-0.230039169	-0.097556132	0	-0.366224461	-1.080536797
AT1G32540	0	-1.661703697	-1.885765419	0	0.686505741	-0.635863647	0	-0.065055553	-1.437245697	0	0.181456528	-0.104890523
AT1G32560	0	2.255281047	3.197280355	0	0.742774991	-0.038159927	0	3.330570607	4.185457153	0	2.984472915	4.916996331
AT1G32570	0	-0.683222873	0.587955284	0	-0.198209637	0.420499652	0	-0.665985835	-0.198844243	0	0.425374949	-1.773301821
AT1G32590	0	1.178470951	0.70323239	0	0.249443381	-0.571190589	0	1.503655413	0.041498359	0	0.234312182	0.752797027
AT1G32610	0	0.0768449	-0.295587856	0	0.270244639	0.657453738	0	0.348647236	-0.450482987	0	-0.239651153	-0.823328352
AT1G32640	0	1.042522254	0.75311551	0	-0.067247284	-1.673315265	0	2.185832108	1.194100106	0	2.029784686	1.857657379
AT1G32650	0	-1.562503348	-0.314856872	0	-0.518041185	-0.240118753	0	0.106890868	-0.353536359	0	0.120222306	-0.112942552
AT1G32660	0	-0.798874996	0.115678101	0	-0.474949082	0.305468525	0	-0.415772572	-0.137622242	0	-0.41931522	0.24154651
AT1G32670	0	-0.946962643	-5.392392367	0	-1.538022014	-0.554679289	0	-2.971072651	1.234970097	0	0.37297679	1.834005866
AT1G32680	0	-0.384302725	0.238529751	0	1.096593914	1.172466301	0	-6.827387223	1.27402129	0	-0.662184695	-0.599950278
AT1G32690	0	-0.013914725	0.575717048	0	0.105341507	-0.593535422	0	0.05373028	0.319396304	0	0.58070026	-0.159266596
AT1G32700	0	0.622518398	1.114835425	0	0.443259783	-0.007691014	0	0.502522837	0.246178756	0	1.152502358	1.451315318
AT1G32710	0	-0.969592948	-1.158052459	0	-0.615543674	0.013387756	0	-0.166122753	-0.857436138	0	0.122260181	0.226047039
AT1G32720	0	0.061494693	1.670660936	0	0.720203997	-0.227394926	0	0.813901836	0.663782348	0	0.578147238	1.292927945
AT1G32730	0	-0.718166979	-0.932685827	0	0.638260054	0.446511254	0	0.230870875	-0.029955991	0	-0.191252208	-0.338675646
AT1G32740	0	-0.662642095	0.769049621	0	0.209987411	-0.507808498	0	-0.380350571	-0.311163415	0	-0.484724489	-0.494938476
AT1G32750	0	-0.181772124	0.32776337	0	-0.116231747	-0.370442266	0	0.13557924	0.400742201	0	0.095446676	0.621785322
AT1G32760	0	0.402191723	0.168626509	0	-0.00421259	-0.543318688	0	0.609184043	0.065514037	0	0.418983654	-0.361692078
AT1G32763	0	0.159741168	0.787124285	0	0.290894818	-0.398691572	0	0.333944294	0.96721458	0	0.406254578	0.134727835
AT1G32770	0	-0.307094649	0.06343524	0	-0.559061643	0.423056142	0	-0.183931092	-0.301654903	0	-0.440761759	-0.176676935
AT1G32790	0	-0.022276467	0.926786275	0	-0.239261071	-0.190440095	0	-0.026018706	0.214523703	0	0.049898014	0.208475372
AT1G32800	0	-0.494732608	0.532796108	0	0.465329241	0.655815549	0	0.577253809	0.817501944	0	0.220093142	0.634829101
AT1G32810	0	-0.615142771	0.18899741	0	-0.327568081	-0.05407774	0	0.293322146	0.387812116	0	0.172469909	0.866365978
AT1G32820	0	-0.544093109	0.35052852	0	-0.74861407	-0.029352507	0	0.576609331	-0.705368461	0	-0.581599368	0.44813412
AT1G32830	0	0.301739485	0.109619245	0	0.201450674	0.464395219	0	0.379549668	-0.164992923	0	-0.62232461	0.263074469
AT1G32840	0	-1.260775297	-1.067096036	0	-0.999299791	0.267431048	0	0.531947603	-0.819010889	0	-0.034566234	0.069431301
AT1G32860	0	1.327940352	-0.794462672	0	0.107059238	2.991697625	0	1.499322975	1.217534199	0	0.363077752	0.335548228
AT1G32880	0	-0.045048218	-0.038791054	0	-0.080022342	-0.224867388	0	0.452339599	0.507243978	0	0.270004371	1.630585118
AT1G32910	0	0.219571282	-0.144835236	0	-0.145400943	-0.096610972	0	0.553157534	-0.439282397	0	-0.403505446	0.489858376
AT1G32930	0	-0.326992789	-0.743238167	0	0.106544089	-0.534634898	0	0.084013595	-0.599848161	0	-0.354525072	-1.134671268
AT1G32940	0	0.166707025	2.102373283	0	0.694402806	0.423565205	0	-0.598961682	0.868278993	0	0.378484611	1.847398235
AT1G32960	0	-0.409845591	0.248583351	0	0.47494989	0.366532467	0	-0.146387896	0.437179166	0	0.854366144	0.826749344
AT1G32980	0	0.264071635	0.103817843	0	-0.53486764	-0.267753774	0	0.425038525	-0.064537411	0	-0.11422203	-0.764718876
AT1G33000	0	0.586783759	-0.008156533	0	0.336533823	1.111935811	0	0.436983941	1.580460662	0	1.667373282	0.876400271
AT1G33010	0	0.033300658	-0.087285418	0	-0.333322216	0.26080863	0	-0.029099622	0.084428313	0	-0.449889648	1.074075805
AT1G33030	0	-0.013207023	0.669933447	0	-0.142876666	0.845804342	0	0.529486237	0.510557338	0	0.908604461	0.251893473
AT1G33040	0	-0.768878355	-1.785561283	0	0.163852033	-0.103853229	0	-0.378452573	-1.184605234	0	-0.816838533	-0.952279724
AT1G33050	0	0.578104465	1.990892825	0	-0.095758404	0.038473193	0	0.71845444	1.299601256	0	1.287810854	1.892057329
AT1G33055	0	-0.675792953	0.142253761	0	-0.533438562	-2.750087722	0	-0.883169001	-0.408626124	0	1.357343273	1.111303372
AT1G33090	0	-0.231994371	1.315811537	0	0.202943977	0.000745335	0	-0.15285001	0.289381429	0	-0.159967946	0.105711933
AT1G33100	0	-0.199225169	1.093829811	0	-0.04341814	-0.115048299	0	-0.340282023	0.789447445	0	-0.010281362	0.498965461
AT1G33110	0	-0.256604249	1.505578851	0	0.059697934	0.06960518	0	-0.216688537	0.754839233	0	-0.091372925	0.806042141
AT1G33130	0	-1.233057636	-0.608859798	0	0.782002007	-0.028648113	0	0.141479638	0.07797904	0	-0.103228083	0.402326896
AT1G33135	0	-0.00758345	-0.001560582	0	-0.702982901	-0.183970046	0	0.588553003	-0.143362069	0	0.815059105	0.013721372
AT1G33160	0	0.211473853	-0.089491243	0	-0.447532565	0.049610347	0	0.726344492	1.078571849	0	1.0590901	2.196339324
AT1G33170	0	-1.74758796	-3.147965177	0	0.170901368	-0.563252916	0	-0.229304208	-1.328742709	0	-0.769342876	-1.332744666
AT1G33180	0	-0.423769639	0.149713801	0	0.036003396	0.529932193	0	0.291054275	0.44517264	0	-0.351894708	-0.45294506
AT1G33220	0	-0.893868949	0.093703854	0	-0.300277862	-0.631415621	0	-0.351485953	-0.33301923	0	-0.135214839	0.682712528
AT1G33260	0	-0.052625806	-0.668286761	0	-0.101749377	-0.736378859	0	0.776500411	0.868508096	0	-0.118554045	-0.86760368
AT1G33270	0	-0.752670738	0.631360936	0	-0.267487905	-0.369462265	0	-0.141518026	0.257811373	0	-0.041821749	0.295721318
AT1G33280	0	-0.287591318	0.050020926	0	0.599660907	0.433410958	0	-0.390018902	-0.34541419	0	-0.026226837	0.123676322
AT1G33290	0	-0.125663472	-0.190432909	0	0.113685159	-0.570420333	0	0.155823505	0.129439193	0	0.219580758	1.019162181
AT1G33300	0	0.099038782	-0.094522717	0	0.865713763	0.819514078	0	0.678297088	0.501089439	0	0.755185464	-1.023009648
AT1G33370	0	0.966558922	0.73448876	0	1.142039753	-6.164021976	0	1.360237676	1.161805178	0	-0.881359739	-0.979610711
AT1G33400	0	-0.562113241	-0.013181241	0	-0.085315201	-0.622921802	0	-0.107533644	-0.520451189	0	0.087531823	0.327809455
AT1G33420	0	-0.472845566	0.441483276	0	-0.030665029	0.510039253	0	0.162086845	1.202074799	0	-0.473338885	-0.268017459
AT1G33480	0	-0.151813672	0.639036115	0	0.332868065	-0.758281198	0	0.284601645	1.539120285	0	0.818767393	1.289435178
AT1G33490	0	-0.276402811	0.629327012	0	-0.197054478	-0.375834717	0	-0.246878341	-0.171815502	0	-0.234912815	-0.042332399
AT1G33510	0	-1.369433131	-0.738821856	0	-1.452621649	-1.113372774	0	-0.961305553	-0.34781676	0	-0.125244265	0.396482065
AT1G33520	0	0.503725823	0.841869933	0	0.093546648	-0.455837479	0	0.412786717	0.210770193	0	0.586483499	0.725572444
AT1G33550	0	-1.685269094	0.000270307	0	0.339800516	0.661903902	0	-0.185580512	0.828083424	0	-0.703876555	-1.01396616
AT1G33560	0	0.152531818	0.950820863	0	0.324446746	-1.025116901	0	0.425763906	-0.157753193	0	0.317431514	0.064957513
AT1G33570	0	-0.256007113	0.164257029	0	-0.483245701	0.445876538	0	0.136581777	-1.251788402	0	0.656694121	-0.216204139
AT1G33590	0	-0.022145546	-0.406103342	0	0.30360013	0.152051139	0	0.532331819	-0.140337967	0	0.503909124	-0.033336424
AT1G33600	0	-0.243517404	-0.637269934	0	0.515305239	0.049879109	0	0.740824425	0.020318115	0	0.671910455	-0.207785406
AT1G33610	0	0.830775557	-0.698515552	0	1.599256193	0.703836821	0	1.424639564	-0.156305979	0	0.669285156	-0.284008357
AT1G33640	0	0.932485989	-0.45785892	0	0.953584143	1.001873827	0	1.821602399	0.734446103	0	0.872431938	0.130772171
AT1G33660	0	0.509921441	-0.317703002	0	-0.666229947	-0.040053879	0	-0.131666955	0.130690308	0	-0.277558278	0.825793039
AT1G33670	0	0.123438864	-0.802225545	0	-0.665677624	0.011282186	0	0.406475534	-0.184003416	0	0.00169583	-0.075304263
AT1G33680	0	0.085539216	0.548120326	0	-0.083251346	0.282282923	0	0.294430611	0.328062237	0	0.484311186	0.988626584
AT1G33700	0	0.609784949	1.468684805	0	0.069455583	-0.19296787	0	0.676592976	1.078377923	0	1.178318108	1.333374915
AT1G33720	0	1.033388047	0.164482037	0	0.183296174	0.792090784	0	-0.552245937	-0.161961371	0	-0.4236294	-0.165717732
AT1G33740	0	-0.010763365	-0.562426949	0	0.288227273	-1.158485223	0	0.20825685	-1.083416239	0	-0.271946272	-0.412583259
AT1G33750	0	-0.516516759	-0.379708155	0	-0.375210419	-0.490850499	0	-0.163990387	-0.599489143	0	0.275758498	-0.710106757
AT1G33770	0	0.083865675	-0.240682237	0	0.083418123	0.016056273	0	0.615612972	-0.458219438	0	0.163515172	-0.102466441
AT1G33780	0	-0.257690114	0.430180014	0	-0.307301179	-1.420557	0	-0.266670593	-0.726072561	0	-0.061568114	-0.014884828
AT1G33785	0	0.465600753	-0.827880835	0	-1.000753286	-0.635849425	0	-0.746558781	-1.310857323	0	-0.053543147	0.117414006
AT1G33790	0	1.528690442	0.93113894	0	0.306652465	1.091129065	0	0.536403128	-0.628212766	0	0.430568563	-0.291453046
AT1G33800	0	0.35685509	0.826801984	0	0.615970046	-0.124846077	0	-0.112047493	-0.575709444	0	-0.509947267	-2.378921121
AT1G33820	0	0.819018336	-0.326662291	0	0.128540239	0.20418452	0	-0.121176628	0.760043082	0	0.391281275	0.364816776
AT1G33830	0	-0.213714825	-0.710336471	0	-0.193410445	0.008571336	0	-0.263160439	0.126338955	0	0.671395047	-0.231360282
AT1G33850	0	1.424416341	0.303834347	0	-0.350623989	0.371062855	0	-1.682659362	0.214005212	0	0.199140134	-4.791633293
AT1G33910	0	0.103993036	-0.125069998	0	0.321976534	0.284050767	0	-0.345048913	0.245937981	0	0.062339407	0.712764262
AT1G33920	0	0.384088398	-0.755941337	0	-0.543086586	0.008978075	0	-1.119652942	0.192774568	0	-0.753147455	0.109987411
AT1G33940	0	-0.437011599	-0.548188816	0	-0.871361748	0.344088391	0	-0.82751557	-0.496482568	0	-0.414914104	-0.146126137
AT1G33960	0	0.634996979	2.324694012	0	0.846035085	0.761390039	0	0.413951765	-0.528634555	0	0.188848425	-0.068829535
AT1G33970	0	-0.319625808	0.447932601	0	-0.058341621	0.106170622	0	0.445822166	0.537616365	0	0.502533345	1.111437845
AT1G33990	0	-0.047015586	0.826991912	0	0.144486712	-0.328423229	0	0.265256101	-0.060964378	0	0.250457809	0.422820801
AT1G34040	0	-1.384782074	-1.431840173	0	0.131731264	-0.705061787	0	-0.316805701	-1.495170166	0	-0.624951556	-1.636645459
AT1G34050	0	-0.440810782	0.285100072	0	-0.178699809	-0.00253301	0	-0.900252139	-0.763744999	0	-0.506860574	-0.283627357
AT1G34065	0	-0.089471	-0.866051146	0	-0.154634936	-0.365650753	0	-0.159006224	-0.381219685	0	0.150036792	-0.011056327
AT1G34070	0	0.367794831	0.926100124	0	-0.486509661	0.786627574	0	-0.181844179	-0.02629001	0	0.167005151	0.322409983
AT1G34130	0	-0.506934665	-0.989136085	0	0.145634153	0.224649916	0	0.066842117	-1.105472035	0	-0.179968125	-0.983018739
AT1G34150	0	0.476538657	0.871848332	0	0.050516421	-0.143257659	0	0.454525259	0.273972593	0	0.927172385	1.431462439
AT1G34170	0	-0.415018319	-0.357175481	0	-0.222980856	-0.77414098	0	-0.212736976	0.23889901	0	-0.579279965	0.179832621
AT1G34200	0	-0.570106846	-0.532657852	0	0.585772316	0.752823655	0	0.470692492	-0.508653752	0	0.156219361	-0.251277177
AT1G34210	0	-0.610913855	0.324053263	0	0.203517281	-0.313652439	0	-0.404472842	-0.589509275	0	-0.590095698	-0.650347766
AT1G34220	0	0.158737756	0.744419144	0	-0.270206338	0.047720719	0	0.259605482	0.581640854	0	0.259908421	0.845858755
AT1G34240	0	-0.805895341	-0.779560184	0	-1.044010478	-0.264242425	0	-0.850160411	-0.644654257	0	0.127713788	-0.410068906
AT1G34245	0	-0.560406435	0.106172958	0	-0.127191984	-0.24918664	0	-0.429420477	-1.313890402	0	0.055076887	0.546014838
AT1G34260	0	-0.076801666	0.037545934	0	0.1608075	0.177799186	0	0.739316704	1.41489151	0	0.399145665	0.4711726
AT1G34270	0	0.173041954	-0.173532208	0	-0.033399526	-0.169020698	0	-0.087048167	-0.937725702	0	-0.251565	-0.186126051
AT1G34280	0	-0.361692594	-0.346188896	0	-0.216753136	-0.800997961	0	-0.109078821	-0.620676277	0	-0.815485272	0.215157961
AT1G34315	0	-0.62045656	0.225590741	0	0.132639524	-0.429083885	0	-0.289183939	-0.921155722	0	0.509820865	0.415112164
AT1G34350	0	0.117530768	-0.369332267	0	0.093087331	-0.076797268	0	0.189606256	-0.77939402	0	-0.321177793	-0.790943364
AT1G34370	0	0.824985749	1.798616026	0	0.406830732	-0.321593722	0	0.574162709	1.094244934	0	1.108879235	1.805833262
AT1G34405	0	-0.619819693	-0.643560959	0	-0.332564404	-0.781852371	0	-0.538947082	0.232517871	0	-0.492897295	-0.010173054
AT1G34410	0	-0.120180593	-0.020859826	0	-0.583639844	0.117378353	0	-0.035390818	0.441512795	0	0.421169513	-0.11177796
AT1G34440	0	-0.022054366	0.206937165	0	0.260450092	0.424158954	0	1.085605026	-0.102491871	0	0.340247133	0.473624672
AT1G34490	0	-0.244518447	-1.260662695	0	-0.171611593	0.433836001	0	-0.222159678	-0.969708204	0	-0.694096849	-0.257797313
AT1G34500	0	-0.122520819	-0.187764558	0	-0.31372525	-0.361893103	0	0.207343635	-0.997769144	0	-0.520962839	-0.048864595
AT1G34510	0	-0.874505286	3.229662763	0	0.023539085	0.276665383	0	-0.098260457	-0.464324833	0	-0.29565619	-0.541791485
AT1G34550	0	-0.200270922	-0.766609338	0	-0.187981873	0.204436543	0	-0.266108879	-0.484997861	0	-0.297789833	-0.737664622
AT1G34560	0	-0.701687987	0.060491606	0	-0.380737537	-0.128087179	0	0.131800383	-0.275094195	0	-0.268432688	0.655774203
AT1G34610	0	-0.109886073	-2.225319085	0	-0.786990018	0.699020509	0	-0.300435701	-0.982642608	0	-0.030197094	-1.488814427
AT1G34630	0	0.764011972	1.372846607	0	0.239668141	-0.179280309	0	0.980812306	2.042800264	0	1.435673949	2.113267922
AT1G34670	0	-0.718426449	0.958223221	0	-0.020800204	-0.608589176	0	-0.011076144	-1.049031181	0	-0.517387157	-1.084638059
AT1G34680	0	0.199905709	0.268911978	0	0.566049214	-0.394584612	0	1.78547858	-0.208194414	0	3.187203134	1.749556884
AT1G34690	0	-2.032640051	-2.296394864	0	0.613714841	-0.574088581	0	-0.548424448	-0.029821093	0	-1.287632336	-0.974753452
AT1G34710	0	-0.760318218	-4.340674325	0	-2.17782287	-0.119316095	0	-3.762090116	-1.473462413	0	-0.452219861	0.69594562
AT1G34720	0	-7.354848753	0.114695324	0	-7.354848753	-0.662198448	0	1.223059569	-1.461486608	0	0.726661249	-0.454308013
AT1G34730	0	-6.531963125	-2.456772785	0	-6.531963125	0.38896136	0	-6.531963125	-0.268427219	0	1.661172889	-0.361302912
AT1G34760	0	0.104669747	0.954048531	0	0.591893937	0.628233664	0	0.797790987	-0.018809277	0	0.944401636	0.586440238
AT1G34904	0	-0.324234246	-0.139898781	0	1.352600033	0.431276113	0	0.774521163	0.329950541	0	0.786859315	0.54139526
AT1G34910	0	3.279523177	3.683267723	0	1.435988064	3.68882398	0	3.815089214	3.877380043	0	3.249206468	-0.271895218
AT1G35030	0	0.661880875	-0.059975038	0	-0.483530984	0.329415576	0	0.321177825	-0.516205013	0	0.236543508	-0.258489468
AT1G35050	0	0.310293964	-0.407920498	0	0.291072267	-0.19444227	0	0.772423013	0.504985932	0	-0.029017821	0.412596727
AT1G35060	0	0.082273582	-0.210034128	0	0.365713174	0.922537755	0	0.522302076	1.025452213	0	-0.225238283	0.315477401
AT1G35090	0	-0.561342483	-0.242551337	0	-0.075049855	-4.511306688	0	0.581619182	-0.541445131	0	-0.747161267	-2.689894462
AT1G35100	0	-1.805513306	0.255714525	0	0.204050675	0.89783385	0	-0.387916144	0.867270867	0	0.919636958	-3.663703814
AT1G35110	0	0.183251183	0.852074377	0	0.160659109	-0.019319472	0	0.126478197	-0.277243698	0	-0.230264081	-0.116356819
AT1G35120	0	-1.2694637	-1.082949223	0	-0.310815886	-0.59569279	0	-1.128362639	1.092019626	0	-0.796284718	-1.122890478
AT1G35140	0	4.042837446	3.171648548	0	2.465619627	2.884510806	0	0.374001074	-1.377927742	0	0.986654374	0.037396387
AT1G35150	0	0.159744723	-0.289878606	0	-0.259764134	-0.544033936	0	-0.676259698	0.322895268	0	0.067342878	-0.579299274
AT1G35170	0	-0.096027456	0.304720636	0	-0.68027209	0.064386134	0	-0.144410114	-1.070874956	0	-0.951673243	-0.226072364
AT1G35200	0	0.459761112	-0.156165542	0	-0.463875237	-0.139276487	0	0.053294907	0.524992356	0	-0.73223215	0.511391647
AT1G35260	0	0.013099583	0.104301568	0	-0.261686777	-1.023566471	0	-0.634625083	-1.265987916	0	-0.786327006	-1.67281623
AT1G35280	0	0.029538535	-0.553451824	0	-0.572040782	0.632683451	0	-0.19488044	-0.539711503	0	-0.200198476	-0.111857099
AT1G35290	0	-0.910812558	-0.20738903	0	-0.035930997	-0.48368992	0	0.071166518	0.381081746	0	-0.407157591	-0.279901861
AT1G35310	0	-0.633903173	-0.747296918	0	0.542264481	-0.174366874	0	0.064573802	-1.219273255	0	-0.066968953	-0.736056747
AT1G35350	0	1.43571811	1.176314627	0	0.809093621	0.674212374	0	0.515300497	-0.77959043	0	0.996836923	0.704258057
AT1G35410	0	0.458463281	0.79074562	0	-0.723346316	-0.815632962	0	-0.085566429	0.76992827	0	1.016665775	0.624156641
AT1G35420	0	-0.942920472	-1.474590077	0	0.007300408	-0.869383485	0	-0.009768493	-0.7703439	0	0.009908838	0.335774281
AT1G35430	0	0.149780655	0.089637658	0	-0.167622835	-1.250415328	0	0.479954532	0.427842215	0	0.307981358	-0.610309538
AT1G35440	0	0.794233675	0.58188212	0	0.426151087	0.524574481	0	0.539084349	0.494153517	0	-0.212377458	0.45570586
AT1G35460	0	-0.354370132	0.177970196	0	0.631372661	-0.397462319	0	0.626511104	0.476192984	0	0.704708585	0.912576242
AT1G35465	0	-0.358740778	0.18435788	0	-0.480800734	0.328854771	0	-0.246351234	-0.420890461	0	-0.096578871	-0.707345496
AT1G35500	0	0.298235863	-0.41719842	0	-0.595047934	0.141111293	0	-0.229627355	-0.203811843	0	-1.284307259	-0.121817487
AT1G35513	0	-0.134868799	2.308520138	0	1.082298175	-0.14705276	0	0.212422724	-0.026358504	0	0.667134584	-0.130437827
AT1G35530	0	-0.677625032	-0.905146635	0	-0.28588582	0.155420599	0	-0.054400617	-0.36085419	0	-0.540206712	-0.34086115
AT1G35540	0	-0.200352535	-0.187445059	0	-0.344386411	0.209364601	0	0.045867727	-0.607327657	0	0.081562042	0.51568864
AT1G35580	0	0.807382417	1.080553988	0	-0.204272815	-0.368054407	0	0.382913734	0.043801972	0	0.75008468	1.180323785
AT1G35590	0	-0.236810437	-2.435842354	0	-0.808125397	-1.658576297	0	0.39104063	-0.39979582	0	-0.895653898	1.100815588
AT1G35600	0	1.891090249	0.109115044	0	0.109405496	0.958341938	0	1.6759482	-0.617581141	0	0.322341205	0.534141765
AT1G35612	0	-0.87826711	-1.217979445	0	0.695939905	-0.156442754	0	0.154613159	-1.316052779	0	0.46958563	0.519552071
AT1G35620	0	-0.597585779	-0.566661759	0	0.18229708	0.09789726	0	0.090979893	-1.008307719	0	-0.246167722	-0.624503649
AT1G35630	0	-0.223675998	0.54873504	0	-0.514906903	-0.45832806	0	-0.465243475	-0.095484707	0	-0.090983144	0.024462644
AT1G35640	0	0.354297432	0.100131497	0	0.104134294	0.314637138	0	0.181437131	0.343326573	0	-0.828585662	0.090111228
AT1G35650	0	0.086190176	-0.690272031	0	-0.301814084	0.073471023	0	0.085565233	0.320712097	0	-0.106023205	-0.373330445
AT1G35660	0	0.349824855	0.941845862	0	-0.102668094	-0.43575089	0	0.136764832	0.477745573	0	0.40894217	1.211852263
AT1G35700	0	0.73683159	-0.181975088	0	-0.265043101	1.032992198	0	-0.028855133	0.193386904	0	0.124821632	0.198919296
AT1G35710	0	-0.281286766	0.444838578	0	0.596252892	0.197617249	0	0.564996353	-0.367249324	0	0.697057784	-0.045145939
AT1G35780	0	-0.211272512	-0.767751805	0	-0.091250523	0.091655825	0	0.193209759	-0.473660578	0	0.115596421	0.042637672
AT1G35820	0	-0.448022819	-1.425841481	0	-0.14714311	0.532190151	0	0.459256731	-0.29108024	0	-1.707416016	-0.040235466
AT1G35850	0	0.117362561	-0.221166668	0	-0.409072709	0.589697999	0	0.19660039	-0.272124772	0	-0.006812399	-0.042526367
AT1G35880	0	0.201116044	-1.195291464	0	0.217874317	0.500246789	0	-0.791505004	-0.116815901	0	0.020774029	-0.118654712
AT1G35890	0	0.029786067	-1.420964917	0	-0.550982	1.046503292	0	0.399539155	-0.177791548	0	-0.236509053	0.492521734
AT1G35900	0	0.14772048	-0.107505491	0	0.577383435	0.771549721	0	1.105027197	1.064705277	0	0.73913852	0.139531177
AT1G35910	0	1.671268971	2.614443667	0	0.010417135	-0.025084649	0	-0.179655383	0.598497714	0	-0.082411207	-0.607295349
AT1G35930	0	-0.724744351	-0.215437528	0	-0.368767995	0.251323117	0	-0.046721583	-0.290793971	0	-0.021379762	-0.003621172
AT1G35950	0	0.52153409	-0.096822891	0	0.216334355	-0.088847989	0	0.34814307	0.311628306	0	0.171006099	0.915129491
AT1G35980	0	-0.638686108	0.104261259	0	-0.486374845	-0.073068927	0	-0.145969599	-1.068047062	0	-1.193812369	-0.238709393
AT1G36000	0	-0.445711307	0.316141952	0	0.485029933	-0.986633906	0	0.696712369	-0.362135	0	0.931392669	0.332588272
AT1G36020	0	0.316089306	1.029533896	0	-2.018609662	0.526164907	0	-0.320292557	-0.507787053	0	0.466135313	0.039323599
AT1G36030	0	-1.883183431	-1.317348499	0	-0.547700919	-0.455044667	0	0.733351688	0.412411708	0	0.762585282	-0.26220143
AT1G36050	0	0.773051228	1.030833504	0	0.119855156	0.200837003	0	-0.026714019	-0.187820715	0	0.13986717	-0.026710128
AT1G36060	0	-0.23823576	0.496626175	0	0.110281658	-0.073616633	0	0.553356912	0.076656229	0	0.927076545	0.494570554
AT1G36090	0	-0.652994649	-0.283167665	0	-0.858400596	-0.016620507	0	0.061896416	0.396515872	0	-0.877612279	-1.494939001
AT1G36100	0	0.751257332	0.968404365	0	0.470575584	0.791092253	0	0.356168928	0.818723135	0	-0.116539749	0.17447771
AT1G36150	0	-0.169693334	-0.211392881	0	-0.747287599	-0.157209191	0	-1.073175723	-0.426143368	0	-0.91606811	0.278483795
AT1G36160	0	-0.466343459	0.647021234	0	-0.249939094	-0.372794158	0	0.049048913	1.148977491	0	-0.16106469	0.361854288
AT1G36210	0	-0.465075498	-0.581288932	0	-0.668158687	-0.126170557	0	-0.313076182	-0.620551682	0	-0.150369242	0.318590203
AT1G36220	0	0.354252802	-0.174182848	0	-0.023994967	-0.036512173	0	-0.567003925	-0.892764532	0	-0.001007937	-0.038580475
AT1G36240	0	0.120685641	0.142265181	0	0.338501927	0.03156637	0	0.341544734	-0.04856479	0	-0.548554045	0.398971785
AT1G36305	0	-0.191190722	-0.574653866	0	-0.274456791	-0.777915831	0	-0.374786518	0.340978818	0	0.267903652	-0.068181417
AT1G36310	0	-0.594185115	-0.857913271	0	0.160856993	0.525228783	0	-0.022593354	-0.753348267	0	-0.156334327	-0.779819803
AT1G36370	0	-1.29079745	0.046792182	0	0.864659982	-0.137930619	0	-0.398121602	-0.503247727	0	-0.581518686	-0.761968636
AT1G36380	0	0.332207989	1.359353158	0	0.146797135	-0.633170718	0	0.224946427	0.399690898	0	0.202403424	0.420969484
AT1G36400	0	-0.521515588	-0.87723589	0	-0.566991149	0.673611784	0	-0.474617932	-0.627294897	0	-1.087299025	-0.250854166
AT1G36403	0	-1.595025172	0.082216827	0	-0.783579952	-0.259947326	0	-0.312994499	0.304300066	0	-0.704022787	-0.392311386
AT1G36420	0	-0.731757111	-0.572383195	0	-0.946517485	-0.152203145	0	-0.562402478	-0.512249102	0	0.222335656	-0.464491383
AT1G36460	0	-0.745599168	0.261638012	0	-0.15241593	-0.230386726	0	-0.538201519	-0.22039017	0	0.062403098	0.416139643
AT1G36520	0	0.409332655	0.061723242	0	-0.123883917	-0.556734943	0	-0.489045609	-0.504345978	0	-0.350458937	0.180974712
AT1G36540	0	-0.965482973	-0.166537717	0	-0.250839992	0.148850402	0	-0.755286503	-0.327948313	0	-0.530849273	0.022845302
AT1G36560	0	-0.827780236	-0.377284467	0	-0.375133095	0.151950698	0	-0.464423895	-0.589490934	0	-0.374020033	-0.54987744
AT1G36580	0	-0.40338747	0.892707671	0	-0.106640952	-0.367448629	0	-0.180177913	0.21669993	0	-0.544620921	0.147512025
AT1G36590	0	1.298744176	0.703655471	0	-0.640980851	1.974915482	0	0.928724373	0.656700087	0	1.875985502	0.603605888
AT1G36595	0	-0.770473793	-2.651903393	0	-0.468433465	-0.730549801	0	-1.165022544	0.136450299	0	-1.014605476	-1.837842949
AT1G36640	0	-0.399387445	-0.582500392	0	1.241955562	1.293034153	0	-0.180267519	-0.793937669	0	-1.618826771	-0.878536172
AT1G36670	0	-0.720986491	0.306676467	0	-0.526551016	-0.581497229	0	0.013234341	0.393156289	0	-1.140190771	-0.051733107
AT1G36700	0	-0.551180087	-0.389758278	0	0.327149377	0.003642479	0	-0.194143362	-0.661429294	0	0.560772818	0.322496476
AT1G36720	0	0.21433393	-0.030311337	0	-1.167245076	0.321146188	0	0.418797296	-0.441024899	0	-0.546172327	0.085941625
AT1G36730	0	0.518450357	0.624735441	0	-0.833529054	-0.398629213	0	-0.179866736	0.823534331	0	-0.245256838	0.406263559
AT1G36745	0	-0.315777826	1.202883547	0	-0.034555735	0.575498366	0	1.250843952	0.534808154	0	0.561533652	0.538807354
AT1G36756	0	-0.4122424	-0.478739166	0	-0.20324546	-0.279156797	0	0.367054065	0.688038062	0	0.271091359	-0.561414159
AT1G36775	0	-1.636433473	0.544891979	0	-0.241478278	0.308695652	0	-0.287422413	-0.455697037	0	0.123827397	0.800405798
AT1G36790	0	-1.071858288	-1.021019052	0	-0.882511582	0.060226413	0	-0.300446473	-0.615759155	0	-1.460869953	0.265642984
AT1G36830	0	-0.240960996	0.707505402	0	-0.40501209	0.258735728	0	0.545446551	0.282814002	0	-0.404429689	0.52346176
AT1G36850	0	-0.368135898	-0.223515317	0	0.01259929	0.775225752	0	0.837230324	0.239422532	0	-0.661548783	0.20342135
AT1G36925	0	0.147308295	-0.170478945	0	-0.499477286	-0.585030667	0	0.134053216	-0.794066699	0	-0.362411849	0.146507948
AT1G36927	0	-0.772346356	-0.296557872	0	-0.214388463	-0.267160382	0	-0.093586862	0.180402105	0	-0.096975185	-0.155122089
AT1G36930	0	-1.901544975	-1.854261038	0	-0.919279749	0.126928489	0	-1.867353125	-1.737103412	0	-0.998001576	-1.767643894
AT1G36950	0	-0.567438329	-0.819923333	0	0.447435094	-0.079511013	0	-0.370700985	-0.349957088	0	0.363236912	-0.626589405
AT1G36960	0	-0.402038693	0.772890212	0	0.312182994	0.123444702	0	-0.782107571	-0.087490419	0	-0.499631026	0.081467658
AT1G36980	0	0.188626479	0.735130446	0	0.021805902	-0.203024708	0	0.097288641	0.227558814	0	0.279059612	0.652232389
AT1G37000	0	0.459012477	-0.056890003	0	-0.372662475	0.180136651	0	-0.100741949	-0.500438696	0	-0.374219875	0.400203229
AT1G37010	0	-1.465389704	0.356018249	0	-0.941923564	-0.410472218	0	-2.035525723	-0.802640106	0	-0.628669096	0.730692661
AT1G37015	0	0.261069918	0.864785744	0	-0.774509062	-0.077501725	0	0.903934076	-1.683297469	0	0.383548172	-0.321049745
AT1G37020	0	-0.615566852	-0.007632565	0	-0.484774482	-0.145474791	0	-0.341247344	-0.463298192	0	-0.484042376	0.357786116
AT1G37036	0	-0.793651251	-0.257834666	0	-0.585124572	0.077585112	0	-0.592103619	-0.959401425	0	0.407617156	-1.050694978
AT1G37037	0	-0.43803596	0.317936282	0	-0.48125283	0.366809184	0	-0.030602966	-0.00079134	0	0.444225741	-1.166429122
AT1G37060	0	-0.473887193	-0.182138089	0	-0.085730273	0.707020495	0	-0.183902921	-0.122787006	0	0.587417732	0.278556546
AT1G37063	0	0.228504427	-0.61345611	0	-0.656958914	0.048615857	0	0.32797129	-0.617734281	0	0.301970866	0.266688161
AT1G37095	0	-0.216160327	-0.237590011	0	0.140217153	-1.155883441	0	-0.194370433	-0.006504456	0	-0.220933169	0.499006838
AT1G37130	0	-0.666644663	-0.350405286	0	0.130193857	0.489275419	0	0.333697975	0.434985318	0	0.066039312	-0.043461019
AT1G37140	0	-1.043731204	-0.200748069	0	-1.086583136	-0.498923969	0	-0.166523543	0.361786937	0	-0.749344208	-0.200452926
AT1G37150	0	-0.080784645	0.392521506	0	-0.319206009	0.692435277	0	0.414627842	0.10342588	0	0.461452284	0.204868846
AT1G37160	0	0.187564822	0.074940302	0	-1.384436246	-0.636038878	0	-0.691916266	0.518697851	0	-0.348804617	-0.434406696
AT1G37170	0	-0.271779203	0.541245703	0	-0.211527948	-0.335195541	0	-0.743518785	-0.716438175	0	0.154527341	0.737992896
AT1G37180	0	-0.781928978	0.453909093	0	0.308780477	-0.081522379	0	0.234515056	-0.136692992	0	0.12477854	0.203927547
AT1G37275	0	-0.622139039	0.00691135	0	-0.574041551	1.846532026	0	-0.645069928	0.370144288	0	-0.303950764	-0.139612528
AT1G37801	0	-0.336983404	-0.349674238	0	-0.212075906	0.67145362	0	-0.486225283	-0.576138722	0	0.017445183	-0.457484076
AT1G38176	0	-0.246989956	-0.492808303	0	0.232659039	0.35782666	0	0.616786748	-0.370157039	0	-0.102583224	-0.234529365
AT1G38270	0	0.299809843	-0.332112037	0	-0.552537089	-0.071673962	0	-0.386476962	-0.824371471	0	-1.589687476	0.237410525
AT1G38416	0	-0.837378843	-0.145738937	0	0.006190727	-0.907896131	0	-0.487382981	0.474070074	0	0.448386954	-0.111626967
AT1G38423	0	0.150866134	-0.793809616	0	0.022516131	0.781144882	0	-0.038906472	0.222166198	0	0.568450002	0.213360187
AT1G38440	0	0.021175541	-0.14564165	0	0.04715497	-0.725559497	0	1.070740852	-1.023792508	0	-0.039287877	-0.377978678
AT1G38450	0	-0.207673711	-0.198591467	0	-0.254925242	0.082298947	0	-0.547651722	-0.346050038	0	-0.168127635	0.436023639
AT1G38550	0	-0.287449501	-0.220803259	0	-0.839673506	-0.194621443	0	-0.165364699	0.116112023	0	-0.747654954	-0.244148947
AT1G38630	0	1.0474082	-0.052589086	0	-0.399055716	0.641797652	0	0.360827878	-0.026000105	0	-1.117719343	-0.928518699
AT1G38790	0	-0.450229829	0.327177065	0	-0.714767079	-0.600436656	0	0.098243963	0.176691928	0	0.673839543	-0.794064976
AT1G38950	0	-0.338749453	-0.352025689	0	0.546587786	0.803766082	0	-0.103060653	-0.369875138	0	0.291531214	0.511056611
AT1G39110	0	0.218238996	0.252461692	0	0.666632365	0.151096532	0	0.291934168	-0.290663559	0	0.089060012	0.619204505
AT1G39190	0	-0.408912805	-0.817042507	0	-0.067790756	-0.108605219	0	0.222156387	0.258742396	0	-0.649893166	-0.123941741
AT1G39430	0	-6.600000637	0.07249547	0	-6.600000637	-1.261693851	0	0.971843047	0.38475963	0	-6.600000637	2.517852861
AT1G39511	0	-1.257184182	-0.341760862	0	-0.922945349	-0.501037729	0	-0.590328057	0.327392504	0	-0.393002165	-0.057355118
AT1G39750	0	0.897714855	0.521963932	0	-0.336348665	-0.313656117	0	-7.912326395	-0.591327455	0	-0.451813281	-0.680212628
AT1G40070	0	0.235097596	-0.285379067	0	0.503274216	-1.251554304	0	-0.162746341	0.512847688	0	0.003875998	-0.075615645
AT1G40076	0	-0.432047305	0.775366239	0	-0.358739403	-0.317074322	0	0.092744712	-0.772636573	0	0.318796501	0.407049071
AT1G40078	0	-1.424293408	0.234129791	0	-0.597226162	0.405035533	0	-0.023911449	-0.184998542	0	-7.204845044	0.612516056
AT1G40080	0	0.453345046	-0.659881403	0	0.532487614	0.588217381	0	0.451212326	-0.101664724	0	1.314891448	0.038343364
AT1G40081	0	0.249203909	0.688450409	0	0.632899043	1.015676095	0	0.604793852	0.159561263	0	0.637504009	-0.093768139
AT1G40084	0	-0.513919199	-0.802144153	0	0.14789408	0.256532241	0	-0.614907092	-1.497393205	0	0.357891344	-0.236174828
AT1G40087	0	-1.247210288	-0.838353166	0	-1.053977927	-0.440070349	0	-0.629060266	0.402965996	0	-0.452966815	-0.259491306
AT1G40089	0	-0.469561156	-0.837943302	0	-0.479674855	0.503012705	0	-0.578195576	-1.090339659	0	-0.566981029	-0.882483174
AT1G40093	0	0.123999408	0.004440567	0	-0.711004931	-0.615573466	0	-0.730839909	-0.168998986	0	-1.725177081	-0.248014261
AT1G40097	0	-1.172441773	-0.427795085	0	-0.622599709	0.235274136	0	-0.940990188	-0.560335907	0	-0.565382047	0.128622671
AT1G40099	0	-0.141072215	0.216498784	0	0.08209183	0.080683828	0	0.372756055	0.649771566	0	-0.285671565	0.332546453
AT1G40109	0	0.308501736	-0.80848149	0	-0.399246256	-0.038691724	0	-0.274919421	0.464573405	0	-0.638519038	0.205612448
AT1G40115	0	0.416634123	-1.397947994	0	-0.554206833	-0.537722701	0	-1.361310726	-0.393862787	0	-1.15570377	-0.817078603
AT1G40117	0	-0.404061168	0.166854878	0	-0.709031648	-0.283982009	0	-0.292199524	-2.237789914	0	-0.976117568	-0.691334661
AT1G40119	0	-0.680475645	0.665340142	0	0.113574675	2.184024926	0	-0.078647552	0.93924755	0	-6.480948439	0.91840207
AT1G40121	0	0.108680225	-0.309856073	0	-0.056576677	0.937920752	0	-2.384484224	1.547392869	0	1.013629376	0.296852102
AT1G40125	0	0.97796668	1.41031655	0	-0.195574004	2.120795206	0	0.267550955	0.917756015	0	1.40619894	1.358352968
AT1G40127	0	-1.145630866	0.282782552	0	0.592701352	-0.059753885	0	0.766949567	0.124570338	0	-0.175198124	-0.230069724
AT1G40141	0	-0.086577157	-6.450308988	0	2.118346455	1.420801597	0	-5.285953871	-6.450308988	0	0.616070914	2.163362674
AT1G40143	0	0.01872868	0.210360508	0	-0.915946528	-0.306369045	0	0.483904982	0.334114486	0	0.158326496	-0.010966581
AT1G40150	0	-0.748045789	0.324942334	0	-0.09202539	0.514461582	0	-0.735270104	0.106091997	0	0.125532394	-0.400447937
AT1G41600	0	-2.053500079	-0.976394704	0	-0.659365147	-0.532333167	0	-1.84896029	0.415727738	0	-1.075642054	-0.532790303
AT1G41630	0	-0.246330842	-0.292461017	0	-8.427492965	-0.348600389	0	-0.182425274	-3.504486518	0	0.831988963	-0.927639182
AT1G41690	0	-0.753368756	0.256935312	0	-0.086478434	0.220623723	0	0.039866213	0.255818717	0	0.78697359	0.039936551
AT1G41720	0	-0.419797753	-0.358022784	0	-0.484443957	-0.337439903	0	-0.251318931	-0.643153183	0	-0.639038815	0.379703412
AT1G41723	0	0.167778599	-0.232209206	0	-0.669176421	0.261451565	0	-1.29571165	-0.347383006	0	-1.054002271	0.515415846
AT1G41726	0	0.412968447	1.66658187	0	-0.402638367	0.711947807	0	0.035279628	1.335999244	0	-0.8316092	1.692191951
AT1G41760	0	1.291051666	-0.20348875	0	0.426211962	0.578310682	0	1.052296116	-0.502623298	0	0.506342947	0.819298594
AT1G41770	0	0.060614406	1.250734258	0	1.014731367	0.042389522	0	-0.796997227	0.848659028	0	-2.509972745	4.542492419
AT1G41827	0	0.351208073	0.836690308	0	-0.115118124	-0.151352234	0	0.579549004	0.585131753	0	-0.092160983	0.280033626
AT1G41860	0	0.642464511	0.642160141	0	0.264168191	0.687053901	0	-0.435137766	-0.108904564	0	0.314641139	0.820421102
AT1G41896	0	-0.336253987	-0.46043274	0	-0.509074723	-0.378168162	0	-0.165004282	-0.165399143	0	-0.351601593	0.49921283
AT1G41900	0	-0.676137839	0.22403093	0	0.000974549	-0.381689035	0	-1.055911348	-0.546833915	0	-0.205649858	0.285670113
AT1G42003	0	-0.596524649	-0.210683627	0	0.222758108	-0.937388245	0	-0.327515333	-0.597735754	0	0.138435027	-0.308863261
AT1G42060	0	-0.139653888	0.069378564	0	-0.304280248	-0.569972409	0	0.16070877	-0.386788001	0	-0.496877874	0.39516418
AT1G42080	0	-0.846475239	-0.679598377	0	-0.459691109	-1.005044461	0	-0.421979944	-0.338915508	0	-0.828508846	0.109031442
AT1G42120	0	1.762214764	-2.956105906	0	-0.079451701	1.130957648	0	2.412526255	-0.121763355	0	0.483049667	-0.010826363
AT1G42180	0	-0.056851843	-1.029161918	0	-0.344914462	-0.246062144	0	-0.466301094	0.235909728	0	-0.273835206	-0.027463487
AT1G42210	0	0.140458195	0.436507061	0	-0.102665067	0.104528625	0	0.693535281	0.171919946	0	0.164541079	1.140551808
AT1G42230	0	-0.487273638	-0.056836359	0	-0.586867704	1.17785553	0	-0.44630243	0.368663754	0	0.703323546	-0.159787288
AT1G42240	0	-0.295211785	0.022026481	0	-0.44213583	0.257120756	0	-0.615373489	-0.223663759	0	-0.312003095	0.397994482
AT1G42250	0	1.105003291	0.84985501	0	0.916555285	0.299618727	0	0.686196287	0.745116055	0	0.991423375	-0.09373097
AT1G42260	0	-0.39016423	-0.272531003	0	-0.516934027	-0.75790548	0	-0.552754849	-0.945968552	0	0.330662021	-0.172999984
AT1G42300	0	0.175327538	0.272912551	0	0.328302112	-0.185589262	0	-0.469890827	0.025176288	0	-0.501727095	0.678497645
AT1G42360	0	-0.184872186	-0.426916006	0	0.095513539	0.163549835	0	0.514356477	-0.096987601	0	0.644291665	-1.91516071
AT1G42365	0	-0.19673298	0.067843059	0	0.498690515	0.3102337	0	-0.022851872	-0.165979761	0	-0.376586706	0.631493903
AT1G42367	0	-1.077969764	-0.71662814	0	0.140430002	-0.525537831	0	-1.396716318	-0.041483999	0	-1.217787937	-1.064492735
AT1G42370	0	0.126555375	0.509325392	0	0.297461386	0.420650979	0	0.187934328	0.685402498	0	-0.691155754	-0.143100244
AT1G42375	0	0.753161455	0.280460848	0	0.896410914	-0.368842247	0	-0.239109373	0.165668932	0	-0.267474264	-0.384143492
AT1G42385	0	0.069462147	0.1071612	0	0.196613419	-1.765727238	0	-0.183370381	-0.364553877	0	-0.346298761	-0.353142688
AT1G42393	0	0.648295527	0.315340248	0	-1.761503058	0.193609374	0	0.221413086	0.025079708	0	-0.256704307	-0.068826939
AT1G42396	0	-0.720221197	-0.230186096	0	-0.104962887	-0.59569949	0	-0.308417686	-0.095010326	0	-0.34718988	0.501933182
AT1G42410	0	0.677944853	0.371368067	0	-0.47551417	0.024410092	0	0.014701364	0.880877393	0	0.057345233	0.774662953
AT1G42430	0	0.001510876	-0.38560376	0	0.87769757	1.729897524	0	0.847842851	0.273164789	0	1.5595477	1.617236597
AT1G42490	0	1.521859546	1.722598891	0	0.187352339	0.454171686	0	-0.103794302	-0.163577911	0	-0.704542818	-0.288223767
AT1G42540	0	-1.142202847	-0.917985322	0	0.116447576	-0.266847798	0	-0.068866647	-0.550595149	0	-0.221730907	-0.236722241
AT1G42550	0	-0.544352681	0.113872366	0	0.395399201	0.072698404	0	0.14457812	0.418671696	0	0.414173467	1.183769675
AT1G42560	0	-0.510098745	-0.622460635	0	-0.023879278	0.321837995	0	-0.165020894	0.225744192	0	0.296630485	0.493440765
AT1G42602	0	-1.264921049	-0.005051258	0	-0.285535448	0.231728289	0	0.127069529	-0.337951963	0	0.501320821	0.487998135
AT1G42630	0	-1.420835017	-1.169237874	0	-1.0163092	-0.254650166	0	-1.055797996	0.179299868	0	-1.089119383	-0.590318404
AT1G42635	0	0.570587971	-0.150266988	0	-0.247010999	0.32785149	0	-0.484402674	-0.276023695	0	-0.335500373	-0.182065139
AT1G42655	0	-0.717175275	-0.077482507	0	-0.18825067	0.496746395	0	0.192929372	0.10693465	0	0.322735825	0.091101289
AT1G42705	0	-0.181826418	-0.606587508	0	-0.316528619	0.601456666	0	-0.182018349	-0.163018308	0	0.038127773	0.288968181
AT1G42736	0	0.469906905	-0.167301138	0	-1.660381882	0.756306411	0	0.170565425	1.408264533	0	0.092417247	0.065177679
AT1G42816	0	-0.122874748	-0.734832315	0	-0.000320263	-0.455066875	0	0.421472433	-0.694266179	0	-0.862285003	0.167141773
AT1G42924	0	-0.57851542	-1.04574103	0	-0.182233191	-0.947527092	0	-0.310817008	0.195654342	0	-0.396500412	-0.150568816
AT1G43000	0	-1.224359437	0.014509887	0	-1.219746713	0.073844548	0	0.329239856	0.382499191	0	0.445035598	0.710359622
AT1G43020	0	-0.713401161	-0.289902366	0	0.665771729	-0.228245927	0	0.024927349	-0.874867857	0	-0.508902833	-0.565324042
AT1G43080	0	-1.194391099	-1.580046966	0	-1.087535821	-0.223828525	0	-0.53634144	0.180332099	0	-1.17849827	-0.350949206
AT1G43090	0	-1.096722938	-6.887135343	0	-1.94923541	-2.546074656	0	-0.064456133	-0.469853227	0	0.188793034	-0.4126879
AT1G43100	0	2.113620329	1.464745385	0	-0.723435249	0.72342961	0	-1.497031645	-0.077743731	0	-3.590333796	0.667888234
AT1G43110	0	0.123837105	-0.222690921	0	-0.119690061	1.288484612	0	-0.252239878	0.166305517	0	0.443450702	0.953726953
AT1G43120	0	-0.315836674	-0.04439875	0	0.7529165	-0.167020091	0	1.310944026	0.684081866	0	0.149719468	0.633935758
AT1G43130	0	0.131242799	0.711673589	0	-0.388627032	-0.318804686	0	0.198006191	0.74376308	0	0.633294205	1.319986384
AT1G43150	0	-0.340758703	-0.459559086	0	-0.595414602	-0.292686897	0	-0.025301925	-0.307294055	0	-0.01778388	0.381876885
AT1G43160	0	5.567638681	5.541451065	0	-0.230007292	0.976029929	0	3.582893041	5.718034714	0	5.003101177	5.963672569
AT1G43195	0	-0.804139866	0.335160805	0	-0.013648548	0.082464976	0	-0.296532622	-0.293174841	0	-0.673631782	-0.550450842
AT1G43200	0	0.501724896	-0.718175673	0	0.27260513	0.174507571	0	-0.286766356	-0.804256709	0	-0.418953729	0.593967415
AT1G43205	0	-0.683865127	-4.341046574	0	0.735830951	-1.125551504	0	1.407680676	0.922454115	0	-6.536920057	-0.076488799
AT1G43220	0	-0.400908772	-0.555884025	0	0.213479651	-0.170216893	0	-0.890914456	-0.265631263	0	-0.786084605	0.002593931
AT1G43230	0	-1.032953815	-1.055771426	0	0.868693814	1.52739356	0	-0.017014583	0.940030181	0	-0.168449247	-0.384327314
AT1G43240	0	-0.369222162	0.433087314	0	-0.197766998	0.180905319	0	-0.329316412	-0.303502083	0	0.119935298	0.621048714
AT1G43245	0	-0.015292862	0.528778695	0	0.059300015	-0.245221966	0	0.55891844	0.674980837	0	0.670464202	0.964822077
AT1G43260	0	-0.737098244	-0.211370879	0	-0.428182568	0.258042859	0	-0.154617847	-0.294119751	0	0.041380124	-0.145892078
AT1G43270	0	-0.328652059	-0.08892931	0	-0.780683616	-0.28835994	0	-0.171620296	-0.869966059	0	-0.28582198	0.1907748
AT1G43280	0	-0.097264671	0.046117161	0	-0.81431908	0.3878255	0	-0.137934733	-0.317633488	0	-0.129059894	0.293245692
AT1G43290	0	-0.167944637	-0.08750688	0	-0.498351463	0.570651757	0	-1.046577798	0.454684727	0	0.6115779	0.19890622
AT1G43310	0	-0.125978562	-0.269574282	0	0.768552407	0.534489624	0	0.845757853	-0.466294239	0	-0.079038031	-0.081965544
AT1G43320	0	-0.40798745	-0.637678841	0	-0.078315131	0.420485595	0	-0.720372796	-0.004099983	0	-0.722378589	0.113611143
AT1G43415	0	0.272921035	-0.575989785	0	-0.587115359	-0.632238292	0	-0.964614373	-1.312327688	0	-0.880036971	-0.403668919
AT1G43570	0	-0.65595098	0.015100127	0	-0.187129595	0.125189044	0	-0.23982983	0.094932009	0	0.166467469	0.329021624
AT1G43610	0	0.30449177	0.045644092	0	-0.286103993	-1.344322776	0	0.000496542	-0.403514394	0	0.084180594	0.261489034
AT1G43620	0	-0.645087151	-0.511757356	0	-0.501652895	0.628522302	0	-0.280453373	-0.226474573	0	-0.757323903	-0.872053075
AT1G43650	0	0.986211642	-0.130464554	0	-0.455355741	-0.05834098	0	0.02427525	-0.300490976	0	0.423013982	0.147877145
AT1G43665	0	-0.286263481	0.277102769	0	-1.450512612	0.205152881	0	0.04481669	-0.378992866	0	-1.671644337	0.103206568
AT1G43667	0	-0.56539887	-0.435753985	0	-0.487869309	-1.640265488	0	0.311684249	0.215447285	0	-0.115746402	-0.062397023
AT1G43675	0	0.795751754	1.04449304	0	-1.780756902	-0.562586547	0	0.595342746	0.30844414	0	0.92780857	0.301802383
AT1G43722	0	-0.652051175	-0.884703161	0	-0.571086521	0.515977668	0	-0.089349299	-0.605380067	0	-0.95771669	0.20362771
AT1G43745	0	-0.817101843	-0.752818782	0	-0.121898081	-0.460868696	0	-1.463419544	0.050476192	0	0.116518054	-0.642790695
AT1G43750	0	0.517339908	0.570673885	0	0.098855615	-0.113320666	0	-0.477106837	-0.720045744	0	-0.371633662	0.314958719
AT1G43766	0	-0.069344288	0.11978556	0	0.382089892	0.682995633	0	1.514753258	-0.440818166	0	1.452942921	1.692169494
AT1G43800	0	-2.790175545	-1.738483015	0	-0.130264516	-1.186285615	0	-1.285319938	-2.24164176	0	0.502902313	-0.377829627
AT1G43820	0	-1.485142892	1.490894979	0	0.914371969	0.571485984	0	-1.393317333	0.664016145	0	-0.627098363	-1.613861233
AT1G43860	0	-0.779366633	-0.602576608	0	-0.089835221	0.847473866	0	-0.022731417	0.015929849	0	-0.274462104	0.043179811
AT1G43870	0	1.180468777	-0.044785041	0	-0.092027223	1.312242391	0	0.719095742	0.427209526	0	0.323918965	0.83161544
AT1G43895	0	0.444024391	-0.078245863	0	-0.493632692	-0.156649523	0	-0.293157644	-0.010326549	0	-0.719764283	0.141516954
AT1G43897	0	-1.128131301	-0.235638317	0	-0.74115699	-0.557697447	0	0.007746046	-0.045584521	0	-0.741153569	0.453046979
AT1G43900	0	-0.003580079	0.80629853	0	0.326232054	-0.147813329	0	0.350618755	0.225699312	0	0.275014786	0.449017387
AT1G43910	0	1.445958202	3.515130831	0	-0.083145834	0.345044894	0	0.129243068	1.291541451	0	0.503084266	0.239878536
AT1G43940	0	0.31991997	-0.054111658	0	-1.504207347	-0.875983651	0	-0.208776227	-0.262825822	0	0.058689247	0.607604676
AT1G43950	0	-0.948369365	-0.714428437	0	-0.412898972	-0.127051231	0	0.140305089	-0.342691535	0	-0.727970469	-0.255119287
AT1G43970	0	0.309757106	0.291029974	0	0.405116314	-1.04010079	0	0.172385333	-1.405832502	0	-0.527739651	-0.087385225
AT1G43995	0	-0.075091703	0.760075119	0	0.589507692	-2.066972426	0	0.405578902	-1.441885444	0	0.047167249	0.128161456
AT1G44040	0	-0.844282297	0.248839572	0	-0.078240813	-0.666266656	0	-0.287562044	-0.296078111	0	0.021183581	-0.045857568
AT1G44050	0	-1.512780704	-0.829707257	0	1.252607981	0.007154775	0	-0.395917528	-1.483312746	0	-0.761747452	-1.113571473
AT1G44060	0	-0.400596255	-0.548274143	0	-0.791927461	-0.409828555	0	-0.144404984	0.381748163	0	-0.504076474	0.098125919
AT1G44070	0	-0.343640251	-0.198459013	0	0.20437121	0.011271602	0	0.017433084	-0.409149206	0	-0.46960246	-0.984863372
AT1G44075	0	-0.211263267	0.674982355	0	0.457060993	1.568797774	0	0.724670483	-1.080303847	0	-1.056162174	1.298618109
AT1G44085	0	0.234840165	0.440575276	0	0.256867129	1.421732967	0	-1.457920579	0.137207606	0	1.132389256	-0.897182015
AT1G44090	0	0.178579075	-0.116969699	0	-0.205299806	-0.176817499	0	-0.319464916	0.154557595	0	-0.165109411	1.938209917
AT1G44100	0	-1.594901181	-0.150511719	0	0.104863506	0.436583136	0	-0.162201626	-1.195682847	0	-0.863920169	-1.464962027
AT1G44110	0	-2.008494658	-2.90031829	0	0.100076068	-0.257963235	0	-0.981110507	-2.673390984	0	-1.378088199	-2.370396853
AT1G44130	0	-0.074986042	1.219791839	0	-0.262760672	0.170701551	0	-0.588506841	-0.02616962	0	-0.270166598	-0.410006387
AT1G44140	0	1.442792478	-0.14425065	0	-0.908759302	0.465201664	0	0.416772317	0.287791238	0	1.028008437	1.622895228
AT1G44150	0	0.428049425	0.169827127	0	-0.374063036	0.705853816	0	0.033399453	-0.018665888	0	0.216786361	-0.565205677
AT1G44170	0	-0.667831199	1.249569891	0	-0.08869081	0.184280489	0	-0.178439115	0.351038734	0	-0.296700577	0.223685224
AT1G44350	0	1.687124403	0.505409027	0	-0.024640843	-0.461644687	0	2.369021108	1.788970643	0	2.234408386	1.915093967
AT1G44414	0	-0.56232855	-0.307604538	0	-0.027984699	0.380661514	0	0.344545142	0.142862198	0	-0.551914189	0.167918221
AT1G44542	0	-0.41087852	0.052872825	0	-0.60050505	-0.075512268	0	-0.114355702	-0.355230492	0	0.388358143	0.239834177
AT1G44575	0	-0.521666548	-3.339320135	0	0.118762451	-0.107352944	0	-0.231815086	-0.949500155	0	-0.384491185	-0.392215881
AT1G44608	0	0.444877602	1.584295289	0	0.010839925	-0.092214014	0	-0.78948466	-0.091013886	0	-0.806598898	-0.570699708
AT1G44641	0	-0.080864278	0.704609963	0	-0.365230627	0.059366221	0	0.601695268	1.481939561	0	1.009860986	1.271204808
AT1G44674	0	-0.296957273	-1.086316167	0	-3.517508356	-0.278008678	0	0.662061307	-0.783686695	0	-2.592463501	0.879470792
AT1G44750	0	0.058373063	0.698176494	0	0.072463616	-0.327241107	0	0.139496426	-0.122590423	0	0.024913688	0.185097216
AT1G44770	0	0.413569993	1.15883146	0	-0.087645704	-0.291105388	0	0.101537143	0.360216248	0	0.46855942	1.324862582
AT1G44790	0	0.0028887	0.562672841	0	0.101958844	-0.407347118	0	0.18188987	-0.005865049	0	0.379805264	0.387058787
AT1G44800	0	0.822084846	1.572260104	0	0.179511796	0.764084418	0	-0.32545598	0.394020231	0	-0.351773925	-0.52854865
AT1G44810	0	0.013104443	0.634395314	0	0.048300983	-0.523493872	0	-0.038442367	-0.182159671	0	-0.060558195	-0.052738375
AT1G44830	0	2.64926713	-0.379825549	0	0.261444305	-0.066505955	0	-1.131185815	-1.87217555	0	-0.104955802	-0.57625863
AT1G44835	0	-0.181937333	-0.538654177	0	0.272470359	0.218368696	0	-0.060504206	-0.71712963	0	-0.15789075	-0.287339962
AT1G44840	0	0.288775175	-0.016779861	0	0.04612189	0.734599707	0	-0.118096031	-0.294090753	0	0.173340887	0.730847107
AT1G44850	0	-1.928463815	-0.69977547	0	-2.617575948	-0.843623155	0	-0.034392731	0.508687619	0	0.369443489	-0.040007409
AT1G44860	0	0.893182147	1.159420976	0	-0.339805634	0.121223931	0	0.989554114	1.518239386	0	0.640816174	0.522979683
AT1G44870	0	-0.538236632	0.383286755	0	0.508921092	1.321947562	0	-0.856196329	-0.83063926	0	-1.526735589	1.318570547
AT1G44875	0	-2.494348309	0.944928471	0	-1.100767006	0.430556113	0	-0.884588663	0.873735831	0	-1.393596036	1.357829878
AT1G44900	0	-0.898891339	-1.542354756	0	0.400268762	-0.275324508	0	-0.419448329	-0.956679508	0	-0.887167816	-0.853404718
AT1G44930	0	0.038556663	0.078250317	0	-0.563868608	-0.336479056	0	-0.444013101	0.250865374	0	0.045721434	0.776903524
AT1G44990	0	-0.993437184	0.144265479	0	-0.345837673	-0.747229384	0	-0.207646843	0.48370753	0	-0.125520962	-0.632919773
AT1G45015	0	1.024124806	-0.639750164	0	0.302884187	0.5245382	0	0.386877779	0.159653813	0	0.497518822	0.293027077
AT1G45030	0	-0.565694443	0.537809666	0	-0.153221687	0.129559596	0	0.15782183	0.866117754	0	0.015422787	0.533914182
AT1G45050	0	0.214647328	0.928344145	0	0.247778254	-0.205411895	0	0.327510986	0.491483948	0	0.418643242	1.009263913
AT1G45080	0	0.808606988	-0.734998583	0	0.550179775	0.510166437	0	0.129666759	-0.357902504	0	-0.443733094	-0.177953242
AT1G45090	0	-0.434428189	-2.149535247	0	-0.494686632	-1.285870787	0	-0.110246042	-1.625374651	0	-0.061383713	0.250121946
AT1G45100	0	-0.417286923	-0.070140359	0	-0.465076718	0.649252251	0	0.211626845	0.011423336	0	-0.190079727	0.473030251
AT1G45130	0	-0.536346928	-2.112625027	0	0.176960537	-0.307576625	0	-0.115238247	-0.902687575	0	-0.445908148	-1.552552009
AT1G45145	0	1.814504617	2.217441839	0	-0.131300439	-0.104306443	0	1.033685518	1.428846004	0	1.079641472	1.547203905
AT1G45150	0	0.37068118	1.844981638	0	-0.183999385	-0.219548679	0	0.253669689	0.912391154	0	0.474267474	1.005686314
AT1G45207	0	0.573423843	-1.151806	0	0.25798727	-0.662080604	0	0.349584886	-0.906525999	0	0.217433877	-0.210864928
AT1G45230	0	-1.32130735	-0.36128438	0	-0.313652654	-0.417162954	0	-0.113969093	0.170488062	0	-0.107771684	0.453520437
AT1G45234	0	1.012855758	0.019841532	0	-0.276940464	-4.361749622	0	-0.134305065	-1.049260312	0	-2.248221932	-2.827351137
AT1G45236	0	0.825292361	0.486458101	0	-0.078620731	-0.535114613	0	-0.187136176	-1.305985589	0	-1.698338854	-1.699185939
AT1G45238	0	-1.203206657	-0.592535306	0	-0.963807347	-8.00189221	0	-0.02679524	-2.475720173	0	0.751361231	2.349201531
AT1G45240	0	-8.836350246	0.450015777	0	0.503025478	-0.031873905	0	-1.034803525	-0.860061066	0	-8.836350246	-8.836350246
AT1G45242	0	-4.091488268	-4.091488268	0	-4.091488268	2.632070282	0	-4.091488268	-4.091488268	0	-4.091488268	-4.091488268
AT1G45244	0	-0.887308935	-1.397433911	0	-1.577283588	0.34932881	0	-1.545087131	-9.292675663	0	-0.614353974	-2.45533815
AT1G45246	0	0.246124465	0.702895952	0	-0.294111062	-2.732425083	0	-0.816620327	-0.487248823	0	-0.485615509	-2.136433128
AT1G45249	0	0.326804752	1.369746883	0	-0.216595888	-0.240707754	0	1.5661843	2.724225213	0	0.972390437	1.344950747
AT1G45403	0	0.245688489	0.009306272	0	-0.342025107	0.038454803	0	0.96586578	0.817138446	0	-0.279518059	0.322344784
AT1G45616	0	0.130095184	-0.52261059	0	-0.33170647	-0.359164633	0	-0.394605	-0.651782833	0	-0.918786708	-0.636324733
AT1G45688	0	1.028109257	0.057380257	0	0.098025834	0.358497343	0	-0.042614519	-0.605195456	0	-0.557690229	-1.141788969
AT1G45904	0	-0.375148137	-0.412617428	0	-0.745156788	0.371339797	0	0.453271403	-0.187093851	0	0.133178802	-0.248605914
AT1G46048	0	0.150479156	-0.041624	0	-0.531747377	0.060963725	0	0.018228035	1.069989296	0	0.397819133	0.562864192
AT1G46264	0	-0.460985205	-0.329965837	0	0.064231001	-0.98149711	0	-0.274077529	-0.720490063	0	0.067926449	0.22432524
AT1G46480	0	-1.561894679	-1.404010625	0	0.15749027	-0.457825103	0	-0.934810789	-1.682259262	0	-0.627012023	-1.782001317
AT1G46696	0	-0.403875053	-0.114449455	0	-0.437994959	-0.294501438	0	0.535604645	-0.156195007	0	-0.347701501	-0.102777612
AT1G46840	0	0.123710596	0.451316317	0	0.225909776	0.348359007	0	-0.261788954	-0.115509511	0	-0.088730254	0.754228256
AT1G47056	0	0.166491107	0.656303924	0	-0.20320932	-0.62310499	0	0.542753619	0.773663006	0	1.086020796	1.520867137
AT1G47128	0	-0.020744972	1.153544223	0	-0.030759195	-0.374196561	0	-0.05327384	0.667702251	0	0.040059042	0.893306994
AT1G47210	0	-0.646034547	-1.157301201	0	0.140902543	-0.628310381	0	-0.25850771	-1.165782046	0	-0.241579674	-1.374980364
AT1G47270	0	0.431662684	1.715477854	0	0.087968164	-0.259613085	0	0.297659638	0.931671037	0	0.110434665	0.641515972
AT1G47280	0	-0.369420202	0.153657965	0	-0.167853561	0.348210625	0	-0.123477902	0.146349883	0	-0.542988047	-0.72600844
AT1G47290	0	-0.41757316	-0.90005083	0	0.119057739	-0.077093006	0	0.039199927	-0.894036506	0	0.065714355	-0.511002204
AT1G47300	0	-0.101918214	-0.460340986	0	0.449794693	-0.989649081	0	0.046757775	-0.389305089	0	0.063840705	-0.162660933
AT1G47310	0	0.212096396	0.471246883	0	-0.102700281	-0.633176878	0	0.124407823	0.033055572	0	0.112113006	0.878968345
AT1G47317	0	-0.882982353	-0.804516102	0	-2.369027732	0.298375206	0	-0.807496398	-1.22805882	0	-1.194939154	-0.206197786
AT1G47330	0	-0.574921017	0.231268958	0	0.089351592	-0.991096349	0	-0.233606423	-0.627140728	0	-0.31959888	-0.286816665
AT1G47340	0	-0.46052145	-0.170121491	0	-0.132937501	-0.709029919	0	0.252298793	0.28994604	0	-0.005423819	-0.006695672
AT1G47380	0	1.082505611	-0.176306153	0	-0.117973787	0.253213517	0	0.739412575	-0.099787096	0	0.479553539	0.15857027
AT1G47430	0	0.240361844	-0.463447369	0	-0.759271428	0.642153635	0	0.047070004	0.539319742	0	0.057922848	-0.001556656
AT1G47450	0	-1.102046535	-0.481442213	0	-0.192726125	0.945869465	0	0.201977594	-0.285422431	0	0.301645099	-0.136136995
AT1G47460	0	-0.392361539	0.577057729	0	-0.061855609	-0.533009463	0	-0.340980365	-1.218792509	0	0.544909505	-0.493412774
AT1G47465	0	-0.721981759	-0.118859544	0	-0.521431042	0.075461235	0	1.148926858	-0.061488958	0	0.121177927	0.715654108
AT1G47470	0	0.699579255	-0.589999501	0	-0.331050803	-0.735430122	0	0.075122408	-0.091861743	0	0.298575969	-2.486190007
AT1G47480	0	-0.303063428	-0.116251314	0	0.07579975	-0.025754039	0	0.145689889	-1.074891421	0	-0.43622168	-1.071681454
AT1G47500	0	-0.482050159	-0.062668135	0	0.328406455	0.695260915	0	-0.061429903	0.029443419	0	-0.063898143	0.32196008
AT1G47530	0	-1.226035624	-0.026957601	0	0.075596586	0.274432914	0	0.311351901	0.569936852	0	0.344364473	0.756560928
AT1G47550	0	0.204428791	0.711070821	0	-0.18149254	-0.262036494	0	0.122901429	0.181597697	0	0.145953425	0.352033102
AT1G47595	0	0.754345678	1.191681853	0	0.311961047	0.81355998	0	-0.174591505	0.633745121	0	0.212933064	-0.11945774
AT1G47600	0	0.120585063	0.291302831	0	-0.109336353	-0.401963982	0	-0.018516424	-1.877494889	0	0.044946531	-0.92770223
AT1G47625	0	-0.125936759	0.024307755	0	-0.327840982	-0.297654497	0	-1.620233175	-0.818305144	0	-0.167018188	0.247078026
AT1G47655	0	-0.061640099	-0.490512112	0	0.104885127	-0.319660672	0	0.41869564	-0.041239089	0	0.685368535	0.324462177
AT1G47660	0	0.690601659	-0.71869188	0	-0.215550681	-0.841040235	0	-0.03048946	0.406443501	0	-0.139451314	-0.36761406
AT1G47670	0	-1.217893809	-1.765274355	0	-0.299619655	0.174811602	0	-0.050879729	-1.168988094	0	-0.096298445	-1.108387892
AT1G47680	0	-0.905152862	-0.712736806	0	-2.033364758	0.356156827	0	-1.261010385	-0.755153393	0	-0.390657702	-1.011004699
AT1G47710	0	0.120382594	-0.032461555	0	0.185504535	1.580372392	0	0.470280087	0.589505857	0	0.357925252	0.436550207
AT1G47750	0	0.461655804	0.668344109	0	-0.153821159	-0.439925721	0	-0.37516515	0.173644581	0	-0.044009493	0.121024403
AT1G47760	0	-0.918151022	-1.135140951	0	0.908906434	0.679704092	0	-0.24991165	-1.197536307	0	-0.195159209	-0.810025787
AT1G47770	0	-0.368310481	-0.991798509	0	-0.831925204	-0.734182592	0	-1.136687653	-0.783665818	0	-1.097409384	0.231927408
AT1G47780	0	-1.509398428	-0.460939569	0	-1.421860687	0.284862986	0	-1.077230437	0.009778977	0	-0.19245149	0.352633917
AT1G47786	0	-0.120131176	-0.632704359	0	-0.186519522	0.335784266	0	0.061832157	-0.140068097	0	-0.194374946	0.100275535
AT1G47800	0	-0.523980056	-0.041540045	0	-0.207828671	0.269598974	0	-0.316379153	-0.852234893	0	-0.215982119	0.021564224
AT1G47890	0	-0.313332683	-0.391361883	0	0.116054021	0.241240632	0	0.568716861	0.511565424	0	0.253194298	-0.046818173
AT1G47960	0	0.151588902	2.140764443	0	-0.139233662	-0.701573749	0	0.414548157	2.309438663	0	0.970358253	1.979771398
AT1G47980	0	0.199370984	0.144144172	0	-0.392066193	-0.558130877	0	0.163405246	1.043319621	0	-0.361314903	0.631169887
AT1G47990	0	-0.096375661	-1.067366501	0	-0.830263882	-0.877310506	0	-0.635061778	-0.333414606	0	0.397815927	0.861234928
AT1G48000	0	0.94275121	2.398482964	0	-0.144617788	1.095907045	0	0.861620789	1.989234692	0	1.187619239	2.286285668
AT1G48040	0	-0.466376719	0.140407297	0	0.151932549	0.619733466	0	0.119090893	0.715688919	0	0.187849235	0.416593116
AT1G48060	0	-0.086464493	-0.310471612	0	0.085946717	-0.226061812	0	-0.086609924	-0.045532365	0	-0.666270667	0.922255698
AT1G48070	0	-0.330890597	0.214074685	0	-0.755201818	0.72951613	0	-0.757934647	0.523073137	0	0.59161667	-0.032881487
AT1G48095	0	0.045565235	-0.135931843	0	-0.431915897	0.363513977	0	-0.487481347	-0.415784641	0	-0.665145699	0.068613292
AT1G48100	0	-0.034568671	-0.941348467	0	-0.110898312	1.220690309	0	1.918936524	1.775305861	0	1.554652763	0.751651236
AT1G48110	0	-0.516005783	-0.3102325	0	-0.379828954	0.120123917	0	0.337555195	0.439185376	0	0.155506499	0.401546149
AT1G48130	0	-0.066359948	0.138168183	0	-0.054907125	-0.657261145	0	-0.088855853	-0.371628758	0	-0.057145128	0.872405774
AT1G48145	0	0.455400256	-0.510539884	0	-0.181270783	0.523487328	0	0.678713696	0.360452397	0	0.366940651	1.288250915
AT1G48150	0	-0.630628496	0.168655964	0	-0.516155306	0.181415188	0	-0.303717153	-0.861064829	0	-0.575042866	-0.412921245
AT1G48190	0	-0.582742097	-0.923069272	0	0.343758304	-0.221773915	0	0.681194495	1.14583382	0	0.587449684	0.503606622
AT1G48210	0	0.667294265	2.158686211	0	-0.110204929	0.919260059	0	0.146926071	0.949700966	0	0.477496594	1.125584452
AT1G48230	0	0.089656982	-0.349827843	0	0.026621828	0.155534159	0	-0.274093084	-0.97205524	0	-0.372664018	-0.866866622
AT1G48240	0	0.178957299	0.023686675	0	-0.078576091	-0.295185197	0	-0.337072147	-0.776461733	0	-0.384548022	-0.094891694
AT1G48250	0	-1.388775829	0.039321009	0	-0.190627799	-0.429038391	0	-0.736663843	0.056452587	0	0.269305245	0.001037336
AT1G48260	0	-0.418181153	3.197588444	0	0.162427876	-0.500973781	0	-0.836948902	-0.65252928	0	-0.273416742	0.542811522
AT1G48267	0	-1.035855568	1.36329049	0	-0.959030996	0.574380839	0	-0.052225602	-7.609666398	0	0.130444967	-3.491971289
AT1G48270	0	-0.310827661	-0.080229167	0	0.107807728	0.301957585	0	-0.255231281	-0.643657121	0	-0.309587323	-0.412023847
AT1G48290	0	-0.449229213	-0.420957227	0	-0.785854278	-0.290068705	0	-0.040787671	-0.010225534	0	-0.387791362	0.494586982
AT1G48300	0	-0.793119451	0.281569343	0	-0.074823176	-0.199222194	0	0.186686665	0.130047863	0	0.355444735	0.305656269
AT1G48310	0	-0.026499263	0.55845907	0	-0.018556693	-0.186288681	0	0.098375578	0.833488161	0	0.280113214	0.348997889
AT1G48320	0	0.848893645	2.567691628	0	0.109907495	-0.859508868	0	0.230304505	1.742525626	0	0.783565878	1.536673609
AT1G48325	0	0.094607544	1.48981539	0	-0.55865564	-0.240484131	0	-0.381456535	0.425047022	0	-0.768360306	-1.012989561
[truncated: 12,076 more rows]
