# Supplementary material for: Mining biological information from 3D short time-series gene expression data: the OPTricluster algorithm
Source: BMC Bioinformatics. 2012 Apr 4;13:54. doi: 10.1186/1471-2105-13-54 (PMC3376030; doi:10.1186/1471-2105-13-54)
Supplement: Additional file 1 — OPTricluster Java package. [file 1471-2105-13-54-S1.ZIP › OPTricluster/TestingData/chabaudiData.txt]

ProbeID	IF_0_h	IF_3_h	IF_7_h	IF_14_h	IM_0_h	IM_3_h	IM_7_h	IM_14_h	GF_0_h	GF_3_h	GF_7_h	GF_14_h	GM_0_h	GM_3_h	GM_7_h	GM_14_h
1415670_at	0	0.000196084	0.049765555	0.049375714	0	0.012027005	0.126849995	0.030390214	0	0.022875438	0.116180971	-0.012355886	0	0.021665625	0.099480354	0.017542217
1415671_at	0	-0.044983217	0.027228633	0.064860794	0	0.001488498	0.001381295	0.070578657	0	0.025679252	0.015953445	0.062513651	0	0.047094387	0.068909314	0.06551107
1415672_at	0	0.042932997	0.014473211	-0.035151415	0	0.0166547	0.007108249	0.013079335	0	-0.033908626	0.020719938	0.009669394	0	-0.055185497	-0.08642922	-0.118210071
1415674_a_at	0	-0.028671589	-0.04804955	-0.039989526	0	0.052291377	-0.051142732	-0.031798914	0	-0.008336161	-0.020804414	-0.015898382	0	-0.006883112	-0.035262724	-0.030090938
1415675_at	0	-0.005572815	-0.074232005	-0.016498681	0	0.024977935	0.004101897	0.034315997	0	0.032161486	0.014632718	-0.004548284	0	0.011186379	-0.06637242	-0.07675884
1415676_a_at	0	0.055949004	0.269281281	0.326475123	0	-0.003303499	0.176146944	0.215678597	0	0.095866984	0.326488343	0.267428731	0	0.032718495	0.252196047	0.287545587
1415678_at	0	-0.018749916	-0.023036682	-0.015865434	0	-0.012463358	-0.014103155	0.075002324	0	-0.004390917	0.000367327	0.017305285	0	-0.022320576	-0.04235721	-0.029933532
1415679_at	0	0.007942399	-0.076201844	-0.075030138	0	-0.076960705	-0.197892847	-0.227100588	0	-0.040906019	-0.093844031	-0.156072087	0	-0.061613888	-0.152824885	-0.190429878
1415680_at	0	0.010938627	0.054751981	0.05877736	0	0.056559605	0.090860352	0.186404896	0	0.038840974	0.095448251	0.106053938	0	0.054452292	-0.053412482	0.090854769
1415681_at	0	0.044585821	0.056577477	0.035395702	0	-0.053889953	-0.05770609	-0.049788084	0	0.085058245	0.093803621	0.05860052	0	-0.017583754	-0.003615577	-0.068926714
1415682_at	0	-0.036905328	-0.074933267	0.514243526	0	0.021610062	0.049010656	0.512697735	0	-0.129425147	-0.15294479	0.573465449	0	0.00432295	-0.052557008	0.255427344
1415683_at	0	0.034077767	0.200213428	0.175530736	0	0.05072883	0.224654046	0.17984219	0	-0.01181754	0.170028191	0.124983326	0	-0.007936545	0.192625851	0.178433278
1415687_a_at	0	0.042817878	0.188544903	0.000904062	0	-0.020420917	0.069796212	-0.068334786	0	-0.026976051	0.053404964	-0.121181209	0	0.026546268	0.07989729	-0.036525637
1415688_at	0	0.029259156	0.064789839	0.020738249	0	-0.068770263	-0.000576793	-0.066120149	0	-0.009162294	-0.028897669	-0.083843434	0	-0.04164558	-0.067151744	-0.076965204
1415690_at	0	0.00762331	0.219827591	0.256351015	0	0.009369508	0.282298145	0.346881245	0	0.052361938	0.331911507	0.323543083	0	0.016216966	0.289345522	0.330348691
1415691_at	0	0.034548567	-0.085492318	-0.14655917	0	-0.036422172	-0.193548706	-0.172214555	0	-0.014042362	-0.231432395	-0.170910486	0	0.003446335	-0.226826204	-0.188541437
1415692_s_at	0	0.029985513	0.108185545	0.224548455	0	0.019422761	0.05115178	0.12359257	0	0.031898783	0.102201553	0.199959686	0	0.035821203	0.125119924	0.23180266
1415693_at	0	0.026866869	0.013694409	0.06399657	0	-0.092810509	-0.008805414	-0.015281123	0	-0.019336228	-0.052677782	-0.014512427	0	-0.025244191	0.007473072	0.032123394
1415694_at	0	0.225736361	0.409461796	0.214802863	0	0.245081404	0.230041134	0.181244814	0	0.334557572	0.361608248	0.174565801	0	0.261459119	0.219486663	0.072389616
1415695_at	0	0.032806343	0.23987191	0.303377319	0	0.051828651	0.25192407	0.281199582	0	0.070192539	0.313635994	0.299871189	0	0.036113934	0.305204796	0.226523309
1415696_at	0	0.033024002	-0.003099876	0.037520538	0	0.009802606	-0.057925712	0.010581627	0	-0.037439618	-0.098739998	-0.018610577	0	-0.008974016	-0.0096134	0.015094346
1415697_at	0	-0.018884912	0.086862261	-0.013200898	0	-0.009877083	0.059063998	-0.075107088	0	-0.03160469	0.037620017	-0.103216325	0	0.04348092	0.187287879	0.007471812
1415698_at	0	-0.038650365	-0.171835927	0.150549805	0	-0.005256736	0.032061923	0.213643135	0	0.00973928	-0.064319604	0.185963593	0	-0.075036921	-0.113957128	0.179192353
1415699_a_at	0	0.027349304	0.000592171	0.110798092	0	0.029574125	0.060135715	0.051806668	0	0.07299388	0.046999508	0.083303723	0	0.04281745	0.008668078	0.110972039
1415700_a_at	0	-0.004356892	0.224352398	0.209705516	0	0.014104681	0.312852065	0.172313383	0	0.00327275	0.263707018	0.129859232	0	0.013811276	0.302302176	0.174290533
1415701_x_at	0	0.055558134	0.014250208	-0.049258032	0	0.030542879	-0.062800992	-0.142429008	0	0.056338134	-0.053328573	-0.087253003	0	-0.012585278	-0.023717769	-0.082888058
1415702_a_at	0	-0.030472055	-0.012766293	0.069107653	0	0.015768858	0.018547637	0.128211124	0	0.002601505	0.020106118	0.076770982	0	-0.025331618	0.030217479	0.107533354
1415703_at	0	0.032965476	-0.064420344	-0.145152758	0	0.018537651	-0.022400252	-0.066676044	0	-0.052337719	-0.091281063	-0.132310924	0	0.090189053	-0.012309115	-0.050288714
1415704_a_at	0	-0.012271583	0.121217087	0.11939639	0	-0.042686763	0.159370229	0.165544287	0	-0.019143261	0.125295961	0.070969611	0	0.023557291	0.159452106	0.16044126
1415706_at	0	-0.005676332	0.011321388	-0.053239504	0	-0.029760216	-0.01428013	-0.070987384	0	-0.02413525	-0.018453265	-0.078028288	0	-0.036865896	-0.058684775	-0.054243157
1415707_at	0	-0.01580487	-0.034733874	-0.038961521	0	-0.010567427	-0.078356441	-0.035058398	0	-0.033124738	-0.074743889	-0.040051146	0	-0.006113019	-0.086760626	-0.000267067
1415708_at	0	0.012286435	-0.078898325	-0.171651308	0	0.025715841	-0.143704413	-0.18036721	0	-0.067980994	-0.15063895	-0.156545338	0	-0.074032461	-0.208452755	-0.269019401
1415711_at	0	0.02334441	0.004225785	-0.111740153	0	-0.021700858	-0.047482786	-0.090937283	0	-0.011327997	-0.044924819	-0.015530218	0	-9.40E-05	-0.110637505	-0.11254793
1415713_a_at	0	0.024957132	-0.071569239	0.070973517	0	0.114081933	-0.077851807	-0.06315211	0	0.071077719	0.005883057	0.024608863	0	0.115726226	0.024669906	0.144524899
1415714_a_at	0	-0.069444233	0.160506451	0.028211969	0	-0.045814811	-0.031688284	0.175611135	0	0.137782815	0.115147076	0.168163496	0	0.176936777	0.217980843	0.248398563
1415716_a_at	0	0.037114004	-0.056317867	-0.127687509	0	0.032093822	-0.137592947	-0.225676085	0	0.049129344	-0.124872504	-0.160561032	0	-0.00696523	-0.063860987	-0.18385894
1415717_at	0	-0.039274094	-0.090370149	-0.15623503	0	-0.074608077	-0.178982393	-0.178719945	0	-0.053320521	-0.134059179	-0.215947324	0	0.013179855	0.001027094	-0.101594202
1415718_at	0	-0.005137502	-0.06154702	-0.261418637	0	-0.011182708	-0.089491385	-0.249759668	0	0.008291971	-0.083885111	-0.188570087	0	-0.039867451	-0.054750364	-0.185371436
1415719_s_at	0	-0.034962505	0.053333705	0.124974179	0	-0.010952612	0.032161235	0.164236845	0	0.05852598	0.049967969	0.226252843	0	0.095142941	0.059260436	0.152713199
1415722_a_at	0	-0.020064923	0.022511233	-0.057716049	0	0.079943477	0.05163333	0.076776707	0	0.018273448	0.015646181	-0.005431733	0	0.052654315	-0.015947871	0.009896563
1415723_at	0	0.011817961	-0.068898268	-0.112992763	0	-0.056039576	-0.172635016	-0.10183764	0	-0.10113821	-0.194930812	-0.13368905	0	-0.039204029	-0.064459856	-0.115965616
1415724_a_at	0	0.018946013	-0.035816531	-0.117205386	0	-0.046619514	-0.135057131	-0.141757738	0	0.004681647	-0.029197363	-0.098509054	0	-0.015234624	-0.079997155	-0.089390909
1415727_at	0	-0.027876592	-0.139086175	-0.07515842	0	0.009506004	-0.064076487	-0.077397817	0	0.042467663	-0.040029537	0.020502283	0	-0.00796747	-0.077079448	-0.062673008
1415728_at	0	-0.064559298	-0.019648928	-0.103605108	0	-0.036448028	-0.100655954	-0.021531669	0	-0.034740195	-0.035748956	-0.035690339	0	-0.033574207	-0.010312791	-0.062522063
1415729_at	0	-0.024810573	-0.155704693	-0.160067309	0	-0.057394316	-0.034458969	-0.098626272	0	-0.057857384	-0.130624178	-0.123303313	0	0.013926345	-0.225484618	-0.144364407
1415730_at	0	0.001586652	-0.122984974	-0.238268618	0	0.025541852	-0.107589678	-0.20703843	0	0.018079153	-0.105428138	-0.16371637	0	-0.008933478	-0.14003081	-0.189132073
1415732_at	0	0.01863526	0.003517856	0.142793156	0	0.067228941	0.026871415	0.297200412	0	0.041360435	0.021535549	0.21528565	0	0.021096293	-0.02427775	0.201909192
1415733_a_at	0	0.038121383	0.226464707	0.203185319	0	-0.024444327	0.131716559	0.161917483	0	0.068904948	0.245039292	0.183486016	0	0.048807603	0.23487703	0.230335822
1415734_at	0	-0.015523523	0.029383927	-0.05617257	0	0.027065218	-0.010653478	-0.067816532	0	0.038986494	-0.000969404	-0.008139456	0	0.030862921	0.03543834	-0.006930811
1415735_at	0	-0.001280838	0.090779837	0.222250421	0	-0.038112972	0.125813961	0.24505104	0	0.014629773	0.123146119	0.252286127	0	-0.006482435	0.056872336	0.23147085
1415736_at	0	0.005015905	-0.042072484	-0.246096126	0	-0.065074532	-0.172171272	-0.4317105	0	-0.010771909	-0.010676258	-0.261558325	0	-0.010224812	-0.050080065	-0.253262268
1415737_at	0	0.012967019	-0.053562241	0.075139577	0	-0.058854955	-0.118528333	0.022636186	0	-0.011928375	-0.006963221	-0.002236183	0	-0.068857201	-0.130800171	-0.06424019
1415739_at	0	0.019557999	-0.034226201	-0.074080771	0	-0.000841622	-0.08088218	-0.044157306	0	-0.006309481	-0.058763763	-0.081599069	0	0.028590354	0.008607399	0.027251284
1415740_at	0	0.055551985	0.234392642	0.273569748	0	0.114077915	0.189838159	0.289359316	0	0.062239912	0.217352099	0.245134895	0	0.10071134	0.216828801	0.227634962
1415741_at	0	-0.014112753	0.05548028	0.087299864	0	-0.004437874	0.110120059	0.086311252	0	0.003659515	0.112859313	0.094007538	0	0.013062095	0.091346214	0.100589735
1415742_at	0	-0.031200866	-0.049277513	-0.078279007	0	-0.047664095	-0.014058736	-0.089105013	0	0.051302625	0.012530547	-0.024726701	0	-0.094149899	-0.061321327	-0.003011663
1415744_at	0	0.052277632	0.154982657	0.260926776	0	-0.007799388	0.108037086	0.190610213	0	0.039025849	0.23545711	0.213531741	0	0.001379974	0.170584281	0.226409197
1415746_at	0	-0.007155897	-0.116347039	-0.118776003	0	0.141839711	-0.01879155	-0.035843218	0	0.002267664	-0.206078675	-0.197931318	0	-0.068019463	-0.240401675	-0.25645624
1415747_s_at	0	-0.058471178	-0.034896925	-0.002821827	0	-0.016955666	-0.078582502	0.039152135	0	-0.024539168	-0.04006348	0.041249802	0	-0.005272684	-0.079333251	-0.070983953
1415748_a_at	0	0.041758958	-0.03934184	-0.033901723	0	-0.051321834	-0.025363231	-0.058974432	0	0.042286582	-0.038554359	-0.071184102	0	-0.06857022	-0.097124249	-0.079414645
1415749_a_at	0	-0.050228367	0.023362576	-0.134300333	0	-0.023485642	0.021478515	-0.044268747	0	-0.093830697	0.005704682	-0.100179384	0	0.019457643	-0.010341666	-0.106925942
1415751_at	0	0.021345457	-0.055071773	-0.168105454	0	-0.076399528	-0.114847067	-0.13953808	0	-0.027623523	-0.042597354	-0.129997451	0	-0.009886829	-0.081965774	-0.170480987
1415752_at	0	5.99E-05	-0.0042389	0.022206038	0	-0.08955345	-0.06451217	0.016090268	0	0.056415462	0.036399928	0.052014309	0	-0.019859649	-0.033258407	-0.057932143
1415753_at	0	0.018964245	-0.047422073	-0.087348116	0	-0.036280643	-0.092137791	-0.044288313	0	0.063534042	0.002091852	-0.038946914	0	-0.039362706	-0.129036522	-0.059199011
1415754_at	0	0.082128827	0.271202021	0.426569597	0	0.128377465	0.209914137	0.3262149	0	-0.000773132	0.233463729	0.253041316	0	0.052783545	0.249460535	0.35658337
1415755_a_at	0	0.011563422	0.150234656	0.156961674	0	0.076987766	0.126545235	0.240711149	0	0.09671556	0.209864926	0.210012557	0	0.06564817	0.161489549	0.20824218
1415758_at	0	0.033477346	-0.06959789	-0.154997703	0	0.022230527	-0.049497314	-0.157887563	0	-0.010753085	-0.119135314	-0.092252203	0	-0.001621523	-0.170214255	-0.196150997
1415759_a_at	0	-0.007510336	0.092350253	0.047916829	0	-0.006629002	0.10254003	-0.004191581	0	0.087472617	0.132567577	0.086699936	0	0.01943518	0.139813435	0.056795853
1415760_s_at	0	-0.000481804	0.102622313	0.099943829	0	-0.011491352	0.084549245	0.109342903	0	-0.048777765	0.101500822	0.114973222	0	-0.028340425	0.054237484	0.070118952
1415761_at	0	0.041216606	0.237836601	0.222392417	0	0.103953711	0.237616929	0.25916047	0	0.110625688	0.321521824	0.211109223	0	0.126609078	0.277789088	0.325032545
1415762_x_at	0	0.0253482	0.199175216	0.184186653	0	0.066650449	0.221313497	0.234959343	0	0.08290354	0.281214054	0.178115531	0	0.010019898	0.268094382	0.255867803
1415763_a_at	0	-0.045734714	0.014603381	-0.092874896	0	-0.003110983	-0.011721667	-0.032763552	0	-0.009076796	0.062939444	-0.04582367	0	-0.013039122	0.042363981	-0.095022727
1415764_at	0	-0.042352083	-0.035934759	-0.236878525	0	-0.083165731	-0.147320168	-0.29402712	0	-0.062875184	-0.126613912	-0.211319194	0	-0.067873052	-0.179911903	-0.332200219
1415767_at	0	-0.000148252	-0.0148726	-0.063687862	0	-0.082228121	-0.00725623	-0.049582925	0	-0.003175923	-0.035157354	-0.08673004	0	-0.013616134	-0.023353554	-0.045598663
1415769_at	0	0.047909367	-0.083783052	-0.216520752	0	-0.010402146	-0.169107726	-0.266605459	0	-0.04298387	-0.158639794	-0.38551839	0	-0.020317544	-0.268297366	-0.323786247
1415771_at	0	0.014730145	0.279997246	0.162884323	0	0.04951391	0.274450244	0.229009053	0	-0.004178186	0.274713964	0.163802392	0	0.075545192	0.39428135	0.307571702
1415773_at	0	0.012523249	0.263368522	0.174992789	0	0.014921735	0.275681624	0.180496033	0	-0.028711423	0.33612766	0.153496646	0	0.024365307	0.324317119	0.284844558
1415775_at	0	0.019743237	0.177497808	0.22939868	0	-0.028744828	0.1256026	0.194474085	0	-0.006816169	0.181795503	0.202290473	0	0.042226053	0.207792604	0.261430364
1415778_at	0	-0.008478266	0.174031043	0.265487352	0	-0.079266811	0.187371234	0.20124447	0	-0.009440308	0.181975408	0.131115822	0	-0.035464272	0.225507392	0.242239832
1415779_s_at	0	0.024659616	0.069760447	-0.119477671	0	0.011311354	-0.008967923	-0.12031667	0	0.008729655	-0.034288668	-0.13320646	0	0.002649723	0.053599825	-0.007537741
1415781_a_at	0	0.028632396	0.080650158	0.090630597	0	0.021836892	-0.026145194	0.018030743	0	0.0044538	0.017713188	0.081191757	0	-0.017121091	-0.015617273	0.091412703
1415782_at	0	-0.00923162	0.077878724	0.12747244	0	0.044133299	0.124637486	0.152765832	0	0.05977164	0.125958163	0.159707763	0	0.007591986	0.073330529	0.143397302
1415783_at	0	-0.015874793	0.101725814	0.288639972	0	0.032844546	0.1180278	0.316836096	0	0.02914229	0.169398223	0.305937325	0	-0.05827673	0.099623716	0.225379911
1415785_a_at	0	0.087151401	0.182497811	0.207586896	0	-0.004367881	0.07307755	0.120815141	0	0.067749634	0.227779522	0.203166181	0	0.074690751	0.187953598	0.204011528
1415788_at	0	-0.002479856	0.038814277	-0.051655209	0	0.042373587	0.030051129	-0.068931877	0	0.061351965	0.099612076	0.050469119	0	0.033546759	0.070273765	-0.070882386
1415789_a_at	0	-0.025820919	-0.019831581	-0.167017416	0	-0.107045651	-0.037215079	-0.180105358	0	0.028963263	0.042796261	-0.120969021	0	-0.056447166	0.03863847	0.003171683
1415791_at	0	0.008166628	-0.017226541	-0.110621418	0	-0.038712114	0.05363613	-0.063491682	0	-0.035647209	-0.106140397	-0.063673027	0	0.031857114	-0.055490628	-0.053561856
1415792_at	0	0.020298353	-0.008653306	-0.086896391	0	0.117163146	-0.024514287	0.097940525	0	0.112635449	0.127400835	0.101430309	0	0.06076685	-0.046306329	0.008386997
1415793_at	0	-0.031137681	-0.064932442	0.241725917	0	0.038635745	-0.082273945	0.324912734	0	0.027504068	0.026675768	0.276311885	0	-0.002494257	0.049472453	0.229516006
1415796_at	0	-0.015082732	-0.001468592	-0.141616746	0	-0.012868895	-0.118875273	-0.188357028	0	-0.039280474	-0.06950228	-0.166941946	0	0.061283528	0.068776393	-0.055907071
1415799_at	0	0.017829146	-0.012795149	0.065305952	0	0.047438196	0.040705772	0.053544647	0	0.007007832	-0.012678881	-0.006949251	0	-0.009274107	-0.008895858	0.085060096
1415802_at	0	-0.084996207	0.274006559	0.827484751	0	0.087260048	0.467784051	0.959653123	0	0.033435091	0.412477421	0.872826165	0	0.117579981	0.534406205	0.875490632
1415807_s_at	0	0.012047535	0.056514816	0.142139992	0	-0.00543201	0.135624125	0.166342101	0	0.004001069	0.078897758	0.058843639	0	0.042101854	0.070763687	0.158149207
1415810_at	0	-0.025620182	0.52042175	0.846579969	0	0.110771932	0.608834687	0.874535026	0	0.037805118	0.468138122	0.723634111	0	0.094056146	0.57463853	0.819574966
1415811_at	0	0.053881505	1.126648579	1.429693185	0	0.378847829	1.367639801	1.681027534	0	0.143199016	0.832564386	1.042879545	0	0.145024097	0.933169905	1.317265638
1415812_at	0	-0.174677448	-0.280075153	-0.168204989	0	-0.02248762	-0.204876582	0.000201226	0	-0.171463879	-0.343738377	0.01875431	0	-0.023319184	-0.219008908	0.08500101
1415813_at	0	-0.001153589	0.153710324	0.143138271	0	0.073743252	0.11754109	0.181605098	0	-0.007226244	0.078517623	0.109785969	0	-0.033980562	0.027812199	0.079784268
1415814_at	0	-0.02739721	0.117916573	-0.004495892	0	-0.047522957	-0.011660379	0.00125072	0	0.010438107	0.001096807	-0.005122207	0	-0.008738091	0.026195319	-0.029469596
1415816_at	0	0.066506298	0.150961689	0.290077789	0	-0.0128354	0.124291465	0.233856573	0	0.062753565	0.158428657	0.181801143	0	0.033115617	0.161322645	0.244338494
1415817_s_at	0	0.084980719	0.221298318	0.352515116	0	0.127214157	0.267296097	0.428334264	0	0.043958232	0.338381225	0.331000917	0	0.054691217	0.240104807	0.340993558
1415818_at	0	-0.018371034	-0.128539217	-0.240806387	0	0.007407215	-0.222887711	-0.301451095	0	-0.00374078	-0.155350332	-0.108716264	0	-0.004293153	-0.268003883	-0.257557996
1415819_a_at	0	0.019171637	0.032469403	-0.022061417	0	-0.04552925	0.002717488	-0.044366481	0	0.009837599	-0.003206355	-0.068339307	0	-0.019906731	-0.043016981	-0.118209138
1415820_x_at	0	0.043865015	0.141894322	0.044463266	0	0.00322171	0.011629762	0.066179372	0	0.054072707	0.106795995	0.07232655	0	0.057205781	0.076537517	0.061982405
1415821_at	0	-0.003238356	0.041528292	0.075142483	0	0.01433123	0.00018848	0.098964036	0	-0.07504346	0.053119823	0.043717123	0	0.010421313	-0.015355549	0.033924592
1415822_at	0	0.030048515	0.040888586	0.068380134	0	0.011357239	0.125941307	0.144442437	0	0.054711413	0.087668566	0.16852395	0	-0.029168582	-0.022089111	0.088630366
1415823_at	0	0.086166563	0.012389614	0.10986233	0	-0.096544987	0.108286922	0.12486126	0	0.056861977	0.081727464	0.092857871	0	-0.013849004	-0.08160217	0.037932501
1415827_a_at	0	8.68E-05	-0.028086699	-0.254868479	0	-0.027082842	-0.125280628	-0.309213686	0	-0.009068946	-0.108208768	-0.288706957	0	-0.033369508	-0.121393777	-0.275486686
1415828_a_at	0	0.012046766	0.012829359	-0.042664937	0	-0.076512242	0.018935212	-0.201911595	0	0.011083724	-0.048435836	-0.14990139	0	-0.011495683	-0.029734394	-0.151644355
1415829_at	0	-0.011622899	-0.041342766	0.131466649	0	-0.030916902	-0.042785615	0.118872379	0	-0.057618226	-0.068604128	0.113533278	0	-0.008175754	-0.046303295	0.107421517
1415830_at	0	0.005294407	-0.068612699	0.299453785	0	0.02128052	0.121565509	0.231153598	0	0.051382069	0.119667976	0.194743428	0	-0.035930833	0.033282778	0.253745209
1415831_at	0	0.040861111	0.238135342	0.283538736	0	-0.001047508	0.199476652	0.231166126	0	0.024115395	0.187762937	0.19049308	0	-0.00807831	0.197240928	0.259224358
1415833_x_at	0	0.068785104	-0.025639758	-0.040607887	0	0.040483362	-0.102116473	-0.15972998	0	0.053687344	-0.093703712	-0.081870424	0	-0.000636272	-0.061810406	-0.125109548
1415834_at	0	-0.080570102	-0.182853474	-0.465549938	0	-0.125480074	-0.30663337	-0.493701677	0	-0.125679619	-0.409919582	-0.470467965	0	-0.063802869	-0.308533703	-0.414331703
1415838_at	0	-0.001808777	-0.106665602	0.011656295	0	-0.057860062	-0.127425629	0.000385186	0	0.002863975	-0.063593153	0.114433935	0	0.000267019	-0.072510864	-0.08337908
1415839_a_at	0	0.060038595	0.214840854	0.143134583	0	0.014136381	0.18592003	0.113365242	0	-0.054609687	0.221825136	0.128636322	0	0.057184665	0.190624258	0.101130604
1415840_at	0	-0.004833117	-0.049795482	-0.255348922	0	-0.058175186	-0.21440326	-0.321202292	0	-0.047683388	-0.133733849	-0.244844957	0	-0.054443153	-0.118125384	-0.256980971
1415849_s_at	0	-0.048477375	0.359422368	0.602082097	0	0.021152668	0.551332121	0.741089159	0	0.021003865	0.421310672	0.636643752	0	0.035092239	0.472830006	0.715291366
1415850_at	0	-0.006271851	-0.188499346	-0.446530701	0	0.006237312	-0.203371085	-0.387788467	0	-0.064532124	-0.23201755	-0.377202383	0	-0.038154037	-0.293912728	-0.473307562
1415851_a_at	0	0.077117545	0.259984974	0.354881262	0	0.029683503	0.187473104	0.306100115	0	0.041917633	0.266068415	0.284072027	0	0.035653193	0.304023532	0.365428128
1415852_at	0	0.064654156	0.16457017	0.334257674	0	0.041673708	0.191267749	0.293485885	0	0.025815061	0.216429348	0.267517235	0	0.022346135	0.232229919	0.345225138
1415856_at	0	-0.012280671	-0.097617804	-0.280753225	0	0.057746329	-0.144523841	-0.203345687	0	-0.1249918	-0.178622261	-0.2058094	0	0.069393403	-0.008923944	-0.142846507
1415857_at	0	-0.036836643	-0.180908421	-0.369834328	0	-0.015729682	-0.207758963	-0.372699376	0	-0.119750754	-0.151368091	-0.271744385	0	0.023100341	-0.071726726	-0.273287283
1415858_at	0	0.036684041	0.16521964	0.057712561	0	0.075197999	0.184559422	0.137946719	0	0.031216925	0.185598485	0.079099937	0	0.043048033	0.103602324	0.12402016
1415859_at	0	0.009244757	0.093303623	0.061302566	0	0.010218392	0.177952999	0.077086626	0	-0.063539	0.10389541	0.006172692	0	-0.028016609	0.148666924	0.178569649
1415860_at	0	0.022413962	0.508401946	0.667021762	0	0.078687672	0.64431917	0.771995972	0	0.053714725	0.58006448	0.672155867	0	0.082199944	0.568584718	0.768533297
1415863_at	0	0.038820779	0.100518434	0.078088861	0	-0.034042208	0.045228742	0.047918306	0	0.052783399	0.11888222	0.035888254	0	-0.03438905	0.039503297	0.049443155
1415864_at	0	-0.033870366	-0.261086737	0.754425683	0	-0.089952571	-0.432960616	0.568064773	0	-0.375692797	-0.145682767	0.858569392	0	-0.081326684	-0.188073062	0.344293832
1415865_s_at	0	-0.197998237	-0.326852512	0.684224812	0	-0.131349913	-0.414538127	0.558891218	0	-0.159192575	-0.15369386	0.869015017	0	-0.058863207	-0.152403019	0.559927995
1415866_at	0	-0.061468435	-0.193605938	-0.285268346	0	0.048201275	-0.167422591	-0.224032332	0	-0.012533402	-0.169907407	-0.205802153	0	-0.118385549	-0.199873108	-0.275921816
1415867_at	0	0.027175144	0.13321302	0.20715721	0	-0.005070008	0.148515028	0.22325236	0	0.056883547	0.209718775	0.196156975	0	0.017230377	0.154526457	0.209674571
1415869_a_at	0	-0.01037851	0.007629857	0.08019799	0	-0.016526193	0.013204931	0.14090632	0	0.04409334	0.08841097	0.147628796	0	-0.009685306	0.00259361	0.122079368
1415870_at	0	-0.021729642	0.064872906	0.015685357	0	-0.015241025	0.133303796	-0.02550249	0	-0.062933254	0.073263028	0.002742159	0	0.042976551	0.086083545	0.023779306
1415871_at	0	-0.202215417	0.531157406	-0.084514174	0	0.072040069	0.570276116	0.048157891	0	-0.170835838	0.403577892	-0.053476838	0	0.099891266	0.814088851	0.201121214
1415872_at	0	-0.012479952	-0.109126928	-0.224960181	0	-0.013577925	-0.194134023	-0.203173435	0	-0.050085027	-0.181301006	-0.205785982	0	-0.046258494	-0.174116812	-0.162810153
1415873_a_at	0	-0.00176016	-0.025352027	-0.042680343	0	0.046700777	0.031108787	0.017810023	0	0.003150965	0.012884287	-0.024251765	0	-0.039846272	-0.023590487	-0.066187489
1415876_a_at	0	0.058141087	0.047062145	0.041136419	0	0.032057055	-0.010540633	-0.062142475	0	0.040464408	0.000351854	0.010983562	0	-0.012252923	0.021435294	-0.023744045
1415878_at	0	-0.14720668	0.431850132	0.758242668	0	0.081408102	0.638201371	0.918073337	0	0.113896159	0.635333161	0.822261841	0	-0.011349079	0.632259799	0.776583464
1415879_a_at	0	0.04213553	-0.027005238	-0.117705122	0	0.033330799	-0.102984391	-0.18679894	0	0.046589715	-0.078281424	-0.141759487	0	-0.020767483	-0.07302762	-0.138964193
1415880_a_at	0	-0.040924984	0.091454351	0.035433425	0	-0.017961972	0.024160942	0.054512388	0	-0.0466168	0.015343108	0.001956395	0	0.012481245	0.081603845	0.036992545
1415881_at	0	0.01608142	-0.018170068	0.059964941	0	-0.007320069	-0.107587426	0.056064726	0	-0.007502392	-0.122062802	0.137925852	0	-0.025017806	-0.045561951	-0.024891357
1415882_at	0	0.012270625	0.090726699	0.188220597	0	-0.011226991	0.09052683	0.115588962	0	-0.00378139	0.044715166	0.211634293	0	0.043228465	0.12391833	0.148907289
1415886_at	0	0.003364078	-0.312172817	-0.406335141	0	-0.059350268	-0.309795988	-0.408168096	0	0.052383064	-0.312556841	-0.300535862	0	-0.023458936	-0.301445843	-0.350923919
1415887_at	0	0.040907022	0.102597976	0.142816915	0	0.000968039	0.117647665	0.127889767	0	0.009746111	0.068503077	0.134921227	0	-0.001055058	0.038190039	0.068334276
1415888_at	0	-0.077523634	0.224188816	0.341720407	0	-0.063940869	0.218129133	0.443375028	0	0.043019414	0.351584247	0.417034119	0	0.122754774	0.39540516	0.561369379
1415889_a_at	0	0.077166085	0.298299487	0.302309143	0	-0.034181725	0.325919043	0.061521335	0	-0.046480371	0.306637279	0.262190592	0	-0.072768806	0.284327312	0.184210047
1415891_at	0	0.032772743	0.112725166	0.04702634	0	0.033535697	0.123279198	0.057254349	0	-0.044193986	0.136687065	0.073270377	0	-0.05223095	0.049416239	-0.083001027
1415895_at	0	-0.032853325	-0.010319535	-0.236997724	0	0.059099716	-0.059891473	-0.030035338	0	-0.016943703	0.009694012	-0.070404222	0	0.08367707	0.096570805	0.032271316
1415897_a_at	0	-0.176463154	-0.109826829	0.202185832	0	0.182743526	0.032638496	0.578489585	0	-0.184157376	-0.178723317	0.235444174	0	0.194867376	0.168289866	0.576294807
1415899_at	0	-0.066058585	-0.40843003	-0.610173782	0	-0.073632338	-0.680198872	-0.622758894	0	-0.061112475	-0.567829399	-0.637081226	0	-0.065467621	-0.464366198	-0.624383141
1415901_at	0	-0.037202986	-0.098386149	0.040814028	0	0.014992071	-0.100440243	0.01914863	0	0.073349026	-0.08076012	0.062200348	0	0.048299145	0.004838774	0.085275306
1415903_at	0	0.015018435	0.009746725	-0.068398151	0	-0.127126206	-0.018402657	-0.127827741	0	-0.008269507	-0.042830691	-0.184111178	0	-0.009234157	-0.006488668	-0.158595029
1415904_at	0	0.023965288	0.770571961	0.133463455	0	0.0732067	0.543691223	0.140984995	0	-0.001837966	0.692831715	0.155356006	0	0.207515922	0.87815733	0.288531422
1415906_at	0	0.03884523	-0.057955243	-0.098747968	0	0.035493587	-0.121287926	-0.179684009	0	-0.02603431	-0.178772745	-0.113466618	0	-0.03609923	-0.124742288	-0.153568057
1415907_at	0	-0.01107802	-0.01276686	0.213426671	0	-0.068314192	0.051608369	0.314407218	0	-0.01007671	-0.111833666	0.215038622	0	0.015908718	0.04532554	0.37559151
1415909_at	0	0.112370906	0.116575082	0.273925331	0	-0.139573493	0.017908412	0.09587945	0	0.072726001	0.062861439	0.17655618	0	-0.060447337	-0.033323963	0.193190174
1415910_s_at	0	0.004406769	0.108083188	0.181769595	0	-0.150916024	0.085572918	0.181180037	0	0.214998635	0.319500738	0.312093719	0	0.38550096	0.439750489	0.489690073
1415912_a_at	0	0.103918391	-0.040555464	-0.499537711	0	0.004477809	-0.323345619	-0.660717783	0	0.12653831	-0.103435785	-0.5609465	0	0.024963722	-0.067761325	-0.506883531
1415914_at	0	-0.008645679	0.240933041	0.279890261	0	-0.039134619	0.255255215	0.298466404	0	0.006148211	0.274396677	0.259713025	0	0.034659044	0.283737022	0.297446794
1415915_at	0	0.031724485	0.224177745	0.282942184	0	0.038338666	0.280771426	0.256509677	0	0.015584057	0.282125054	0.308056859	0	0.058651531	0.313763827	0.307195463
1415916_a_at	0	0.050463418	0.260431759	0.588983331	0	0.029883898	0.41607897	0.728986484	0	0.165951343	0.568837859	0.702604839	0	0.334360482	0.65514046	0.949566843
1415917_at	0	0.040876295	0.21612907	0.661610692	0	0.067171558	0.357965938	0.767605073	0	0.078353959	0.413521524	0.595296193	0	0.158835603	0.517271096	0.850714446
1415918_a_at	0	-0.019372876	0.692562285	0.503223918	0	0.04348903	0.584799039	0.531334949	0	0.035019078	0.674517139	0.492406845	0	0.108323803	0.677817676	0.582115806
1415920_at	0	-0.021915109	-0.111871259	-0.170351037	0	0.011662237	-0.169759038	-0.152254119	0	0.053458232	-0.164012462	-0.227198534	0	-0.052562836	-0.130342203	-0.147085299
1415922_s_at	0	0.022752437	0.048257495	-0.005617689	0	0.019800983	0.027120794	0.006619608	0	-0.122347078	-0.155657535	-0.058572891	0	0.070558725	-0.064833639	0.036257718
1415925_a_at	0	-0.046823439	0.199420304	0.318831017	0	-0.009114065	0.25142852	0.389574278	0	0.017993931	0.281695368	0.341153589	0	-0.006724929	0.248016971	0.331195471
1415926_at	0	-0.020754788	0.155099539	0.271461966	0	0.020416572	0.214369956	0.323341504	0	0.023310956	0.21730621	0.283005338	0	-0.026678114	0.141486649	0.297029284
1415928_a_at	0	0.000809569	-0.098566564	-0.072110958	0	-0.090778624	-0.38405888	-0.265540623	0	-0.100529627	-0.191743499	-0.133217192	0	-0.146504208	-0.134732074	-0.218758018
1415929_at	0	-0.014911705	-0.141978938	-0.16394001	0	-0.09278795	-0.237337336	-0.199719876	0	-0.076780338	-0.233434209	-0.242700755	0	-0.086727513	-0.107720531	-0.191501149
1415930_a_at	0	-0.055004887	-0.115172768	-0.034349124	0	-0.040491964	-0.09982806	-0.017476427	0	-0.060228291	-0.071411799	0.015232777	0	-0.067516331	-0.040708672	-0.024439822
1415933_a_at	0	0.005834748	0.245645915	0.194355253	0	-0.004961328	0.1682382	0.165397456	0	-0.018905578	0.25367329	0.200874975	0	0.027529749	0.246135796	0.198904933
1415934_at	0	-0.039285319	-0.011241057	-0.066017639	0	-0.034331303	-0.100316825	-0.088506252	0	-0.008697483	-0.077720466	-0.072076401	0	-0.005073557	-0.04274687	-0.082619784
1415936_at	0	0.007937615	-0.251082159	-0.470693212	0	-0.036446228	-0.239565171	-0.50725416	0	0.064018198	-0.231671814	-0.374262963	0	-0.018567486	-0.223512908	-0.398615384
1415942_at	0	0.050663676	0.068902967	0.015636107	0	0.015149574	-0.026358437	-0.117949288	0	0.045767163	0.050148673	-0.038924195	0	-0.005262681	0.026773834	-0.04683481
1415943_at	0	-0.045607186	0.218608369	0.273823679	0	0.010418173	0.606210723	0.277629871	0	0.065629273	0.436036853	0.210271249	0	-0.129104805	0.294207894	0.058478506
1415945_at	0	0.071791438	0.396575564	0.630340659	0	0.120520211	0.532242465	0.69397017	0	0.118470913	0.411198181	0.56163534	0	0.051437573	0.435534516	0.695095009
1415946_at	0	-0.044732826	-0.05822309	0.487066099	0	-0.037109303	0.003447775	0.537327116	0	0.068264904	0.055231178	0.62729552	0	0.03427942	0.042545788	0.539326401
1415947_at	0	-0.179954849	-0.028682226	0.361085521	0	-0.071737709	0.083013662	0.481053991	0	-0.076037229	0.121769148	0.451637849	0	-0.062019622	0.230387109	0.431884744
1415948_at	0	-0.205440481	-0.249120357	0.319653657	0	0.086039396	0.062150428	0.623889305	0	-0.137543373	0.068211138	0.480813302	0	-0.053659811	0.230105226	0.598638037
1415950_a_at	0	0.039654948	0.098146286	0.210526693	0	0.015523635	0.104554983	0.199817172	0	0.031741245	0.127424511	0.183981671	0	-0.010649097	0.134451858	0.202573679
1415952_at	0	-0.037599949	-0.221086064	-0.220386882	0	-0.030056382	-0.124338361	-0.191362869	0	0.001544864	-0.173816	-0.225222032	0	0.010408249	-0.14259817	-0.193588796
1415957_a_at	0	0.044173524	0.066758154	0.008223687	0	-0.032078718	0.059914385	-0.009644344	0	-0.003715004	0.066067706	0.005813114	0	0.008138442	0.0490848	0.08224091
1415960_at	0	-0.321881888	-0.273382982	0.591977607	0	-0.004748727	0.273135614	0.982738855	0	-0.35267784	-0.132181504	0.342162006	0	0.066800495	0.405071553	0.937736457
1415961_at	0	-0.066168884	0.026600928	-0.130716423	0	-0.021316828	-0.011156442	-0.092349372	0	-0.052124615	0.057988143	-0.021929683	0	-0.015604163	0.13899562	-8.39E-05
1415962_at	0	0.005388321	-0.003117798	-0.048442593	0	0.006896917	-0.006737506	-0.075641251	0	0.011757589	0.040233426	-0.047379421	0	0.026986066	0.026773559	-0.05715874
1415963_at	0	-0.013362726	0.003876157	-0.015335716	0	0.009606155	-0.084442722	-0.09159614	0	-0.109779443	-0.02337169	-0.052723195	0	0.067435517	0.040881239	0.010045876
1415964_at	0	-0.056852536	-0.133329148	-0.553336168	0	-0.062718869	-0.15861726	-0.538322312	0	-0.053231453	-0.231286644	-0.536442577	0	-0.047760211	-0.196747952	-0.50652095
1415966_a_at	0	-0.052812307	0.139938114	0.193502203	0	-0.048885167	0.195208662	0.254920473	0	0.034660606	0.236665331	0.134326637	0	0.045332681	0.206408551	0.258963489
1415967_at	0	-0.014413482	0.065659328	0.225304429	0	0.022088422	0.155916405	0.277580581	0	0.033040378	0.185304391	0.239873229	0	0.010179363	0.176124015	0.258157229
1415970_at	0	0.00442805	0.13285909	0.181251832	0	0.002640395	0.113893292	0.128059134	0	0.07701021	0.165851685	0.212354418	0	0.0250304	0.17086907	0.188386887
1415971_at	0	-0.038647242	-0.093168144	-0.3292265	0	-0.034468752	-0.10151033	-0.302096544	0	-0.103774485	-0.186191225	-0.256418768	0	-0.040647736	-0.147631352	-0.310692226
1415975_at	0	-0.230623379	-0.027576452	0.353842008	0	0.054285291	0.158889115	0.589110085	0	-0.033150088	0.053709405	0.443691482	0	-0.040004791	0.108979911	0.427535798
1415976_a_at	0	0.168674394	0.315625976	0.493193577	0	-0.083197583	0.480213513	0.642152725	0	0.160472353	0.49350102	0.49251993	0	-0.010299412	0.408635555	0.617268248
1415979_x_at	0	0.061146611	0.03705854	-0.069704343	0	0.001398784	-0.056390765	-0.153741732	0	-0.047724959	-0.041817892	-0.100951624	0	-0.031388495	-0.012134273	-0.07969108
1415980_at	0	0.01002885	0.131058916	0.035225372	0	0.033153559	0.128689486	0.065119969	0	0.001372787	0.116905801	0.077454253	0	0.076085216	0.146999608	0.061766187
1415983_at	0	0.030455679	-0.043377445	-0.205974723	0	0.016454817	-0.12912484	-0.218793811	0	-0.002363127	-0.170928217	-0.140262895	0	0.001824826	-0.120271577	-0.139512783
1415984_at	0	-0.011222506	-0.091066198	-0.141859298	0	-0.071162214	-0.166294853	-0.162295458	0	0.014495637	-0.056935874	-0.130076443	0	-0.067667873	-0.11729388	-0.201053334
1415985_at	0	0.016141026	0.031669676	0.003230717	0	0.010116641	-0.000393011	0.033633795	0	-0.003721895	-0.029837847	-0.064072627	0	0.033796865	0.015014743	-0.003994773
1415987_at	0	0.022071692	0.2916863	0.318535147	0	0.022345755	0.356305618	0.260117743	0	0.039070612	0.292557622	0.260660424	0	0.098116531	0.379496438	0.3545194
1415989_at	0	-0.21956466	-0.099743333	-0.316862138	0	-0.104802133	-0.034584953	-0.201584282	0	0.042112502	0.079457791	-0.11084812	0	-0.139425542	0.052816566	-0.200938651
1415990_at	0	0.022424708	0.366063812	0.305337374	0	0.057570945	0.324704938	0.332165336	0	0.060510531	0.278810655	0.220367646	0	0.020509533	0.32678913	0.243550648
1415991_a_at	0	-0.008103489	-0.029418087	-0.041117731	0	-0.023813707	0.019493007	0.024947175	0	-0.047648958	-0.06162898	-0.042812302	0	0.050317316	-0.041911188	0.016308188
1415996_at	0	-0.053667426	-0.145160836	-0.60760534	0	-0.038774784	-0.289559724	-0.60949663	0	-0.110549692	-0.145232507	-0.596461094	0	-0.069318316	-0.165018387	-0.591919556
1415997_at	0	-0.025633577	-0.096307035	-0.4990789	0	-0.122421354	-0.195401744	-0.600619647	0	-0.030062451	-0.070502397	-0.522509126	0	-0.033101809	-0.076077201	-0.503275887
1415998_at	0	-0.005093726	0.325706661	0.445414646	0	0.008852793	0.306797202	0.475918658	0	-0.005133796	0.318850578	0.323651386	0	0.009338998	0.326037972	0.394345783
1416000_a_at	0	0.019858388	0.339281051	0.167287143	0	0.026447091	0.357740693	0.156883905	0	0.056541933	0.377647127	0.210196151	0	0.034451094	0.406792885	0.253559986
1416001_a_at	0	0.156356282	0.119870489	-0.059695742	0	0.036068057	-0.122918034	-0.167998417	0	0.083218589	-0.119690201	-0.095307114	0	0.048021699	-0.24858958	-0.312936127
1416002_x_at	0	0.185091209	0.218638594	-0.037706609	0	-0.056220129	-0.198055386	-0.260252781	0	0.016804003	-0.040402453	-0.051780933	0	0.00197579	-0.274918468	-0.376659577
1416004_at	0	0.029215934	0.086920815	0.199539136	0	-0.083714202	-0.005392061	0.093590483	0	0.027299002	0.032711233	0.143158942	0	-0.005978884	0.0254394	0.164482272
1416005_at	0	-0.009963363	0.285275063	0.37405229	0	-0.043691136	0.283145828	0.291959788	0	0.108226249	0.391738736	0.330825975	0	-0.00051295	0.295208466	0.297692384
1416007_at	0	0.036027804	-0.056472491	-0.689624143	0	-0.026774583	-0.287452696	-0.620702082	0	-0.094615629	-0.206704419	-0.633392114	0	-0.047823061	-0.19723301	-0.659917552
1416008_at	0	0.004327448	-0.110603518	-0.683686497	0	-0.027973535	-0.265123621	-0.79380263	0	-0.051383408	-0.199461035	-0.660753719	0	-0.00336077	-0.130325033	-0.565280675
1416009_at	0	0.102571306	0.338867484	0.143598712	0	-0.061769443	0.077427992	-0.174750229	0	0.048172451	0.194522079	-0.031110427	0	0.06003164	0.322527064	0.104444942
1416011_x_at	0	-0.105049638	-0.010078607	-0.034719544	0	-0.132151431	-0.144046569	-0.018892148	0	-0.199874338	-0.132936255	-0.127852426	0	-0.078429965	-0.04729848	0.144368093
1416013_at	0	0.004193422	-0.099772507	-0.252439326	0	-0.030997656	-0.138864041	-0.095518876	0	-0.071370614	-0.027937763	-0.102748685	0	0.044310659	-0.034195458	-0.069772734
1416014_at	0	-0.060646045	-0.063475791	-0.032224935	0	-0.01516643	0.28894407	0.290507785	0	0.018816639	0.225840268	0.242863444	0	-0.089524376	-0.040815159	0.157413534
1416015_s_at	0	-0.00293826	0.127476384	0.17114127	0	0.049038515	0.183519807	0.179303685	0	-0.050945011	0.178507398	0.164982373	0	-0.045595728	0.154503761	0.202293102
1416016_at	0	0.187126735	0.325672014	-0.054752614	0	0.248470574	0.202107209	-0.089260889	0	0.263988347	0.306568169	-0.006992777	0	0.270445029	0.297800403	-0.04867466
1416020_a_at	0	0.031387142	0.305017317	0.421699252	0	0.093672671	0.357948481	0.420252622	0	0.067544472	0.373822197	0.384555885	0	0.111102	0.432986153	0.5305381
1416021_a_at	0	0.03366617	0.917334027	0.45941798	0	0.065133276	0.891915111	0.675673892	0	0.030226384	0.784876642	0.354837768	0	0.079836719	0.888768759	0.518929723
1416022_at	0	0.025749792	1.046207509	0.686268865	0	0.182230525	1.147674792	1.013822918	0	0.068471886	0.979156397	0.645940484	0	0.236381183	1.199511695	0.824385431
1416024_x_at	0	0.035230558	0.039156331	-0.000749065	0	-0.029303276	0.025414415	-0.057846305	0	0.026118275	-0.014281441	-0.030262314	0	0.055525686	0.007562935	-0.017209697
1416026_a_at	0	-0.005233921	-0.130299505	-0.149442379	0	0.002335931	-0.102248226	-0.196357052	0	0.007775627	-0.049852265	-0.084743963	0	0.040192127	-0.060202458	-0.156974314
1416027_at	0	-0.013586153	0.037818717	0.057582346	0	-0.039474546	0.046858755	0.057319448	0	-0.026652451	0.081755742	0.036823959	0	0.010234228	0.09952351	0.028892799
1416028_a_at	0	0.08442233	0.185097436	0.190551097	0	-0.051053284	0.102172656	0.066419563	0	0.05727469	0.131577968	0.136169928	0	-0.01020227	0.005386747	0.068482338
1416030_a_at	0	0.014910455	0.325012967	0.678402754	0	0.048721212	0.44089108	0.780666709	0	0.111190394	0.489304183	0.64020356	0	0.036363257	0.463243688	0.747471221
1416031_s_at	0	0.012285913	0.336850005	0.645174188	0	0.087398908	0.481117119	0.785593223	0	-0.006356521	0.387381932	0.574019946	0	-0.007261355	0.457115659	0.732744266
1416034_at	0	-0.111982858	-0.085284585	0.356189372	0	-0.106125775	0.057769103	0.32607197	0	0.00433352	0.042651995	0.326522515	0	-0.097144553	-0.123307516	0.189902284
1416036_at	0	0.026566367	0.092311783	-0.097860949	0	-0.038897528	0.037042048	-0.133979697	0	0.043154579	0.091211337	-0.03445129	0	-0.022323346	0.023713577	-0.064246422
1416037_a_at	0	0.056079346	0.183739139	0.144588929	0	-0.017981007	0.14799258	0.153684706	0	0.045547472	0.212792192	0.119844077	0	0.045581776	0.217542051	0.175252848
1416038_at	0	0.002024555	0.172426924	0.089615086	0	0.058253476	0.251929192	0.110012941	0	0.058290934	0.241050503	0.132355729	0	0.008859553	0.235082561	0.187258009
1416041_at	0	-0.02547593	-0.250210937	-0.470510342	0	-0.097516097	-0.423001397	-0.576579754	0	-0.197077024	-0.35828079	-0.607225054	0	-0.010507606	-0.29361423	-0.570052931
1416042_s_at	0	-0.036037187	0.298060095	0.449816785	0	0.001109083	0.347367352	0.494820769	0	-0.018185417	0.370905834	0.415163061	0	-0.042755496	0.427893741	0.517959027
1416044_at	0	-0.000979993	-0.075164159	-0.153908774	0	0.012471456	-0.094605864	-0.085713096	0	-0.023097479	-0.084496724	-0.118830635	0	-0.067635086	-0.213215092	-0.172340295
1416045_a_at	0	0.004653396	-0.088493074	-0.007864317	0	-0.004702867	-0.017463411	0.02285921	0	0.101555114	-0.012110348	0.08617713	0	0.005606556	-0.104477898	0.038268071
1416048_at	0	-0.020317385	-0.088793838	-0.203237643	0	0.023377714	-0.181237073	-0.193181229	0	0.051807598	0.002199547	-0.098853518	0	0.011897056	-0.115563248	-0.151492869
1416050_a_at	0	0.062303501	0.020211135	0.257670783	0	0.014650334	0.122130153	0.373417624	0	-0.094217245	0.04620841	0.175995003	0	0.017968202	0.124184895	0.259153389
1416052_at	0	-0.007249416	0.125718074	0.006978401	0	-0.001868594	0.120058487	0.107805457	0	-0.024485112	0.121270446	0.113929965	0	-0.001853733	0.126998818	0.172451678
1416054_at	0	0.052256938	0.01191237	-0.013747706	0	0.028250319	-0.065196029	-0.103043485	0	0.042984436	-0.04776852	-0.051993732	0	-0.015002176	-0.012283195	-0.073892651
1416056_a_at	0	-0.035200793	0.047002298	0.017887043	0	-0.017501532	-0.002792087	-0.064815879	0	-0.007675875	0.106353907	0.035423121	0	0.016087816	0.075102622	0.039851302
1416057_at	0	-0.012935938	0.029143831	0.063306594	0	0.031276329	0.088832298	0.072601042	0	0.063566188	0.120496586	0.108415255	0	-0.000571968	0.108003838	0.096579569
1416058_s_at	0	0.023707522	0.12891285	0.212369862	0	0.041790075	0.161863816	0.175456716	0	0.110573046	0.161299488	0.172038041	0	0.007539548	0.151159168	0.181916771
1416059_at	0	-0.001784348	0.069025398	0.085568545	0	-0.028248077	0.060859902	0.049568789	0	0.047679933	0.089894026	0.088777521	0	0.033155881	0.074820508	0.142535561
1416061_at	0	-0.024355398	0.086914248	0.012321804	0	-0.06010159	0.117687857	-0.02392263	0	-0.126765332	0.033058267	-0.001171765	0	-0.042971954	0.108091939	-0.033418964
1416064_a_at	0	0.067212135	0.066132531	0.076224307	0	-0.048186215	-0.033951265	-0.155464197	0	-0.009598339	-0.014576536	-0.027330374	0	-0.036345468	-0.008817875	0.014162189
1416066_at	0	-0.050387655	-0.287733064	-0.024425507	0	0.007173712	-0.225755054	-0.033049424	0	-0.110353682	-0.354482926	0.038874713	0	0.073345941	-0.155208944	0.059136563
1416067_at	0	0.054179981	-0.244115851	-0.075805043	0	-0.050681233	-0.320347888	-0.195013855	0	-0.20569127	-0.423298561	-0.460110559	0	-0.072772798	-0.12736326	-0.169431439
1416068_at	0	0.087317245	0.28633717	0.28463153	0	0.067647397	0.288808762	0.298451876	0	0.10734571	0.360205272	0.260171787	0	0.055757018	0.245027295	0.262567261
1416069_at	0	0.12170249	0.450870014	0.081404097	0	0.118034604	0.228798837	0.005448834	0	0.150514694	0.346346063	0.083180242	0	0.10292954	0.262352122	0.047963834
1416071_at	0	0.020361898	0.017409054	0.084397238	0	0.031927406	0.037084411	0.12415459	0	0.026722341	0.107926919	0.063284718	0	0.076237704	0.044312579	0.114945426
1416073_a_at	0	0.030402744	0.151227968	0.347331491	0	0.083152784	0.230954124	0.353304477	0	0.043994013	0.195398718	0.236498411	0	-0.011670485	0.165522845	0.301277261
1416074_a_at	0	0.023476799	0.020806666	-0.015649411	0	0.03257122	0.022752414	-0.00589053	0	0.032448303	0.044907965	0.050615265	0	0.002746211	0.060202851	0.020184527
1416076_at	0	0.081612003	0.976959175	1.31706988	0	0.268096919	1.27058605	1.437903809	0	0.095634752	0.9033923	0.977916716	0	0.244772631	1.088570133	1.315985714
1416078_s_at	0	0.050942243	0.020452016	-0.086730348	0	-0.025602913	0.004124347	-0.079713611	0	-0.058907742	-0.045791439	-0.152581707	0	0.08884276	0.050740252	-0.093859958
1416082_at	0	0.010890989	0.230435784	0.232504299	0	0.046427401	0.279001872	0.193120201	0	-0.033212739	0.233000687	0.16730181	0	-0.039985286	0.244620338	0.195981335
1416083_at	0	0.024831285	-0.123440133	-0.026229798	0	-0.051987622	-0.118523071	-0.066797605	0	0.02786812	-0.126778963	0.019397035	0	-0.044027173	-0.174517938	-0.157671534
1416085_s_at	0	0.003993146	-0.054429553	0.00744945	0	-0.02737782	-0.130437593	-0.053604721	0	-0.043296907	-0.180921245	-0.161246863	0	0.005179907	-0.057536191	-0.102752015
1416086_at	0	0.019353475	-0.018714049	-0.118117559	0	0.011354087	-0.116839442	-0.151781583	0	-0.009419142	0.001631393	-0.024802244	0	0.031983995	0.092115457	0.028228617
1416087_at	0	-0.078352893	0.080198161	0.188119578	0	0.007478032	0.243569813	0.030492693	0	0.064690954	0.157646186	0.088493608	0	0.06253222	0.21678731	0.234076716
1416088_a_at	0	0.044863658	-0.035966326	-0.191412601	0	0.031287553	-0.138809728	-0.229998445	0	0.023886475	-0.101743364	-0.211209748	0	-0.015842364	-0.041114687	-0.134257508
1416089_at	0	0.042269638	0.000379431	-0.098639592	0	0.049662957	-0.115095277	-0.14065939	0	-0.005991346	-0.064823334	-0.105245937	0	-0.008567901	-0.003244995	-0.097189511
1416090_at	0	0.002485176	0.029909002	0.098323717	0	-0.016988022	-0.019060008	0.038101802	0	0.059837311	0.044901822	0.024640175	0	-0.026102815	-0.007919627	-0.008911573
1416093_a_at	0	-0.121603119	0.039002595	0.100449581	0	0.039438886	0.205640012	0.183108683	0	0.123720102	0.194298683	0.287362141	0	-0.056217095	0.187760988	0.163691577
1416095_x_at	0	0.023338462	0.006961679	0.001775567	0	-0.003668684	-0.074909409	-0.060924895	0	-0.011327433	-0.005772527	-0.004679961	0	-0.023982538	-0.092924183	-0.084285914
1416096_at	0	-0.057503395	-0.047152035	-0.141439956	0	-0.009875059	0.008187834	-0.186095133	0	0.020239321	-0.073700308	-0.153537717	0	-0.030888556	-0.061990469	-0.154488618
1416099_at	0	0.069412592	0.044557975	0.006038248	0	0.040914194	-0.027714182	-0.072089906	0	0.065127727	0.068579374	0.00858018	0	0.000809321	-0.004011212	-0.058857295
1416100_at	0	0.002824322	0.078199259	0.138160186	0	0.07041634	0.116295052	0.163514137	0	0.062966449	0.148613578	0.131053952	0	0.053981713	0.131832552	0.187653671
1416101_a_at	0	-0.095004686	-0.31099982	-0.04203789	0	-0.084398971	-0.253586857	-0.078797956	0	-0.100938363	-0.269652226	-0.171047494	0	-0.041575119	-0.365265808	-0.25808536
1416102_at	0	-0.070826388	-0.04743008	-0.152010976	0	-0.095850324	-0.065858178	-0.217635352	0	-0.049241755	-0.088566759	-0.198485419	0	-0.051292917	-0.096130312	-0.151970108
1416106_at	0	0.063076501	0.086429022	0.181358376	0	-0.023743736	0.015512082	0.171208691	0	-0.058009677	0.101643813	0.089001192	0	0.036952859	0.048638425	0.22560802
1416107_at	0	-0.050376841	-0.342678379	-0.678935841	0	0.013115697	-0.405120947	-0.58957001	0	-0.07812327	-0.396779321	-0.534425371	0	0.08283544	-0.205172591	-0.45435442
1416109_at	0	-0.043469784	-0.136637831	-0.160254295	0	0.068434722	-0.115777336	-0.126096941	0	0.011653705	-0.055321719	-0.136660238	0	0.03890518	-0.063011318	-0.111732116
1416110_at	0	0.016325806	0.081390641	0.098138751	0	0.065971443	0.147335257	0.167122908	0	0.031933865	0.121857065	0.118721042	0	0.068128679	0.142714477	0.168953209
1416111_at	0	0.081170953	-0.120698821	-0.336148736	0	-0.017598979	-0.187375754	-0.422893527	0	-0.075423633	-0.37044768	-0.490015195	0	0.03949101	-0.049559949	-0.151275708
1416112_at	0	-0.02612229	0.220068614	0.155263116	0	0.017817129	0.19291111	0.190471698	0	0.067104348	0.245704486	0.140778389	0	0.077853616	0.234029967	0.255924584
1416113_at	0	-0.138604992	-0.014985799	-0.037086481	0	0.038393583	0.008499751	0.111853799	0	0.018327664	0.097542363	0.117310638	0	0.081490035	0.146183472	0.245714503
1416115_at	0	-0.040899354	-0.015670289	0.009229452	0	-0.038837076	0.002608068	0.105966045	0	-0.022303369	0.007506458	0.060311465	0	0.049034018	0.063706119	0.087823281
1416118_at	0	0.041017171	-0.035442138	0.274690808	0	0.007749787	0.006161187	0.205847967	0	-0.021432632	0.073615573	0.335216473	0	0.007296137	-0.09066634	0.073024538
1416119_at	0	-0.055627385	0.406728423	0.397828477	0	0.063654098	0.422880274	0.424386137	0	-0.011440503	0.396659819	0.387081551	0	0.132681212	0.59481225	0.539128348
1416120_at	0	0.005054811	0.57888462	0.970250224	0	0.162613226	1.005611419	1.234643135	0	0.00120729	0.684317744	0.829211487	0	0.208215002	0.921859385	1.212312755
1416122_at	0	0.061076197	0.029565906	-0.090079981	0	0.058249464	0.084065494	-0.098723797	0	0.091694973	0.126896812	-0.047943485	0	0.031199665	0.004219912	-0.133078533
1416125_at	0	-0.015461985	0.387457968	0.006802556	0	-0.031259868	0.272709348	0.024521016	0	0.037973609	0.353905061	0.033017044	0	-0.035908405	0.432626921	-0.015375958
1416133_at	0	0.022377921	-0.009861358	-0.104487711	0	0.097059411	-0.005630718	-0.052311952	0	-0.046207714	-0.043340611	-0.10570647	0	0.052896688	-0.029504649	-0.087737846
1416135_at	0	0.063164989	0.187001069	0.173330051	0	0.085762775	0.131548036	0.150223305	0	0.087227417	0.195647111	0.141366553	0	0.032656435	0.160663688	0.134761723
1416138_at	0	0.025908038	0.117399593	0.128786979	0	-0.000741912	0.070113735	0.016437267	0	0.026107699	0.063221559	0.057386582	0	0.036881656	0.055179839	0.078442793
1416140_a_at	0	0.026404872	-0.078739103	-0.183953258	0	-0.00335121	-0.162470566	-0.171753457	0	-0.007044415	-0.129346804	-0.169555941	0	0.033839531	-0.062347423	-0.179557574
1416141_a_at	0	0.057837653	-0.00621776	-0.057294129	0	0.029103042	-0.056491662	-0.100636847	0	0.032469064	-0.104532438	-0.089640439	0	-0.009960703	-0.034538472	-0.095042503
1416142_at	0	0.067652631	0.03153692	0.014912076	0	-0.013478947	-0.038081658	0.0125412	0	-0.055544978	-0.131132019	-0.050841472	0	0.068873415	0.158894326	0.116969075
1416143_at	0	0.023274421	0.203038488	0.249385019	0	0.061694544	0.171776889	0.17302597	0	0.098367871	0.245308524	0.249388871	0	0.077872287	0.222071237	0.267330801
1416144_a_at	0	0.0986063	0.107324682	0.169304829	0	0.052011934	0.002303882	0.047126083	0	0.004543507	0.113448713	0.092653436	0	-0.073044133	0.039726005	-0.030750027
1416145_at	0	-0.021367596	-0.032090348	-0.017954604	0	0.046677406	0.041161451	0.070654656	0	0.049010507	0.075016031	0.029614615	0	0.003668053	0.025019584	0.039105209
1416146_at	0	0.006623299	0.244205054	0.078801585	0	0.114195771	0.227550293	0.191279248	0	0.010138705	0.241540677	0.115893251	0	0.01967867	0.237804195	0.171036044
1416150_a_at	0	-0.012481539	0.091461142	0.143746248	0	-0.016661192	0.020281704	0.085096439	0	-0.031998457	0.055482675	0.09980948	0	-0.01088109	0.056412632	0.127180699
1416153_at	0	0.049749325	0.130941366	0.142191095	0	0.0326575	0.157739877	0.084412527	0	0.013939236	0.058059493	0.079826294	0	-0.025832285	0.104537302	0.096852106
1416155_at	0	-0.119319883	0.408750436	0.75884651	0	-0.093014221	0.622886061	0.922733731	0	-0.017094944	0.494084541	0.671844295	0	0.063237848	0.641244895	0.910839046
1416156_at	0	-0.254521047	-0.216814616	0.278423603	0	0.113222529	0.173707121	0.582673826	0	-0.173929598	-0.12358584	0.302120194	0	-0.002444255	-0.015765074	0.356448979
1416161_at	0	-0.100169071	0.078620266	0.067849873	0	-0.021855796	0.069565631	0.102249329	0	-0.162941663	0.030512407	0.090566736	0	0.040025986	0.04230868	0.115153165
1416162_at	0	-0.002087711	0.084354349	0.170378883	0	-0.08194278	0.126551516	0.12598193	0	-0.028260198	0.081098589	0.150702554	0	-0.005737073	0.045451618	0.129246572
1416167_at	0	-0.04184029	0.411397941	0.622388498	0	0.067818841	0.551699292	0.657323251	0	0.055945211	0.550846771	0.636129865	0	0.044089937	0.555267611	0.669883783
1416170_at	0	0.076611856	0.044174436	0.224868125	0	0.067754462	0.03415508	0.155564529	0	0.14446022	0.046262051	0.158037686	0	0.076905386	0.10560993	0.251348123
1416171_at	0	0.01149364	-0.077873237	-0.074133297	0	0.047913438	-0.004470437	-0.04991098	0	-0.01042427	-0.044550308	-0.095358634	0	-0.011764046	-0.064471296	-0.094821937
1416172_at	0	0.018603511	0.061664276	-0.091610647	0	0.011883269	0.020065744	0.005684574	0	0.09408518	0.093070028	-0.076470393	0	0.048671711	0.102242137	0.117423339
1416175_a_at	0	-0.029289144	0.114822897	0.206440171	0	-0.017347033	0.119049984	0.16152911	0	-0.084529283	0.09023665	0.137319418	0	0.03567402	0.126661377	0.248799836
1416176_at	0	-0.040196453	0.138569796	0.270693279	0	-0.115166282	0.077105862	0.223566928	0	0.057262262	0.171743064	0.277459565	0	-0.017059885	0.180829189	0.319273772
1416177_at	0	0.063632811	0.135576375	0.237421667	0	0.04930975	0.123162913	0.17579068	0	0.04724764	0.139125874	0.091187083	0	-0.011614929	0.117922602	0.195444232
1416179_a_at	0	-0.013703359	0.049427053	0.098120131	0	-0.23758084	0.010631278	0.06273033	0	-0.054027345	0.147196423	0.223529302	0	-0.036448225	-0.010748059	0.084759963
1416181_at	0	-0.004672263	0.022306713	0.183213573	0	0.00246045	0.05781559	0.195016041	0	0.05751077	0.13843251	0.220121628	0	-0.010085038	0.065305328	0.168210066
1416183_a_at	0	-0.006702071	0.05340091	0.003425469	0	0.076586358	0.100725375	0.118551587	0	-0.033635784	-0.122987235	0.004886584	0	0.214554031	0.153796123	0.098538141
1416184_s_at	0	-0.011061092	0.295111127	0.075460559	0	0.011214047	0.471009434	0.382132145	0	-0.026455101	0.371625838	0.135819311	0	0.025620964	0.342056066	0.19040611
1416185_a_at	0	-0.001930913	-0.015308433	0.033120867	0	-0.003640643	0.042756899	-0.013434481	0	0.009003283	0.066628633	-0.028411015	0	0.00756925	0.007037617	-0.018924153
1416187_s_at	0	0.082547863	-0.106091394	-0.012642534	0	0.04362661	-0.195871526	-0.151870039	0	0.013365776	-0.124657586	-0.108403168	0	-0.122376366	-0.269073069	-0.224676631
1416189_a_at	0	-0.01863858	0.194428644	0.166204814	0	-0.000951351	0.200033868	0.046894586	0	-0.027234679	0.225763669	0.108916641	0	-0.026476124	0.312902861	0.165951606
1416190_a_at	0	0.010945861	0.066730551	0.11545152	0	-0.056707927	0.388062171	0.1447299	0	-0.056846832	0.254557846	0.140212099	0	0.016101182	0.301218482	0.280661233
1416191_at	0	-0.059531617	0.149811748	0.160786225	0	-0.134748873	0.288973254	0.11324614	0	-0.009586428	0.261161129	0.156049881	0	-0.034491889	0.230560261	0.171616922
1416193_at	0	-0.064738517	0.496174314	1.140674663	0	0.274125727	1.058360572	1.675763988	0	0.10397519	0.791465598	1.066056667	0	0.0344954	0.878167634	1.302283948
1416195_at	0	0.007082012	-0.021942067	-0.292757886	0	-0.087632008	-0.146420078	-0.282448973	0	-0.048612519	-0.161985458	-0.274520971	0	-0.020449402	-0.104327633	-0.301160622
1416197_at	0	0.042250591	0.166849448	0.217054911	0	-0.032662034	0.101576644	0.170872336	0	0.068674456	0.180296426	0.213463556	0	0.025427177	0.210782614	0.211422362
1416202_at	0	0.022812883	0.187860493	0.272505356	0	0.044345115	0.21510685	0.272923899	0	0.036400948	0.206162929	0.26652466	0	0.069347386	0.19610798	0.310187245
1416203_at	0	-0.164418477	0.221192002	1.159686416	0	0.062079898	0.777528024	1.480744378	0	-0.044205113	0.365574311	1.053991048	0	0.018814374	0.575817558	1.354379154
1416206_at	0	0.023105158	-0.203595519	-0.297352795	0	0.01770243	-0.187309984	-0.244807469	0	0.049780839	-0.228594347	-0.186368684	0	-0.030948722	-0.267218594	-0.175760831
1416207_at	0	-0.002987096	-0.214917216	-0.316564407	0	0.014652756	-0.220505792	-0.290506691	0	-0.022154233	-0.221829429	-0.266908773	0	0.019777876	-0.242673532	-0.333709801
1416208_at	0	-0.081864582	0.239948209	0.349403227	0	0.111503102	0.22737112	0.492512849	0	0.106973158	0.347600709	0.451740992	0	-0.032914709	0.249253162	0.33717779
1416209_at	0	0.004482812	-0.076957288	-0.215278034	0	-0.033227323	-0.043216583	-0.21422988	0	-0.008032096	-0.057201174	-0.135407101	0	-0.059532688	-0.086858224	-0.163145353
1416210_at	0	-0.003641467	0.026528493	-0.042881571	0	0.004481184	-0.009985362	-0.006089891	0	0.000943826	0.04922406	-0.001360156	0	0.0495989	0.048208435	0.015762141
1416212_at	0	0.047515362	0.169963637	0.208701751	0	-0.045942949	0.049033799	0.080645052	0	0.034403722	0.11690161	0.147739135	0	0.00130109	0.1551383	0.160944852
1416213_x_at	0	-0.041481059	0.189525636	0.062367051	0	0.043661969	0.339268018	0.112262622	0	-0.020149645	0.265851495	0.093716173	0	-0.007657864	0.216930195	0.103928289
1416214_at	0	-0.001175095	0.24269406	0.454757074	0	0.026323025	0.389177821	0.552520389	0	0.04236128	0.28118797	0.471968591	0	0.043686445	0.286413711	0.536991259
1416217_a_at	0	0.04758541	-0.031406639	-0.113300968	0	0.007110874	-0.108171844	-0.181611009	0	0.054316501	-0.06842698	-0.151692594	0	-0.01429824	-0.040431978	-0.138336116
1416218_x_at	0	0.041937099	-0.337683875	-0.354518974	0	0.227530325	0.099522442	0.202632215	0	0.15916999	-0.238557071	-0.077562485	0	0.14212936	-0.016566399	0.096897246
1416219_at	0	0.021698855	-0.024721656	-0.050533381	0	0.024216679	-0.06829883	-0.129696621	0	0.037715797	-0.03563858	-0.076520699	0	0.000141369	-0.014223095	-0.107855986
1416220_at	0	0.04837725	0.259161194	0.343417735	0	0.017908703	0.266961577	0.208751944	0	0.013746291	0.31719127	0.284474864	0	-0.013885671	0.296903705	0.229645281
1416226_at	0	-0.020271916	0.002692157	-0.148643825	0	0.066211349	0.042185301	-0.098035722	0	0.050846839	0.009959445	-0.082357163	0	0.054751004	0.000740128	-0.043523153
1416228_at	0	0.055120311	0.170799931	0.280458607	0	0.015014682	0.205287111	0.242671048	0	0.005456327	0.149999859	0.139943936	0	-0.067614836	0.113247697	0.16344904
1416233_at	0	-0.010418318	0.056627033	0.084996184	0	-0.001422246	0.048693186	0.09981132	0	0.061412179	0.10767174	0.108038594	0	0.03343127	0.097579985	0.125456499
1416234_at	0	0.042658202	0.30099387	0.345577418	0	0.014205233	0.42510378	0.322177119	0	0.035869971	0.361279575	0.259236626	0	0.084472728	0.388066753	0.3349013
1416235_at	0	0.047403313	0.293027029	0.362017675	0	0.010512528	0.365193706	0.345975569	0	0.0463801	0.360352005	0.282099206	0	-0.033975489	0.303801279	0.305229074
1416239_at	0	0.049839088	0.19007228	0.075990854	0	0.105237086	0.229679563	0.016978939	0	0.081423598	0.201954687	0.035173293	0	-0.002857903	0.222972336	0.023328628
1416240_at	0	0.011913714	0.238540571	0.331772552	0	0.035156092	0.267873502	0.335481275	0	0.083031547	0.28677108	0.295613986	0	0.063232834	0.291724712	0.345096067
1416241_at	0	0.016425188	0.080090154	0.190712373	0	0.054278873	0.135485138	0.132610089	0	0.124245422	0.229749006	0.189282388	0	-0.044360675	0.142344797	0.110282281
1416243_a_at	0	0.046997207	0.022504207	0.008829664	0	0.044133596	-0.058507881	-0.064851116	0	0.044738169	0.068030545	0.005457738	0	0.000677667	0.077778382	-0.0086988
1416244_a_at	0	-0.010468942	0.001309188	-0.033493112	0	0.074939067	-0.030941767	-0.049176672	0	0.027387726	-0.007319923	-0.098026067	0	0.031159271	0.060206429	0.013168923
1416245_at	0	-0.030980027	0.079959238	0.144152516	0	0.047546944	0.104526455	0.15988234	0	0.031182239	0.079322121	0.138513455	0	0.053645074	0.119926832	0.141698242
1416246_a_at	0	0.062680851	-0.045001031	-0.177151529	0	0.032953187	-0.146745563	-0.272526819	0	0.082268038	-0.089591806	-0.134941808	0	-0.016171355	-0.141768374	-0.20284028
1416247_at	0	-0.014086047	0.047013343	0.13068322	0	-0.016335567	0.010932349	0.147693306	0	0.056131632	0.108175704	0.161227713	0	-0.001942075	0.024281697	0.12134689
1416248_at	0	-0.032281507	-0.165783098	-0.047598444	0	0.025403858	-0.095403678	0.031312389	0	-0.002713573	-0.171448745	-0.054070389	0	0.08660912	-0.066498377	0.073153022
1416249_at	0	-0.024446023	-0.211535948	-0.017629304	0	0.013827864	-0.062793898	0.066630486	0	-0.035817124	-0.160275615	-0.001179032	0	0.075877567	-0.024304994	0.159816219
1416250_at	0	-0.179634903	-0.343697439	-0.299890618	0	-0.116649738	-0.333856494	-0.338953723	0	-0.06789754	-0.372678683	-0.301498883	0	-0.078380945	-0.305249172	-0.294963904
1416251_at	0	-0.019711325	0.353522202	0.480582786	0	0.073732012	0.435782244	0.639530389	0	-0.052751076	0.369995456	0.501127242	0	0.082499165	0.433797044	0.591756
1416252_at	0	0.000121605	-0.211347207	-0.439909869	0	-0.08499003	-0.284568294	-0.395573653	0	-0.085501253	-0.258544622	-0.312790278	0	-0.085705818	-0.257706759	-0.40596558
1416253_at	0	-0.112680881	-0.036207943	-0.132827744	0	-0.130279115	-0.033545063	-0.09570121	0	-0.051856275	-0.064772241	-0.095678188	0	-0.028616571	-0.029760261	-0.127796671
1416254_a_at	0	0.024434404	0.028069319	-0.084864845	0	0.064117624	0.036277708	-0.087107913	0	0.014932419	0.035967099	-0.00331386	0	-0.104754051	-0.114944917	-0.162423885
1416256_a_at	0	-0.027602863	0.203514683	0.38001844	0	0.01587468	0.272652896	0.400599295	0	0.044814574	0.306454198	0.35967611	0	0.031307711	0.257168502	0.44937242
1416258_at	0	-0.114678667	0.397756232	0.743524131	0	-0.000511385	0.641966325	1.009384681	0	0.056934718	0.567625607	0.768278594	0	0.053074611	0.625953346	0.891904644
1416260_a_at	0	-0.063430268	-0.0004661	0.019917623	0	-0.045347565	-0.062302256	0.011930063	0	0.039010074	0.049979475	0.06184957	0	0.032782635	0.013504508	0.158592689
1416268_at	0	-0.050208875	-0.385971308	-0.322390465	0	-0.042887238	-0.367403531	-0.311609432	0	-0.089300716	-0.583496184	-0.409713144	0	0.035793484	-0.206667052	-0.175787814
1416269_at	0	0.0283663	0.146348803	0.232075461	0	0.029050348	0.136738987	0.18219728	0	0.100386112	0.24311545	0.29293235	0	0.038897862	0.209358242	0.220999823
1416270_at	0	0.025441952	0.081549982	0.024806905	0	0.028708587	-0.018244826	-0.036454591	0	0.061111137	0.075745391	0.0114026	0	0.01958532	0.007155676	-0.000246449
1416272_at	0	-0.018397114	-0.079455631	-0.073735082	0	-0.026080267	0.096874377	-0.052121457	0	-0.046926879	0.141136107	-0.058406793	0	0.019096026	-0.003137308	-0.022933696
1416273_at	0	-0.062538457	0.053960867	0.409516456	0	0.11546506	0.201832759	0.539254039	0	0.072206381	0.173462109	0.449168545	0	0.182599427	0.31781353	0.609930906
1416276_a_at	0	0.040197265	-0.028852136	-0.070636158	0	0.024873673	-0.092301459	-0.190830941	0	0.004920703	-0.076679735	-0.091406701	0	-0.040377232	-0.042649181	-0.124229629
1416277_a_at	0	0.048279115	-0.019265479	-0.013202747	0	0.036780521	-0.08033359	-0.110163098	0	0.055260399	-0.054522286	-0.037357945	0	0.00616078	-0.010916274	-0.064889411
1416278_a_at	0	0.012615946	0.072277129	0.217697269	0	-0.003871894	0.143051293	0.17471298	0	0.055492971	0.201370796	0.193523441	0	0.022715872	0.234791677	0.228969623
1416279_at	0	-0.053731919	-0.129096993	0.000427753	0	-0.118538493	-0.097532734	-0.016572518	0	-0.059926464	-0.121929434	-0.017875976	0	-0.101652992	-0.2257103	-0.115987274
1416280_at	0	0.007805989	0.122170646	0.161121664	0	-0.025207132	0.079863933	0.183911546	0	0.045413817	0.150471806	0.144534661	0	0.031412794	0.092187358	0.186192742
1416281_at	0	-0.009172322	0.040611329	-0.185656495	0	-0.060614205	-0.12319227	-0.311423779	0	-0.035289904	-0.15042449	-0.291874789	0	0.01268867	0.078288213	-0.136516422
1416282_at	0	0.022602661	0.261438899	0.344546583	0	0.03208215	0.211181832	0.298937856	0	0.084014096	0.328667888	0.344103552	0	0.034226779	0.292585556	0.340688233
1416283_at	0	0.05943957	0.116027735	0.297879074	0	0.04890492	0.236109461	0.353273271	0	0.114961443	0.258953533	0.261419189	0	0.076060434	0.228688927	0.353514985
1416284_at	0	-0.008135165	0.007085165	0.174548508	0	0.020187254	0.087210389	0.217765062	0	0.105937275	0.148017401	0.156388678	0	0.02797273	0.098333881	0.226286585
1416285_at	0	-0.001058334	0.185882627	0.287080633	0	0.037496896	0.19868923	0.317558328	0	0.123269411	0.286048643	0.333254258	0	0.093828921	0.256822497	0.378545278
1416288_at	0	0.120794539	-0.023732163	-0.003280127	0	-0.167371386	-0.232440859	-0.223579289	0	-0.054893882	-0.152508853	-0.154257459	0	-0.135874004	-0.260512498	-0.118856317
1416290_a_at	0	-0.163264129	0.158382345	0.23496214	0	-0.009974814	0.0623665	0.174487493	0	0.102692709	0.480226384	0.393224545	0	0.347110144	0.45392004	0.386217838
1416291_at	0	0.037887665	0.198161421	0.188279994	0	0.037566779	0.141503309	0.199842153	0	0.100086297	0.280766472	0.195110102	0	0.019818027	0.131572475	0.131273447
1416292_at	0	0.00013063	0.135473712	0.415768295	0	0.062031575	0.222322839	0.424723311	0	0.083530656	0.236282073	0.387448231	0	0.014583212	0.178463878	0.386163406
1416294_at	0	-0.03498528	-0.049971101	-0.133828084	0	-0.010530976	0.004987755	-0.041097867	0	-0.009001674	-0.083032603	-0.06321128	0	-0.062174874	-0.134123618	-0.065455735
1416295_a_at	0	0.070849422	-0.082169093	-0.329143384	0	0.068083863	-0.220882143	-0.37680854	0	-0.018726578	-0.104751511	-0.312443653	0	0.001761292	-0.195565383	-0.277420523
1416296_at	0	0.093304482	-0.084927529	-0.312901375	0	0.033622658	-0.188240666	-0.37807242	0	0.061149049	-0.136969482	-0.27486705	0	0.059680308	-0.242416443	-0.348647124
1416298_at	0	-0.290120723	-0.524431321	0.000625341	0	0.0763334	-0.233212198	0.312642929	0	-0.289380991	-0.520506741	0.188131897	0	0.196313095	0.024132401	0.699290606
1416300_a_at	0	-0.004176623	0.044217993	0.032358178	0	-0.01625018	0.039377447	0.006349047	0	-0.014224438	0.033312838	-0.011170506	0	0.012168452	0.047443279	0.012688867
1416301_a_at	0	-0.086284955	-0.312474122	-0.895681088	0	0.014572214	-0.305033715	-0.891186058	0	-0.018556913	-0.37000024	-0.88334967	0	-0.092203727	-0.458730435	-0.777678361
1416303_at	0	-0.053180238	0.173700661	0.008881936	0	0.010838623	0.110653999	0.009095819	0	-0.156303903	-0.049912148	-0.155899296	0	0.137717245	0.229340815	0.180563395
1416304_at	0	-0.082093442	0.220068996	-0.011705479	0	-0.030312998	0.278762608	0.107352827	0	-0.078480926	0.065654814	0.045533914	0	0.151900647	0.2125555	0.17598686
1416307_at	0	-0.030731878	-0.132581029	-0.157972066	0	0.043415011	-0.041799527	-0.090448034	0	-0.033277788	-0.099404464	-0.144461315	0	-0.019069636	-0.110295069	-0.197615686
1416309_at	0	-0.095451202	0.369912567	0.662076923	0	-0.087078838	0.484144007	0.75618215	0	-0.128285346	0.338395516	0.630241017	0	0.076932254	0.430920952	0.681660744
1416312_at	0	0.013221207	0.15542534	0.158524926	0	0.06839475	0.213768639	0.198960477	0	0.050946344	0.226849821	0.21705596	0	0.044420161	0.168274509	0.212617058
1416318_at	0	0.044701832	-0.15443548	-0.16786475	0	0.152484053	-0.012525393	-0.106028876	0	0.149476378	-0.049006913	-0.052275935	0	0.091388358	-0.153374102	-0.113237689
1416326_at	0	-0.064724296	-0.105981775	-0.162451303	0	-0.014416664	-0.188352844	-0.186200935	0	-0.01234376	-0.177019642	-0.082522665	0	-0.047960335	-0.22147848	-0.16492818
1416327_at	0	0.008697691	0.155818038	0.148142043	0	0.001067	0.155925219	0.081727981	0	0.064573176	0.249699195	0.140516351	0	0.058527257	0.245364438	0.161481265
1416328_a_at	0	-0.028937119	0.040171938	0.07292651	0	-0.043811778	-0.02986319	0.018443253	0	0.024443834	0.028473683	0.071014479	0	-0.002833396	0.044893572	0.008529451
1416330_at	0	-0.079560851	-0.139348156	-0.00246263	0	-0.070994989	-0.104894212	-0.032451701	0	-0.0075193	0.019064251	0.029843207	0	-0.048914298	-0.06877676	0.009549032
1416331_a_at	0	-0.025604753	-0.111478094	-0.094858917	0	-0.014632868	-0.095667894	-0.14830484	0	0.005689116	-0.099915567	-0.087240784	0	0.005618526	-0.104151262	-0.142352509
1416332_at	0	-0.134864912	0.045069853	-0.656860097	0	0.037564264	0.067606271	-0.493890434	0	-0.13088816	0.080525058	-0.584640406	0	0.141503993	0.280472639	-0.494744894
1416333_at	0	-0.07596263	0.025708918	-0.205435526	0	-0.064536351	-0.021115325	-0.175851154	0	-0.049844317	-0.069526466	-0.091502777	0	-0.024335452	-0.075870929	-0.164882297
1416335_at	0	0.144389819	0.47654879	0.288293106	0	0.080251637	0.390661813	0.295019826	0	0.118568696	0.503670841	0.193186308	0	0.102777755	0.484512131	0.272612092
1416336_s_at	0	0.066376833	0.204454993	0.315953809	0	0.054529111	0.301894414	0.268300776	0	0.079389339	0.292493481	0.313108896	0	0.054845077	0.353740703	0.356893728
1416337_at	0	0.066804207	0.129999633	0.226732658	0	0.034190479	0.024651675	0.107455469	0	0.059239089	0.179561435	0.186894284	0	-0.022588267	0.100525758	0.137561944
1416339_a_at	0	0.001070203	0.063916808	0.047028586	0	0.034848878	0.106109461	0.110191547	0	0.020553953	0.100268295	0.077735473	0	0.013182002	0.077882589	0.091159743
1416340_a_at	0	-0.027666549	-0.188525312	-0.197052726	0	-0.033853277	-0.153104488	-0.214689214	0	0.041061029	-0.171846803	-0.133111823	0	0.010059363	-0.200659243	-0.171442586
1416341_at	0	-0.039278681	0.146526432	0.24226808	0	0.007459628	0.124015403	0.242964487	0	0.080981735	0.205816765	0.260235374	0	0.002101113	0.210955316	0.258974761
1416344_at	0	-0.12345762	0.175876472	0.065922238	0	0.145937731	0.282966908	0.219976736	0	-0.044663891	0.206218968	0.06596567	0	0.174590612	0.341958697	0.192219264
1416345_at	0	-0.006654272	0.266612006	0.579713082	0	-0.08490634	0.287402753	0.615636849	0	-0.007583644	0.263669637	0.440591852	0	0.122757786	0.45806703	0.628885571
1416346_at	0	0.029279583	0.17975418	0.301392898	0	0.06918553	0.173244702	0.261533025	0	0.126178427	0.255027517	0.168946289	0	-0.022492469	0.215448668	0.227072913
1416349_at	0	0.062762715	-0.045597953	0.266398365	0	-0.010391935	0.058181352	0.219299846	0	0.100909808	0.106545238	0.272121358	0	-0.026611321	-0.010263357	0.150606583
1416351_at	0	-0.011336619	-0.187953033	-0.147558177	0	-0.019812757	-0.234264449	-0.23149894	0	0.043172495	-0.167216836	-0.148851535	0	-0.001303139	-0.163533346	-0.131107906
1416352_s_at	0	-0.011056576	-0.190622257	0.013821977	0	-0.017271843	-0.085794269	0.015541389	0	0.039810424	-0.136460382	0.020768011	0	-0.060059615	-0.077297147	-0.007786751
1416353_at	0	0.053886094	-0.016618785	-0.230146783	0	0.056713651	-0.107058796	-0.112380185	0	0.02693155	-0.020734475	-0.051770255	0	0.016322233	-0.110889489	-0.13378113
1416362_a_at	0	0.028312542	-0.010295976	0.217678957	0	-0.081111957	-0.049266431	0.162887661	0	0.081270924	0.11436956	0.264492608	0	-0.042648016	-0.01202394	0.262585229
1416364_at	0	0.074444781	0.158206767	0.137261094	0	-0.024913461	0.008816997	-0.00795372	0	0.069293574	0.128274264	0.092435902	0	-0.019173412	0.105991055	0.083109565
1416365_at	0	0.126160047	0.21221863	0.146777236	0	-0.101546342	0.070202982	0.003066065	0	0.124847462	0.191506705	0.084288184	0	-0.047261949	0.156513054	0.156368271
1416366_at	0	0.115227959	0.26379672	0.320030581	0	0.037503711	0.107734431	0.205425821	0	0.101059412	0.279740771	0.245765121	0	0.04107621	0.268731233	0.264677161
1416367_at	0	-0.002963316	-0.023730881	0.069595849	0	0.020359004	0.021441205	0.153383574	0	0.092848923	0.143036425	0.145744474	0	0.034454056	-0.031583446	0.022829786
1416369_at	0	-0.116829549	-0.048337974	0.124401096	0	-0.109826258	-0.017015927	0.143527442	0	-0.055433281	0.005943444	0.162839757	0	0.006665082	-0.032545308	0.210841607
1416372_at	0	-0.008202226	-0.075660286	-0.128338708	0	-0.023633937	-0.094035167	-0.115002255	0	-0.005598304	-0.058315906	-0.132907844	0	-0.06176357	-0.123150493	-0.174702783
1416373_at	0	-0.006138803	0.008852392	0.128246976	0	0.051351936	0.04185137	0.199722355	0	0.019142741	0.060684403	0.09990057	0	0.037363189	0.067141388	0.172764713
1416381_a_at	0	-0.1349611	0.056158268	-0.006556377	0	0.032180935	0.083483333	0.187705962	0	0.006323334	0.003508463	0.125523646	0	0.110948757	0.158390292	0.288028407
1416382_at	0	0.040451345	0.328727858	-0.063909516	0	0.056553446	0.186022799	-0.066314279	0	0.123946916	0.322114255	0.022023812	0	0.065944422	0.218592315	-0.085578945
1416383_a_at	0	0.087259282	-0.041354313	0.361715759	0	-0.014458695	0.004027968	0.446056726	0	-0.031413601	-0.035324764	0.431855829	0	-0.037736364	0.067280278	0.30076542
1416384_a_at	0	-0.002694956	-0.008443024	0.098557563	0	0.000388119	0.087088659	0.081016719	0	-0.004487369	0.111916962	0.087796068	0	-0.035534369	0.011392347	0.044724926
1416385_a_at	0	0.051900137	0.135579096	0.125000927	0	0.00690394	0.08192034	0.087395427	0	0.032532679	0.124319837	0.028147823	0	0.011844442	0.14342867	0.054577217
1416386_a_at	0	-0.007132353	0.106812074	0.111913737	0	-0.040362792	0.096901705	0.10104969	0	0.003986675	0.138078033	0.078169361	0	-0.004483174	0.100382766	0.134255967
1416387_at	0	-0.026201319	0.007832807	-0.023633218	0	-0.020861764	0.036413207	0.069529946	0	-0.066280797	-0.060887487	0.00249097	0	-0.038240938	-0.002310917	-0.011325994
1416392_a_at	0	0.062075388	0.192319577	0.110987235	0	-0.017395759	0.055005626	0.040495411	0	-0.028053027	0.061911339	0.03044132	0	0.039600192	0.171660684	0.099387751
1416393_at	0	0.046667094	0.089135986	0.076319807	0	-0.02802171	-0.003247606	-0.000382985	0	0.034671093	0.070843138	0.018030481	0	-0.022946306	0.035263516	0.018691451
1416394_at	0	-0.046286403	0.143553741	0.282747303	0	-0.036068453	0.10488067	0.266639182	0	0.006537146	0.121678141	0.249054065	0	-0.019963903	0.163124627	0.262672101
1416399_a_at	0	-0.065755248	-0.099088235	-0.097275104	0	0.024434826	-0.120729425	-0.184311882	0	0.002498965	-0.039785739	-0.07896516	0	-0.055790801	-0.047617111	-0.102277849
1416401_at	0	-0.040784399	-0.097265913	0.004927726	0	0.071009066	0.007822681	0.162672038	0	-0.006490985	-0.055704832	0.077561742	0	0.080895972	0.069076581	0.213114477
1416402_at	0	-0.099260501	0.03275352	0.842945817	0	-0.027498028	0.166059324	0.867954097	0	0.041566867	0.263698784	0.857745354	0	-0.028905236	0.20041531	0.841843574
1416403_at	0	0.027659636	-0.026542221	0.645891123	0	0.024932305	0.241006216	0.769432842	0	0.016197137	0.222911552	0.673019627	0	-0.026657914	0.073177791	0.737483994
1416404_s_at	0	0.036728987	-0.043328435	-0.077693217	0	0.014118578	-0.104740389	-0.194820828	0	0.055731472	-0.050824439	-0.101910016	0	0.005618931	-0.038014173	-0.121037197
1416410_at	0	-0.006903409	-0.017970633	0.045234655	0	-0.002736338	0.188741593	-0.092872156	0	0.139761958	0.080641151	0.005983688	0	-0.022128138	-0.108083665	-0.205075386
1416415_a_at	0	-0.021472601	0.183124213	0.270179347	0	0.054025878	0.237968251	0.273747266	0	0.004051579	0.199672399	0.19774547	0	0.008828988	0.317644674	0.339757285
1416417_a_at	0	-0.03495482	0.24368018	0.251327937	0	0.01739388	0.168234698	0.252974387	0	0.028158742	0.227882145	0.28286795	0	0.06242756	0.207035577	0.293749818
1416419_s_at	0	-0.022444962	-0.140560507	0.090659027	0	-0.032147206	0.020805218	0.153624152	0	0.040441754	-0.037399986	0.06216484	0	-0.008965326	0.06330419	0.154395921
1416420_a_at	0	0.069398354	-0.008099738	-0.075677833	0	0.023816048	-0.082064217	-0.180136239	0	0.020337992	-0.076751495	-0.091427494	0	-0.040364648	-0.048080616	-0.109541776
1416426_at	0	-0.053113112	0.036722609	0.089610133	0	-0.048314349	-0.07199841	0.030422461	0	-0.067691066	0.014785258	0.025267922	0	0.01519444	0.01927464	-0.039125791
1416427_at	0	-0.042345979	-0.025237422	-0.140677625	0	-0.087251718	0.016662537	-0.104727766	0	-0.083527878	-0.086983323	-0.200263427	0	-0.01877158	-0.044585877	-0.129042163
1416429_a_at	0	-0.02727674	-0.272179358	0.121011347	0	-0.015095633	-0.270725263	0.021764316	0	-0.182685412	-0.178915378	0.11039926	0	-0.143031178	-0.264952074	-0.163387457
1416430_at	0	0.011167215	-0.26859537	-0.031803579	0	-0.117829223	-0.329383881	-0.091803963	0	-0.035197114	-0.149600664	0.109876331	0	-0.136429391	-0.278763745	-0.079501192
1416433_at	0	-0.045905762	0.284028323	0.331526381	0	-0.00437609	0.310002038	0.372298478	0	0.015639209	0.366000996	0.314916838	0	0.039350367	0.361355997	0.392613739
1416438_at	0	0.047798053	-0.040756249	-0.087083056	0	0.022773017	-0.105511425	-0.108867868	0	0.030458258	-0.133386463	-0.128043548	0	0.006782766	-0.141863954	-0.045369827
1416439_at	0	0.061406332	0.2079768	0.2524645	0	0.042073828	0.187827849	0.213740798	0	0.10753407	0.232146597	0.179817232	0	0.085057675	0.248060917	0.273045751
1416440_at	0	0.006566251	0.064926832	-0.111975299	0	0.001220867	-0.071555184	-0.200055722	0	-0.005199363	-0.006797296	-0.107875938	0	0.012765001	-0.022652263	-0.127524055
1416442_at	0	-0.091413587	-0.280336316	-0.266753716	0	-0.093440301	-0.411288877	-0.329931804	0	-0.095479783	-0.334157447	-0.282446212	0	-0.019918438	-0.255661062	-0.282349215
1416443_a_at	0	-0.018061781	0.146679771	0.115598229	0	-0.085873803	0.148232656	0.165281244	0	-0.085927197	0.084893851	0.025569608	0	-0.051617553	0.120805133	0.159482503
1416445_at	0	0.031687179	0.087432486	0.120697441	0	0.01749025	0.155632118	0.173536631	0	0.010355915	0.162991695	0.151594512	0	-0.030992918	0.033108788	0.13005208
1416448_at	0	-0.023903834	0.287674675	0.325999208	0	0.037238574	0.206903501	0.218341069	0	-0.079641632	0.305133194	0.274344083	0	-0.076450147	0.229088617	0.301814425
1416452_at	0	-0.013423912	0.144684055	0.164729889	0	0.01542531	0.125843623	0.133444087	0	-0.136946477	0.043205073	-0.015539458	0	0.021103475	0.124857731	0.136896374
1416453_x_at	0	0.064080155	0.029627842	-0.052606927	0	0.028388459	-0.031455441	-0.092038755	0	0.054552539	0.117288993	-0.043071472	0	-0.007468119	0.042568981	-0.029279288
1416461_at	0	0.028846128	0.098342363	0.162795237	0	-0.003035772	0.085101185	0.100228447	0	-0.03174686	0.021813008	0.06804529	0	0.017413708	0.009084031	0.083543144
1416462_at	0	0.069445741	0.098962871	0.149897099	0	-0.039029816	0.087537093	0.109768523	0	0.007410384	0.028258052	0.078112432	0	-0.022050275	0.01296666	0.133464168
1416464_at	0	-0.214106058	0.038450752	1.22711386	0	0.0870411	0.371900599	1.474258298	0	-0.166844553	0.153100399	1.09900926	0	-0.157465031	0.402875649	1.32578041
1416465_a_at	0	0.01576741	0.083065499	-0.041423876	0	-0.022596402	-0.04791847	-0.047037595	0	-0.11041329	-0.015555558	-0.115064925	0	-0.044685999	0.085649832	-0.001833392
1416466_at	0	-0.011602679	0.024874714	-0.03228459	0	-0.030315318	-0.018035799	-0.028877309	0	-0.028666034	0.02801991	-0.04597713	0	0.003970693	0.019007968	0.038355474
1416467_at	0	-0.089777679	-0.135874407	-0.168233649	0	-0.102406292	-0.126357298	-0.101701736	0	-0.005906297	-0.09304215	-0.08714161	0	-0.063600607	-0.038157019	-0.093881064
1416468_at	0	0.071601946	0.743407948	1.526283806	0	-0.261402702	0.340419712	1.185377299	0	0.042789646	0.492076016	1.208609046	0	0.078283123	0.914356701	1.662455628
1416470_a_at	0	-0.034035227	0.277588364	0.36439302	0	0.022351252	0.393614541	0.279975977	0	0.085843209	0.449216112	0.38919394	0	0.048518711	0.404965551	0.373326808
1416471_at	0	0.024949372	-0.042463567	-0.13887383	0	-0.03735822	-0.117988311	-0.19336044	0	-0.01039633	-0.104440373	-0.14082831	0	0.082262201	-0.013260121	-0.076416411
1416472_at	0	-0.058615451	0.00681687	-0.126614493	0	0.049888168	0.008478992	-0.063714118	0	-0.105926172	-0.060042654	-0.089636577	0	-0.084106546	-0.107205065	-0.158326645
1416476_a_at	0	-0.00914896	-0.086727936	-0.109310464	0	-0.067685216	-0.127964802	-0.211338746	0	-0.079576321	-0.107061832	-0.185665656	0	-0.12780836	-0.134865589	-0.219654448
1416477_at	0	0.031974369	-0.025839524	-0.079038752	0	-0.016315155	-0.126271749	-0.136991411	0	-0.049270908	-0.070478992	-0.148560152	0	-0.008736826	-0.048674202	-0.07786851
1416478_a_at	0	0.006203606	0.13322173	0.253587623	0	0.006312304	0.130603856	0.129415344	0	0.019424981	0.130238328	0.16256114	0	-0.000376291	0.113105277	0.128624536
1416479_a_at	0	-0.02742684	0.203277031	0.655827556	0	0.067385465	0.28922782	0.713115922	0	0.084557795	0.354334498	0.659563684	0	0.026934168	0.344016275	0.71997862
1416480_a_at	0	0.021364671	0.217840589	0.190238293	0	-0.131416263	0.192355753	0.103998409	0	-0.00954678	0.283311335	0.180641048	0	0.130172693	0.236029114	0.198253456
1416483_at	0	-0.051258037	-0.270847914	-0.399138043	0	-0.1429416	-0.460697056	-0.460631155	0	-0.080964845	-0.331961572	-0.384700734	0	-0.070433583	-0.338692089	-0.431002493
1416485_at	0	0.019170888	0.258199713	0.281427771	0	0.051255954	0.268780286	0.286196831	0	0.03151597	0.253199549	0.184822607	0	0.096186537	0.335844269	0.285725162
1416486_at	0	0.03057812	0.175369308	0.078578238	0	0.009798258	0.116855116	0.113643005	0	0.021648148	0.246715205	0.114678459	0	0.05917933	0.292381147	0.183685722
1416488_at	0	-0.129213747	-0.154842861	-0.401197806	0	-0.139663134	-0.142773109	-0.428970374	0	0.009674625	-0.126328784	-0.268001951	0	-0.106548564	-0.170343628	-0.384749856
1416492_at	0	-0.164600868	0.407475088	0.753961502	0	0.02595218	0.683480715	1.052799858	0	-0.004489401	0.49209176	0.67124774	0	0.162401796	0.701218771	1.044408445
1416493_at	0	-0.022685176	0.186784075	0.33446807	0	-0.031218688	0.30576742	0.268259859	0	0.065133479	0.260498018	0.266558587	0	0.017481677	0.223535832	0.315710656
1416494_at	0	-0.004285752	0.126188839	0.176666123	0	0.042428578	0.19158294	0.22786925	0	0.10955111	0.255079942	0.290770942	0	0.002569549	0.140105632	0.17513152
1416495_s_at	0	0.028502946	0.067612414	0.147698848	0	-0.06331712	0.080467236	0.111140444	0	0.085358032	0.179844659	0.204872943	0	0.00700482	0.106774241	0.160925177
1416496_at	0	-0.016807658	-0.054121409	0.062884249	0	-0.057685902	-0.040112918	0.028448456	0	-0.048251024	-0.078842617	0.037404619	0	-0.006821938	-0.032922421	0.100047061
1416497_at	0	-0.428019239	0.01292736	0.112882702	0	0.077715476	0.490056847	-0.096845658	0	-0.107468901	0.080630246	0.012452434	0	-0.004693089	0.438517959	0.568133473
1416499_a_at	0	-0.055225259	0.119945476	-0.126337531	0	-0.093042916	-0.029933781	-0.25160433	0	-0.110399911	0.164778106	-0.239301058	0	0.063708264	0.11886219	0.005661994
1416500_at	0	-0.014254256	0.008300586	0.073470873	0	-0.020962209	0.027525505	0.025624452	0	-0.014403128	0.002468741	0.10417476	0	-0.010105166	0.02561643	-0.001669856
1416502_a_at	0	-0.026459305	-0.062442882	-0.110998867	0	0.009503163	0.095045365	-0.032590364	0	-0.049956138	-0.020406691	-0.048900983	0	-0.003318607	-0.003241233	-0.023214658
1416505_at	0	0.04298325	-0.536556616	-0.546001582	0	-0.089088624	-0.758341617	-0.524978835	0	-0.096184131	-0.74766463	-0.625905328	0	-0.018397574	-0.519945634	-0.485868532
1416506_at	0	0.014367652	0.218563887	0.193780696	0	0.052051191	0.168664066	0.174341889	0	0.067248548	0.276863846	0.1886307	0	0.018249752	0.228778376	0.128871825
1416508_at	0	0.016446279	-0.036076461	0.017130683	0	0.026942311	-0.101942005	-0.026142218	0	0.028986414	-0.015232294	0.033506988	0	-0.016686043	-0.071945194	-0.008672307
1416509_at	0	-0.017481012	0.09512673	-0.038577396	0	0.019749654	0.109618643	-0.100775466	0	-0.012001046	0.06550543	-0.05056575	0	0.005211122	0.054948559	-0.081476637
1416510_at	0	-0.003546068	0.024580507	0.015061796	0	0.057701258	0.099276989	0.0531793	0	0.053973204	0.115280222	0.038651843	0	-0.023733115	0.064523756	0.063604313
1416512_at	0	-0.004023159	0.128173805	0.229971287	0	0.036633839	0.148303355	0.262341853	0	0.021011922	0.165234451	0.159646865	0	0.022062915	0.141103349	0.18045627
1416519_at	0	-0.015343556	-0.065397948	-0.109170046	0	0.001757224	-0.053831509	-0.114966625	0	0.049147146	0.062420123	-0.049989407	0	0.023800032	-0.047302752	-0.130857491
1416520_x_at	0	0.023270623	-0.02457238	-0.143090664	0	0.009768317	-0.052611448	-0.139458268	0	0.049783117	0.037872724	-0.082214416	0	0.019915412	-0.023867375	-0.115311285
1416521_at	0	0.06454044	0.054485517	-0.114952761	0	0.097963095	0.105690269	-0.072795032	0	0.018128926	-0.023681555	-0.153331007	0	0.065006211	0.109098842	0.074010712
1416522_a_at	0	-0.008161947	-0.230564047	-0.295440985	0	-0.005330427	-0.268625209	-0.357617148	0	0.064488789	-0.172705673	-0.221271377	0	0.005891094	-0.271929254	-0.285507053
1416524_at	0	-0.012093736	-0.053574776	-0.096575911	0	-0.057069515	-0.041776982	-0.064361959	0	-0.007543065	-0.054652919	-0.06779144	0	-0.067348861	-0.096945764	-0.049485312
1416525_at	0	0.031985032	-0.056616916	-0.035543488	0	-0.082253044	-0.063661417	-0.140372659	0	-0.035803295	-0.064176373	-0.010726211	0	-0.053850192	-0.10183421	-0.052056814
1416526_a_at	0	0.02720708	0.059511883	0.129291143	0	0.0307975	0.142637721	0.096004286	0	0.02698746	0.120435421	0.143465482	0	0.049621826	0.145663684	0.163505527
1416528_at	0	0.038621851	-0.038570266	-0.211048867	0	0.016152611	-0.129194591	-0.209511986	0	-0.015293417	-0.12707324	-0.138339351	0	0.020762332	-0.102356332	-0.190999911
1416530_a_at	0	0.105768983	0.379857005	0.66716655	0	0.112569235	0.333085708	0.586966245	0	0.08733602	0.27378327	0.510701071	0	0.138855943	0.387887015	0.659224159
1416531_at	0	-0.026074084	0.205295374	0.298836993	0	0.022872415	0.25042606	0.37413795	0	-0.024650042	0.281612591	0.192524996	0	0.027276063	0.327735839	0.311041561
1416532_at	0	-0.025933155	-0.164830072	-0.285327231	0	-0.021700922	-0.190932423	-0.268226667	0	-0.051512513	-0.191344396	-0.250130719	0	-0.027890445	-0.196212442	-0.218117908
1416533_at	0	-0.003965242	0.052765734	-0.123649652	0	-0.05514097	0.007364027	-0.142518845	0	-0.024294798	0.033601435	-0.09600556	0	-0.013650685	0.073853401	-0.142263648
1416534_at	0	0.105380777	-0.016112646	-0.002926021	0	-0.023293565	-0.074924119	-0.09523997	0	-0.097576033	-0.102342088	-0.140384764	0	-0.021038922	-0.12121895	-0.012179641
1416535_at	0	-0.017394976	-0.022035804	-0.108388969	0	0.053446721	0.021118835	-0.023848549	0	-0.021918552	0.013196319	-0.013584499	0	0.029783504	0.002193961	-0.070423177
1416536_at	0	-0.013187851	-0.247609554	-0.09128039	0	0.001034651	-0.192487344	-0.047633817	0	-0.012245134	-0.166146627	0.013913314	0	-0.023252415	-0.304412762	-0.150188039
1416540_at	0	0.04251067	-0.060951645	-0.034230107	0	0.025085316	-0.07276472	-0.03518178	0	0.020277479	-0.077111039	-0.044198958	0	-0.007004603	-0.043930374	-0.033967747
1416543_at	0	0.012739584	-0.056851581	0.094284733	0	-0.011343013	0.005133279	0.13819675	0	-0.019448581	-0.021804472	0.129083318	0	0.053277171	-0.037552179	0.117375402
1416544_at	0	-0.047574391	0.235143896	0.458869475	0	0.043056063	0.387884018	0.580060526	0	0.09094715	0.291282159	0.475373526	0	0.053767155	0.312221486	0.51258905
1416545_at	0	0.00385118	-0.03096007	-0.075511423	0	0.020742704	0.030374897	-0.006187691	0	-0.071533773	-0.153283352	-0.107747465	0	-0.104571601	-0.050949523	0.029021778
1416546_a_at	0	0.06097284	0.020129767	-0.002958258	0	-0.006355097	-0.064789326	-0.104141664	0	0.00020553	-0.026606135	-0.07282646	0	-0.00422343	0.008404727	-0.067921891
1416547_at	0	0.04222561	0.084539649	0.154531074	0	-0.012932622	0.018817236	0.081173936	0	0.00868057	0.082648123	0.089314538	0	0.017255317	0.089334089	0.134360346
1416553_at	0	-0.026672292	0.055381242	0.252011675	0	0.071574568	0.131633892	0.234457517	0	0.034960564	0.148287423	0.249090191	0	-0.002673789	0.057756868	0.17177926
1416554_at	0	0.074296421	-0.127818316	0.006269906	0	-0.015014206	-0.219960329	-0.006766892	0	0.017586227	-0.177087057	-0.039455016	0	0.009687016	-0.197306368	-0.008464296
1416555_at	0	0.028464566	0.092770848	0.047328801	0	-0.073492703	-0.026240483	-0.026416128	0	0.045229535	0.127028829	0.046898788	0	-0.003999069	0.040322768	0.026572603
1416556_at	0	-0.01649541	0.063014348	0.054456174	0	0.047379265	0.020864162	0.079314969	0	0.071346709	0.079754326	0.084709554	0	0.064527549	0.249084672	0.198888385
1416557_a_at	0	0.043918561	0.133765065	0.167038437	0	0.102572636	0.136782597	0.168877026	0	0.039980037	0.126898205	0.077613593	0	0.02930142	0.160778023	0.184994747
1416563_at	0	0.059442995	0.213967757	0.399137812	0	0.086436392	0.352264765	0.432156639	0	0.098212159	0.368136048	0.407221656	0	-0.031398034	0.307825033	0.365675508
1416565_at	0	0.034320056	0.176808198	0.253376913	0	0.023388151	0.149951065	0.209619078	0	0.072279232	0.206551673	0.243010206	0	0.059036028	0.201809043	0.231116655
1416566_at	0	-0.005845989	0.120475576	0.163409794	0	-0.019877435	0.139667744	0.205435492	0	0.04121563	0.125618635	0.093707892	0	-0.025020701	0.170699847	0.245356583
1416567_s_at	0	0.039503347	0.050995159	0.075159316	0	0.080953903	0.055194601	0.022845573	0	0.085248386	0.095919484	0.12627133	0	0.031416942	0.076395319	0.09009664
1416568_a_at	0	-0.020066172	-0.070185209	-0.193454316	0	-0.058593048	-0.094956302	-0.155976113	0	-0.073792577	-0.057677907	-0.209301882	0	-0.049430516	-0.097386551	-0.11007161
1416569_at	0	-0.036416718	0.111935574	0.180633319	0	0.0418089	0.05247857	0.214633894	0	0.022185187	0.21215451	0.211640641	0	-0.038379438	0.110323921	0.201102818
1416570_s_at	0	0.02973244	0.186495997	0.203762242	0	0.036138684	0.1924062	0.284621691	0	-0.058719479	0.09564195	0.108831425	0	0.053509964	0.184113333	0.25340653
1416576_at	0	0.055794848	0.296091625	-0.19681779	0	0.289530654	0.356633638	-0.083595547	0	0.011599703	0.239185496	-0.223576447	0	0.193679606	0.529613149	0.027477186
1416577_a_at	0	0.018519942	0.128873894	0.110807427	0	0.115162852	0.065886001	0.13219408	0	0.035809804	-0.053609484	0.028283141	0	0.014726052	0.017647769	0.056724554
1416580_a_at	0	-0.01157026	-0.092891804	-0.107347888	0	-0.126920729	-0.159648463	-0.061802527	0	-0.003296118	-0.020690984	0.032562604	0	0.060754911	-0.050128825	0.058093575
1416581_at	0	-0.004028857	0.039265261	-0.011132136	0	-0.015759322	0.061618942	0.049667182	0	-0.004312329	-0.027232825	-0.002089503	0	-0.082816443	-0.047051977	-0.038798212
1416585_at	0	0.001710093	0.142225579	0.330661816	0	0.030330248	0.183193895	0.259533195	0	0.058604334	0.212925256	0.262186136	0	0.100652865	0.138291761	0.34266864
1416592_at	0	-0.159702885	0.534868053	0.254098165	0	0.120515451	0.475252392	0.387820371	0	-0.088278111	0.385129153	0.317468584	0	0.09204259	0.638122032	0.521553288
1416593_at	0	-0.080463718	0.40718778	0.29070196	0	0.048717133	0.512129709	0.463312512	0	-0.03922492	0.298265012	0.32485918	0	0.125120576	0.468597336	0.474370127
1416603_at	0	0.119568391	0.022831198	0.004804924	0	0.072377489	-0.024881497	-0.213430459	0	0.171504646	0.132693892	-0.135315078	0	-0.006282826	0.024809205	-0.020727219
1416604_at	0	0.002036324	0.149077078	0.304074977	0	-0.000315611	0.198788814	0.315779371	0	0.065754319	0.238521892	0.268245864	0	0.00168372	0.140662721	0.242986661
1416605_at	0	0.051293339	0.295186256	0.420447316	0	0.090887213	0.338777896	0.443986264	0	0.141562316	0.499167498	0.393742107	0	0.17666488	0.455172645	0.474018936
1416606_s_at	0	0.098460749	0.369320765	0.477812876	0	0.068671737	0.327684998	0.476278626	0	0.147362127	0.446624656	0.433214981	0	0.089413639	0.472122217	0.490195309
1416608_a_at	0	-0.217302562	0.093200247	-0.148645865	0	0.04759757	-0.07356998	-0.003273333	0	0.020797258	0.235715235	-0.123459596	0	0.163023078	0.382757311	0.120339711
1416609_at	0	0.005885227	0.078335829	0.039144382	0	0.046022915	0.130884115	0.078148752	0	0.092447827	0.186117928	0.092293954	0	0.104161464	0.145224591	0.032252401
1416610_a_at	0	-0.100698617	-0.001068806	0.239519043	0	-0.023222449	0.07502688	0.310374654	0	-0.071405321	-0.0001492	0.317446699	0	-0.044538606	-0.059657609	0.130552486
1416611_at	0	-0.03356391	-0.021410283	-0.191657364	0	-0.008551244	0.012676008	-0.114336155	0	-0.029960255	-0.101337795	-0.100527407	0	0.053736381	-0.089100293	-0.085659329
1416615_at	0	-0.011946792	-0.000678747	0.189156387	0	-0.005008609	0.084128557	0.185282492	0	0.03826084	0.185170025	0.120026572	0	0.004074956	0.116725078	0.189877765
1416617_at	0	-0.05738315	-0.141926941	-0.066541961	0	-0.054395591	-0.132463341	0.036309165	0	-0.077232344	-0.111705676	-0.075489399	0	-0.059022117	-0.206958219	-0.038559374
1416618_at	0	0.010452923	-0.116145689	0.439548282	0	0.080904306	-0.006129315	0.495299309	0	0.053800452	0.024342274	0.432249893	0	-0.038526969	-0.039308925	0.388384882
1416619_at	0	-0.139122197	-0.254119757	-0.239162473	0	-0.035912874	-0.182714	-0.000762077	0	-0.205296001	-0.335084571	-0.117173813	0	-0.011233578	-0.06282505	0.050928283
1416621_at	0	0.036545658	-0.066036191	0.020067722	0	-0.075604907	-0.109631833	-0.077719977	0	0.037826759	-0.062075545	0.024654715	0	-0.044230648	-0.160931776	-0.001162953
1416624_a_at	0	0.040971887	-0.028864743	-0.031634106	0	0.021774361	-0.052031416	-0.106217922	0	0.025564723	-0.114245625	-0.073189996	0	-0.003187911	-0.030092033	-0.073608033
1416628_at	0	-0.041800268	-0.105625618	-0.007298918	0	-0.014894413	-0.010222293	0.024303548	0	-0.012670241	0.05548368	0.028275739	0	0.020617224	-0.045574238	0.037205996
1416629_at	0	0.115899634	-0.099063199	-0.081906356	0	0.103897567	-0.034964477	-0.048749863	0	0.054163738	0.028018112	0.025194427	0	0.042934418	-0.168531402	-0.145197545
1416630_at	0	-0.038250698	-0.481487815	-0.570247418	0	-0.220379038	-0.563105779	-0.795080437	0	0.014208449	-0.326426843	-0.496139153	0	-0.099787974	-0.550426478	-0.640693769
1416633_a_at	0	-0.115337921	0.09953556	0.160257037	0	0.021758344	0.192963335	0.219035674	0	-0.096847953	0.218716803	0.182535542	0	-0.025120489	0.229232066	0.229971472
1416634_at	0	-0.115138106	0.147224717	0.225039336	0	0.006520401	0.237600794	0.297239878	0	-0.021553139	0.171508865	0.16779234	0	-0.054430014	0.179680059	0.251977725
1416635_at	0	-0.080861415	-0.127108844	-0.16323374	0	0.000242285	-0.203514669	-0.085361348	0	-0.086810405	-0.218347482	-0.110669445	0	0.031104627	-0.106946136	-0.08010799
1416636_at	0	0.052929706	0.057986913	0.099457197	0	0.053604739	0.032148573	0.107991398	0	-0.023945601	0.069591571	0.068671195	0	-0.028920606	-0.033095954	0.056651786
1416641_at	0	0.005667113	0.387678203	0.64928892	0	0.040232749	0.426014782	0.7165817	0	-0.011703258	0.35519661	0.56621048	0	-0.081570644	0.348141868	0.597309824
1416642_a_at	0	0.060218931	-0.038410438	-0.074583139	0	0.041896066	-0.08383718	-0.14150769	0	0.026758072	-0.124651332	-0.080102947	0	-0.02547214	-0.074898422	-0.120659532
1416648_at	0	0.016222079	-0.040859639	-0.121310452	0	-0.042785973	-0.094602505	-0.137714901	0	-0.033189437	-0.126864479	-0.133561636	0	0.014834377	-0.148640885	-0.069179222
1416656_at	0	-0.001514368	0.039440156	0.008166638	0	0.012885499	-0.015945186	-0.062778201	0	0.073044043	0.156043348	0.074830338	0	0.053325006	0.066286692	0.003567035
1416657_at	0	-0.011668057	0.10859982	0.012704139	0	0.054662975	0.142826288	0.163745515	0	-0.000609101	0.09167436	0.093561868	0	-0.001309891	0.088006026	0.114022928
1416659_at	0	0.020551914	0.043291926	0.056073	0	0.009092859	0.083277212	0.133898861	0	0.028626221	0.093875098	0.110446685	0	-0.019174876	0.069281488	0.124775596
1416660_at	0	0.018989563	0.094801627	0.109099213	0	0.025851005	0.161118411	0.103479031	0	0.02932878	0.14707218	0.107818923	0	0.083578465	0.173090289	0.179769421
1416663_at	0	0.01296937	0.095800485	0.182401361	0	0.011984481	0.082569394	0.156182911	0	0.028816273	0.129369072	0.161898525	0	0.015490951	0.046279264	0.184560723
1416664_at	0	-0.124876916	0.422443683	0.710329975	0	0.133672737	0.829801079	0.973237786	0	0.137729065	0.68703781	0.761245285	0	0.151189647	0.746463711	0.945478028
1416667_at	0	0.05466323	0.148422562	0.189843565	0	0.043529289	0.112370031	0.089720098	0	0.037908216	0.12607947	0.10506953	0	0.01703709	0.127283425	0.152700709
1416668_at	0	0.04103035	-0.046756835	0.007680943	0	0.002088825	-0.018064725	-0.029040844	0	-0.108120288	-0.058771977	-0.036727231	0	-0.072510805	-0.060450401	-0.028460283
1416669_s_at	0	-0.000189146	0.01550504	0.049325896	0	0.053977512	-0.001384457	-0.016124101	0	0.0439077	0.084151963	0.055431412	0	0.0208913	0.064592596	0.011650569
1416678_at	0	-0.014005574	0.165655271	0.280094877	0	0.062211875	0.226580731	0.317449568	0	0.035086983	0.240639415	0.279854585	0	0.063277416	0.210616799	0.247395797
1416680_at	0	-0.011384038	-0.075701487	-0.083631338	0	-0.108961189	-0.13000534	-0.201685413	0	0.035816678	-0.029201004	-0.131067	0	-0.132707835	-0.129867537	-0.165832204
1416684_at	0	0.027722604	0.197186958	0.200782804	0	0.048311449	0.112958474	0.188565861	0	-0.048231124	0.138312049	0.128296865	0	0.069393259	0.195278285	0.228184043
1416685_s_at	0	0.002509305	0.164977188	0.131209693	0	0.035727288	0.080221307	0.196280585	0	-0.046445092	0.145684614	0.085668699	0	0.102567955	0.089874865	0.186136136
1416690_at	0	0.019301877	-0.160455439	-0.079004208	0	0.113733486	-0.090170355	0.020017526	0	0.04300828	-0.132042071	0.097181997	0	0.004898473	-0.176776069	-0.110070434
1416691_at	0	0.071413527	-0.110799779	-0.036735318	0	0.004022988	-0.167073655	-0.050553657	0	0.097630031	-0.109126857	-0.026507112	0	-0.009543895	-0.258433844	-0.175078408
1416695_at	0	-0.067300499	0.169991814	0.214244626	0	0.026245463	0.014395051	0.18661795	0	0.058799222	0.271398024	0.266961679	0	0.000435379	0.194900721	0.223942944
1416696_at	0	0.074877766	0.239753869	0.252261153	0	0.059509869	0.22326769	0.176123876	0	0.089916903	0.286518572	0.229628429	0	-0.066587655	0.267414986	0.178972935
1416697_at	0	-0.018415484	-0.195900526	-0.481498541	0	0.035941667	-0.152029127	-0.443092586	0	0.067761089	-0.018625659	-0.433641971	0	-0.068108553	-0.206697438	-0.618123895
1416698_a_at	0	-0.046659725	0.617601598	0.805201279	0	0.08217674	0.761717723	0.842634562	0	0.056850313	0.610018805	0.682532902	0	0.113927955	0.80612621	0.862629815
1416699_at	0	-0.006663628	0.151145416	0.216040078	0	0.026985686	0.157801336	0.255603103	0	-0.025692682	0.127679101	0.169015866	0	-0.044518758	0.150023084	0.182652057
1416703_at	0	-0.094352764	-0.22657559	-0.163875344	0	-0.025399557	-0.190997261	-0.051762685	0	-0.137295054	-0.200642564	-0.070926918	0	-0.094442364	-0.242986441	-0.123302308
1416704_at	0	0.010652719	-0.153512327	-0.081101242	0	-0.096326939	-0.079668306	-0.022342537	0	-0.07734861	-0.227005885	-0.07896278	0	-0.132238721	-0.238945696	-0.119626171
1416706_at	0	0.024739263	0.03058209	0.233989265	0	-0.135672728	0.077967919	0.214092836	0	0.001226023	0.042204059	0.18790395	0	-0.010549732	-0.068873436	0.21947064
1416708_a_at	0	0.009993485	-0.376852171	-0.64282762	0	-0.018580022	-0.393372544	-0.579698759	0	-0.084206847	-0.385071816	-0.51977828	0	-0.101627682	-0.448083031	-0.643540261
1416714_at	0	0.130099673	0.110458156	-0.185948061	0	0.140961048	0.02515583	-0.222731562	0	0.194420111	0.038632161	-0.156814993	0	0.150906746	0.019565138	-0.18466583
1416719_a_at	0	0.045956637	-0.019348859	-0.075725844	0	0.009860881	-0.06628864	-0.136980795	0	0.034255121	-0.049709977	-0.087801195	0	-0.020576449	-0.08459073	-0.12662866
1416720_at	0	0.027355884	-0.035366038	-0.040849311	0	-0.003172465	0.007852334	-0.05350972	0	-0.043111508	-0.107156568	-0.200382206	0	-0.002451177	-0.012091369	-0.107744667
1416721_s_at	0	-0.050330524	-0.043078469	-0.093268848	0	-0.018086975	-0.164794289	-0.082176488	0	-0.051722719	-0.108296059	-0.239195233	0	-0.013802357	-0.037600866	-0.155566158
1416722_at	0	0.007682087	-0.25190036	-0.218072826	0	-0.012085703	-0.101913345	-0.190169151	0	0.05264971	-0.109940416	-0.075561713	0	-0.04067039	-0.255098053	-0.282765128
1416723_at	0	-0.057500451	-0.150580182	-0.331407443	0	-0.025544768	-0.077843492	-0.325359463	0	-0.12437772	-0.135123436	-0.225943305	0	-0.048389608	-0.078357386	-0.268903875
1416726_s_at	0	0.146676879	0.571206778	0.701672938	0	0.01235333	0.470595052	0.616503985	0	0.032388309	0.358841045	0.486900679	0	0.074224686	0.406757619	0.513693987
1416727_a_at	0	0.035053964	-0.02077564	0.088418239	0	0.047135849	-0.035236783	0.139690822	0	-0.038500696	-0.000590117	0.116781163	0	-0.045007632	-0.030457548	0.087086841
1416728_at	0	0.030968388	0.155397	0.187458851	0	-0.005576752	0.245549075	0.256419437	0	0.009209222	0.178573897	0.160613488	0	0.044278537	0.200356497	0.258913949
1416731_at	0	0.089513292	-0.041090849	-0.162289073	0	-0.000971028	-0.156266567	-0.209793495	0	-0.060227321	-0.129500536	-0.195874414	0	-0.06963214	-0.127418989	-0.254343019
1416735_at	0	-0.03267751	0.103161008	-0.03462085	0	0.009249908	0.109543771	-0.00654412	0	0.000860419	0.049470579	-0.008823605	0	0.054389561	0.096840333	-0.04832697
1416736_at	0	-0.014390361	-0.102345264	-0.183790959	0	-0.033108587	-0.092119987	-0.133075583	0	-0.116678935	-0.153267753	-0.193845904	0	0.022918251	-0.108316229	-0.117179593
1416740_at	0	0.030631175	0.290305606	0.787833346	0	-0.004379649	0.54600412	0.848859261	0	0.046680534	0.412502505	0.680480223	0	0.017962	0.463161259	0.849052836
1416742_at	0	0.068082743	0.141275397	0.248563459	0	0.069462623	0.120975037	0.183524739	0	0.051011967	0.090767326	0.172500846	0	0.013177626	0.087203796	0.196188336
1416746_at	0	-0.024852548	0.125982945	0.348276641	0	-0.036132865	0.345077401	0.558738839	0	-0.063098678	0.188518231	0.357983242	0	0.055203582	0.23330932	0.459630417
1416747_at	0	0.090041167	-0.019867103	0.03351211	0	-0.125138934	-0.070500932	-0.106293908	0	0.02339911	0.013955048	-0.066237658	0	0.011707768	0.033952027	0.002886688
1416755_at	0	-0.015231122	-0.098814334	0.134928776	0	-0.172400135	-0.223726529	-0.065202525	0	-0.041659162	-0.028777191	0.074238865	0	-0.11559434	-0.182602318	0.023117797
1416756_at	0	-0.06456902	-0.130887488	0.036541392	0	-0.244692999	-0.199035608	-0.08994644	0	-0.100299503	-0.125655424	-0.062852745	0	-0.156383416	-0.181945037	-0.042972525
1416758_at	0	-0.043757521	-0.187298995	-0.332083843	0	0.021593327	-0.149928948	-0.287994038	0	-0.054603796	-0.179011088	-0.230924011	0	0.04057814	-0.141630679	-0.305719559
1416762_at	0	-0.023151803	-0.161063243	-0.33155655	0	-0.0733477	-0.270560381	-0.405518949	0	-4.86E-05	-0.158441321	-0.232007955	0	-0.098125239	-0.3033435	-0.364653661
1416763_at	0	0.008407604	0.077570122	0.231379174	0	0.029154256	0.143564314	0.147592081	0	-0.02249225	0.06187323	0.150649048	0	-0.123858285	0.081565772	0.142300196
1416764_at	0	-0.061379301	0.009827129	-0.062012376	0	0.026962219	-0.034862706	-0.032073727	0	-0.002776134	-0.005768179	-0.00103273	0	0.008164482	0.018976187	0.022595068
1416766_at	0	-0.00798028	0.023244692	-0.001505463	0	0.02443486	-0.008672168	-0.068881967	0	0.052927458	-0.03235114	-0.041284027	0	-0.001834593	-0.083275572	-0.113832325
1416767_a_at	0	-0.050644167	-0.332502899	-0.470610969	0	-0.086051751	-0.404357813	-0.518088238	0	-0.058214564	-0.379544133	-0.38646322	0	-0.065267943	-0.466570685	-0.494851525
1416768_at	0	-0.100317942	-0.326825212	-0.570266203	0	-0.034544536	-0.34087971	-0.525871403	0	-0.013445196	-0.376942923	-0.48329262	0	-0.054344616	-0.404817619	-0.495621637
1416769_s_at	0	-0.004013193	-0.018314329	-0.030365897	0	-0.043746103	-0.051779089	0.009887624	0	-0.056332025	-0.081471951	-0.05589988	0	-0.046849253	-0.08971968	-0.084398687
1416771_at	0	-0.043436963	0.016895631	0.024446829	0	0.049211281	0.106496174	0.024303299	0	0.029669973	0.058154026	0.054048459	0	0.071382724	0.06676689	-0.035679575
1416780_at	0	-0.033512655	0.023838004	0.298319519	0	0.03479164	0.182172663	0.435622866	0	0.102810453	0.09912666	0.367784654	0	0.061365237	0.143702985	0.49259722
1416788_a_at	0	-0.010565472	0.018785716	0.02656611	0	-0.005752436	-0.006116399	0.009316076	0	0.054349302	0.01989621	0.023907345	0	-0.020355148	0.009166504	0.028623649
1416789_at	0	0.014106631	0.022058976	0.069993934	0	-0.061533317	0.031234573	0.03028882	0	0.00328236	0.056028549	0.037869914	0	-0.019237745	-0.03308764	-0.013071722
1416790_a_at	0	0.000664826	0.186990421	0.102119992	0	-0.006797532	0.181301405	0.193446282	0	-0.117350166	0.107567677	0.03467103	0	-0.012834258	0.184374524	0.097626878
1416791_a_at	0	0.027053178	-0.152685689	-0.254463754	0	-0.024226961	-0.260973164	-0.286905258	0	-0.023044231	-0.196631503	-0.220636849	0	-0.052988721	-0.30103323	-0.273865725
1416792_at	0	0.049735724	0.127965199	0.315890446	0	-0.022552368	0.113292205	0.32525626	0	0.034984953	0.193510253	0.268957324	0	0.052437745	0.170313042	0.350325023
1416793_at	0	-0.021282205	0.08967568	0.206581453	0	-0.025613456	0.12376947	0.148230203	0	-0.054156525	0.050145324	0.081874176	0	0.01728246	0.100553842	0.111713087
1416802_a_at	0	-0.104813259	0.504039309	0.749834778	0	0.086425338	0.712101351	0.882423579	0	0.031476868	0.56906826	0.718718854	0	0.216582802	0.709614749	0.885524671
1416807_at	0	0.029607163	-0.011910188	-0.170570022	0	0.060186352	-0.156413814	-0.27715193	0	0.010522004	0.019247047	-0.098203394	0	-0.00181468	-0.000755244	-0.040290925
1416810_at	0	0.007273287	-0.050138987	0.021205619	0	-0.020946834	-0.051362379	-0.10238275	0	0.079891875	0.052157373	0.052421941	0	-0.053712813	-0.062547851	-0.002397341
1416811_s_at	0	-0.017119568	0.114875666	-0.052228607	0	0.025728382	0.039344046	-0.113694966	0	-0.023212956	0.117054754	0.054653892	0	0.025939701	0.163463143	-0.007764434
1416812_at	0	-0.039001907	-0.15703112	-0.263843592	0	-0.000219411	-0.170051503	-0.218551795	0	0.035438856	-0.163021632	-0.209331815	0	0.00375712	-0.191565091	-0.330238467
1416813_at	0	-0.012067539	-0.157275364	-0.279138378	0	0.104134747	-0.099622373	-0.129392635	0	0.01747239	-0.111618155	-0.163445677	0	-0.015988396	-0.176404342	-0.3181409
1416815_s_at	0	-0.054602592	0.053652096	0.077000697	0	-0.051737859	0.118750178	0.154855723	0	-0.03306066	0.110046734	0.1220356	0	-0.005346232	0.061852473	0.114452531
1416816_at	0	-0.02833906	-0.071149111	-0.227917579	0	-0.008809034	-0.045355368	-0.223931274	0	0.00608685	-0.08414134	-0.151048322	0	-0.021778642	-0.063019641	-0.185618304
1416819_at	0	0.065814466	0.047155735	0.052931132	0	-0.011958789	0.00630745	0.019180354	0	0.031775795	-0.006735664	0.054289332	0	-0.005974817	-0.024945365	0.091612024
1416826_a_at	0	0.016136819	-0.112424724	0.040572406	0	0.079991664	-0.134617988	0.039568087	0	-0.162636959	-0.145184026	-0.099906019	0	0.029981434	-0.090086721	0.118168692
1416829_at	0	0.028290071	0.176122464	0.20743294	0	0.00890936	0.152738143	0.20990826	0	0.072122828	0.260208999	0.264583504	0	0.030421981	0.120356894	0.249346459
1416830_at	0	0.000274328	-0.01053006	-0.06362458	0	-0.023525825	-0.032402249	-0.078919347	0	0.043016055	-0.010561877	-0.074408318	0	0.013845549	-0.098275219	-0.036896141
1416834_x_at	0	0.052904667	0.122995109	0.343663886	0	0.094271429	0.228847025	0.351557393	0	0.078787356	0.278542053	0.374217242	0	0.021329771	0.150477964	0.335199647
1416835_s_at	0	-0.010312477	0.112001424	0.300187187	0	-0.083565231	0.178278072	0.271535909	0	-0.01937762	0.188372582	0.140268458	0	-0.044840419	0.101913792	0.235006157
1416836_at	0	-0.017158895	-0.071989952	-0.222426231	0	-0.008627293	-0.098722629	-0.164364697	0	0.02529273	-0.016739855	-0.136153129	0	0.000454003	-0.061103897	-0.114719727
1416837_at	0	0.020756921	0.089222104	0.003940265	0	0.024910299	0.052129465	-0.002301016	0	0.058763191	0.038025041	-0.011350605	0	0.017868083	0.065269058	0.063092024
1416840_at	0	-0.054249769	-0.106980191	0.077551818	0	-0.0581935	-0.064471581	0.189612814	0	-0.061271662	-0.086593654	0.120092056	0	0.019320922	-0.012444563	0.181538987
1416841_at	0	-0.067866453	0.105308125	-0.25874659	0	-0.033928599	0.001965165	-0.243915203	0	0.061372763	0.112739017	-0.254573148	0	0.042198225	0.110656545	-0.228189461
1416842_at	0	-0.08985439	0.246339346	0.948405268	0	-0.08884454	0.540547193	1.168289525	0	0.133760816	0.461766181	0.915267895	0	0.024294007	0.516194143	1.082710269
1416850_s_at	0	-0.028813685	0.304162291	0.418708856	0	0.020980103	0.396372441	0.4793127	0	0.088418631	0.485074535	0.463996614	0	0.056225886	0.388665563	0.473005669
1416856_at	0	-0.014245436	-0.164109477	-0.213427392	0	-0.085799585	-0.305578529	-0.272289	0	-0.162661517	-0.32607706	-0.328338683	0	-0.047536388	-0.13386585	-0.231033258
1416857_at	0	0.01497988	-0.022505043	-0.063873429	0	-0.001860603	-0.078185977	-0.153399214	0	-0.027818163	-0.04973899	-0.129283579	0	-0.017501382	-0.068717808	-0.123044598
1416858_a_at	0	0.022088526	0.0014662	-0.025042239	0	0.027369733	-0.092647074	-0.101531945	0	-0.02759023	0.103369873	0.051280649	0	0.018800301	0.0378013	0.020943395
1416859_at	0	0.073893937	0.004146189	-0.043999277	0	0.099397314	-0.051173048	-0.106589877	0	0.089451581	0.049548739	0.031631845	0	-0.065522273	-0.029847708	-0.102143547
1416860_s_at	0	-0.073933322	-0.209977664	-0.167024435	0	-0.039705987	-0.226145829	-0.147634211	0	-0.151489772	-0.210168817	-0.230814964	0	-0.143199082	-0.201299896	-0.301488185
1416868_at	0	-0.047377031	0.172187769	0.398448813	0	-0.023047414	0.255126327	0.477685784	0	-0.053236683	0.14621209	0.371304593	0	-0.032400795	0.163183435	0.421466409
1416869_x_at	0	-0.025560171	0.042773855	-0.159667967	0	0.024897827	0.023337812	-0.160859462	0	-0.021864206	0.081426973	-0.060248824	0	-0.018803531	0.103070405	-0.169054088
1416873_a_at	0	-0.068132752	0.009122919	0.115255492	0	-0.04254715	-0.052728314	0.133978422	0	-0.045759126	0.087416992	0.18168892	0	-0.02735912	-0.019305351	0.116389065
1416875_at	0	0.012557788	-0.066784807	-0.139320789	0	0.028569197	-0.094389801	-0.086064548	0	-0.074907997	-0.199722957	-0.140905325	0	-0.004095532	-0.199421294	-0.200582396
1416876_at	0	0.032283767	-0.056095614	-0.063415295	0	-0.068156241	-0.131131691	-0.116022295	0	0.04762035	-0.028307456	-0.012065715	0	-0.069643006	-0.146682011	-0.068821691
1416877_a_at	0	-0.009975192	0.254779207	0.413179767	0	-0.033042235	0.27475035	0.335846882	0	0.064088618	0.321524609	0.38103965	0	0.065082235	0.27232184	0.346833412
1416880_at	0	-0.062437626	-0.164670445	-0.319678367	0	0.03275529	-0.172361183	-0.255180884	0	-0.042379975	-0.21547466	-0.264358843	0	-0.008661204	-0.212321491	-0.25480343
1416881_at	0	0.037742874	-0.076261853	-0.25358419	0	-0.026923557	-0.144025357	-0.257788863	0	-0.009339682	-0.111683416	-0.300090053	0	0.012084792	-0.233431426	-0.332325989
1416882_at	0	-0.001634801	-0.177010382	-0.122715651	0	-0.014993124	-0.149296961	-0.05802972	0	-0.060868813	-0.168345669	-0.039339336	0	0.009491851	-0.030147515	0.040732954
1416883_at	0	0.013245819	0.041018926	0.002094868	0	-0.026834801	0.087633066	0.100165306	0	-0.069519834	-0.007132844	0.016486685	0	0.043208905	0.059572983	0.088121493
1416884_at	0	-0.010431078	0.128517178	0.127966193	0	0.072843675	0.129192186	0.164880522	0	0.06371437	0.200194103	0.163187659	0	0.014479045	0.243073064	0.233959234
1416885_at	0	0.04216321	0.08992787	-0.035375192	0	0.036221111	-0.136577505	-0.127646257	0	0.078140485	-0.014885169	-0.022830515	0	0.001362124	-0.013251261	-0.097385828
1416890_at	0	0.076139414	0.1564593	0.200094453	0	0.093083603	0.214033636	0.285847754	0	0.074707252	0.259471712	0.145615793	0	0.064362174	0.208700338	0.174043834
1416892_s_at	0	-0.06410019	-0.016974939	-0.252164775	0	-0.067577756	-0.090288102	-0.286542476	0	-0.101861609	-0.108637464	-0.262878381	0	-0.06929253	0.012483604	-0.242815019
1416893_at	0	-0.0617779	-0.026551483	-0.255424256	0	-0.076606096	0.024073003	-0.250773928	0	-0.156047277	-0.13209655	-0.342572958	0	-0.089951661	0.035824602	-0.152916115
1416894_at	0	0.112551721	0.17001234	0.231398352	0	0.056451129	0.106207547	0.214129362	0	0.02455018	0.005302238	0.110368889	0	-0.068808995	0.077582398	0.1475636
1416896_at	0	-0.008374494	-0.101229774	0.032523702	0	-0.002582734	-0.040976413	0.144528179	0	-0.032660304	-0.07938268	0.120242199	0	-0.011893592	-0.10068888	0.118369095
1416897_at	0	0.282526543	0.33769046	0.119945332	0	0.305887457	0.225144758	0.024126425	0	0.230762501	0.252009281	0.10479749	0	0.269539406	0.165954467	-0.013690093
1416898_a_at	0	0.033748499	-0.22679646	-0.190761411	0	0.105296317	-0.206246518	-0.185429574	0	0.046401128	-0.126362076	-0.092286328	0	-0.055418829	-0.230133978	-0.259914484
1416901_at	0	-0.01369973	0.051367685	-0.23394013	0	-0.010700738	-0.028587535	-0.248929897	0	-0.054801055	0.017312658	-0.196007821	0	0.072775144	0.029021789	-0.161397558
1416902_a_at	0	-0.030217777	0.149074426	0.246911904	0	0.102005446	0.203976643	0.277444404	0	-0.025080722	0.20489467	0.273508605	0	0.007072022	0.168196198	0.215809691
1416903_at	0	-0.061570332	0.084282741	0.169058406	0	-0.099867638	-0.01216597	0.218951492	0	-0.249783779	0.086859631	0.133555973	0	0.049832051	0.014666594	0.307058957
1416904_at	0	0.04725914	-0.094256443	-0.152006976	0	-0.009046974	-0.138447743	-0.161755852	0	-0.01610443	-0.114693259	-0.146349652	0	-0.025897215	-0.159837918	-0.188860719
1416906_at	0	0.025178669	0.096957644	0.198217037	0	-0.007043132	0.148129872	0.279895313	0	0.017411059	0.153436615	0.206667624	0	-0.016198427	0.068798794	0.229950266
1416908_s_at	0	0.011534803	-0.015931047	0.030458159	0	-0.052597086	-0.011433089	0.01819909	0	0.044800392	0.015034089	0.040279065	0	-0.067889416	-0.048238448	0.034917855
1416909_at	0	-0.041999251	-0.04495623	0.051882801	0	0.00981407	-0.074549152	0.049206952	0	-0.105980921	-0.152281809	-0.035666378	0	-0.001670899	0.026765879	0.135669612
1416910_at	0	0.046232127	0.189520433	-0.069085417	0	0.006144534	0.064878174	-0.13590491	0	0.033106171	0.183309885	-0.072695493	0	0.047330901	0.100517634	-0.149117493
1416912_at	0	-0.021999911	-0.014546584	-0.108071703	0	-0.053245822	0.026424894	-0.148045471	0	-0.010232371	0.030151987	-0.040235435	0	-0.047866093	-0.080912099	-0.147165527
1416914_s_at	0	-0.035559618	-0.035834537	0.004246235	0	-0.031622366	-0.038986308	0.020667755	0	0.003942869	0.054740166	0.025051439	0	0.010265115	0.002558395	0.02070413
1416917_at	0	0.0023751	-0.034122666	-0.024952031	0	-0.048667342	-0.077984944	-0.012409136	0	-0.070028198	-0.056330502	-0.010882522	0	-0.07659036	-0.051815848	-0.027590822
1416921_x_at	0	-0.062186448	0.245119324	0.017123128	0	0.072345855	0.21804962	0.156448085	0	0.012996678	0.237481477	0.135858895	0	0.059718608	0.291986748	0.178024529
1416922_a_at	0	-0.141369036	-0.153112914	0.088496441	0	-0.096183505	-0.183224392	0.063791691	0	-0.025647785	-0.165525392	0.22207342	0	-0.052723276	-0.081269337	-0.027482233
1416923_a_at	0	-0.062712859	-0.100807973	0.132697965	0	-0.096052075	-0.192596996	0.123234351	0	-0.141938193	-0.19081471	0.2025038	0	-0.087479681	-0.201505554	0.00703972
1416924_at	0	0.102132894	0.072225475	-0.112190627	0	0.032649596	-0.075082379	-0.114858148	0	-0.040709608	-0.108914541	-0.233370022	0	-0.042729384	-0.118067697	-0.147694154
1416925_at	0	0.087680887	0.213300965	0.211847085	0	0.003310106	0.224495804	0.244421163	0	0.027605572	0.197671764	0.158403676	0	-0.062315032	0.185119864	0.131208938
1416926_at	0	-0.022615902	0.096344044	-0.107818269	0	-0.050838569	0.134232396	-0.192232958	0	-0.090919612	0.018982118	-0.046282912	0	-0.068111829	-0.029432039	-0.215863566
1416930_at	0	0.027000853	-0.375480319	-0.692850598	0	-0.070397959	-0.551820135	-0.840185503	0	0.058066451	-0.45271799	-0.781431321	0	-0.078176955	-0.650092975	-0.866459361
1416933_at	0	0.014425545	0.017314334	-0.057306433	0	0.06726458	0.061404932	-0.017308376	0	0.009564493	0.0248897	-0.091585552	0	0.017525293	0.014047122	-0.040241791
1416937_at	0	-0.042330958	-0.045269057	-0.062341674	0	-0.034196677	-0.055054176	-0.054651196	0	0.039080192	-0.047308032	-0.004261447	0	0.004116001	-0.009179493	-0.02961453
1416938_at	0	0.046306512	0.095444698	0.241287675	0	0.042988887	0.094846824	0.127795344	0	0.076566626	0.239483297	0.208371116	0	0.052774416	0.153849113	0.198033584
1416939_at	0	0.264853864	0.631066753	0.599748961	0	0.299075845	0.645423578	0.552090536	0	0.329053972	0.693453262	0.483765482	0	0.3973881	0.720733584	0.628601337
1416940_at	0	0.018213824	0.005030299	-0.007131729	0	0.059840696	0.07246587	0.079331649	0	0.010238624	0.001429185	-0.037097735	0	0.046000343	0.010041582	-0.041924705
1416941_s_at	0	-0.040064022	0.132356385	0.096999088	0	-0.020210007	0.134420963	0.186772503	0	-0.033175551	0.138950203	0.062004425	0	-0.018129359	0.115327909	0.159053512
1416943_at	0	0.040721404	0.088953132	0.063284856	0	0.034305408	-0.0087881	-0.041594749	0	0.102464205	0.196292181	0.026304092	0	-0.019536672	0.114062897	-0.038559282
1416947_s_at	0	0.009876911	-0.009869217	-0.185739785	0	-0.012858192	-0.120630503	-0.194531493	0	0.001679966	-0.112657697	-0.171775708	0	-0.016463194	-0.095577271	-0.137075237
1416948_at	0	0.013762896	0.025036159	-0.004853879	0	0.019284555	-0.049358858	-0.009040736	0	0.07367199	0.077102277	0.049044561	0	0.052009103	0.035245642	0.039687878
1416949_s_at	0	-0.062426412	0.023156273	-0.020317464	0	-0.003676507	0.10285552	-0.059300011	0	-0.021887628	0.05565185	-0.007298193	0	-0.007140339	0.0694225	0.042004494
1416950_at	0	-0.022041498	-0.029810514	-0.209623902	0	-0.067911778	-0.164351127	-0.342662835	0	-0.045332676	-0.114141637	-0.161321353	0	-0.031396961	-0.015677975	-0.129394783
1416951_a_at	0	-0.038132618	0.030173659	-0.055733903	0	0.003405729	-0.069162858	-0.060954489	0	0.035972008	0.024012089	0.074744649	0	-0.001877933	-0.1096889	-0.108197178
1416952_at	0	0.029808396	0.046538269	-0.003040258	0	0.009813439	-0.02056611	-0.030492162	0	-0.051426945	-0.00869508	0.017941237	0	-0.037881399	-0.00126641	-0.031646592
1416956_at	0	-0.011650094	-0.107061555	-0.208202576	0	-0.033379081	-0.048726211	-0.063808616	0	-0.025262032	-0.158557137	-0.100648537	0	0.032046587	-0.13104297	-0.0909481
1416957_at	0	0.007114948	0.112819886	-0.180732286	0	0.002308494	0.181541705	-0.318856793	0	-0.012034054	0.161261404	-0.174024363	0	-0.052318103	0.050274974	-0.181083186
1416960_at	0	-0.021383441	-0.125985578	-0.211571445	0	-0.025893607	-0.145808354	-0.179570575	0	0.004284239	-0.114124605	-0.114626964	0	-0.026224149	-0.128798721	-0.097214706
1416961_at	0	-0.195512718	0.71323635	1.005619668	0	0.331826319	1.492048064	1.68483454	0	0.083262332	1.0014194	1.165520334	0	0.326636867	1.349182945	1.543136766
1416962_at	0	-0.014170533	0.266672478	0.373599874	0	0.139014104	0.511135751	0.60186108	0	0.009663868	0.363795719	0.422089645	0	0.093879149	0.448430408	0.591391274
1416963_at	0	0.045826343	0.101319	0.701644622	0	-0.023203223	0.121626346	0.710654109	0	0.030913708	0.175142685	0.649378334	0	-0.054220964	0.066826938	0.55858737
1416970_a_at	0	0.000805825	0.228058149	0.296791563	0	0.010861135	0.186012599	0.25928451	0	0.053053396	0.228964701	0.273373184	0	0.055025808	0.289792431	0.286348705
1416971_at	0	0.004471978	0.174507075	0.264374525	0	0.071802297	0.186609364	0.231447608	0	0.053492121	0.267535327	0.266123758	0	0.050866546	0.242739004	0.247132224
1416972_at	0	0.074698099	0.138668625	0.260875151	0	0.068956367	0.098166405	0.167739818	0	0.071554732	0.094660811	0.19593934	0	0.010734013	0.032314069	0.180328496
1416973_at	0	0.049782435	0.157581911	0.18385883	0	-0.019630632	0.098460767	0.116963605	0	0.041275629	0.156775927	0.084667767	0	0.033931218	0.162508974	0.184185284
1416979_at	0	0.028754029	0.278264066	0.204890303	0	0.03922685	0.253353473	0.190484695	0	0.077159701	0.278250667	0.197806104	0	0.051834967	0.259202256	0.189577155
1416981_at	0	-0.048851277	-0.350941376	-0.69523666	0	-0.039883903	-0.267821587	-0.653272745	0	-0.078346649	-0.380780397	-0.62058976	0	-0.027579032	-0.392976284	-0.480300501
1416982_at	0	0.016284328	-0.246319694	-0.473911322	0	-0.066813502	-0.21810449	-0.47933612	0	-0.111467304	-0.336106333	-0.476317734	0	0.007615383	-0.273829751	-0.447265712
1416983_s_at	0	-0.011184144	-0.270073518	-0.573501216	0	-0.149919076	-0.320255722	-0.601732956	0	-0.138388118	-0.426017418	-0.605381585	0	-0.060246631	-0.408173509	-0.565587042
1416984_at	0	0.006720539	0.079236546	0.117878995	0	-0.013366417	0.147443532	0.155297706	0	0.03178416	0.157888917	0.096647035	0	0.047997372	0.135942675	0.132294661
1416985_at	0	-0.140272098	0.052724117	-0.175757226	0	-0.007356861	0.074028412	-0.034215616	0	-0.09195398	0.053756911	-0.039793479	0	0.061455228	0.257411702	0.074628024
1416988_at	0	0.020310487	-0.043319546	0.099346671	0	-0.013885889	0.01449491	0.113726278	0	0.035099615	0.023494878	0.093631613	0	-0.025138336	-0.030526838	0.102813481
1416989_at	0	-0.05284805	-0.030716101	-0.178285482	0	0.009991293	-0.023390486	-0.061129696	0	-0.105141981	-0.117577123	-0.056941937	0	-0.085946802	-0.088455818	-0.018999321
1416990_at	0	-0.104866864	-0.140100813	-0.279481305	0	-0.126781477	-0.119824193	-0.230884945	0	0.025314971	-0.115188515	-0.073647057	0	-0.002859221	-0.210732816	-0.172349378
1416992_at	0	-0.039090153	-0.223478012	-0.393761648	0	0.001227088	-0.292008242	-0.432418789	0	0.033610607	-0.171840749	-0.273140704	0	-0.086889287	-0.233917604	-0.36860763
1417001_a_at	0	-0.120759354	-0.281687714	-0.456556379	0	-0.020086849	-0.399443696	-0.451015322	0	-0.134060903	-0.237904526	-0.232226736	0	-0.102819027	-0.263074871	-0.531911338
1417002_at	0	-0.035332454	0.028541716	0.009119186	0	-0.03450267	-0.038473613	-0.006325911	0	0.015677594	0.114480522	0.028299903	0	-0.006493539	0.083367433	0.014067279
1417004_at	0	-0.018163848	-0.037382676	-0.058569604	0	-0.045568111	-0.012440942	0.012204856	0	-0.046430589	-0.141040172	-0.03247598	0	-0.073551636	-0.102935544	0.023171964
1417006_at	0	0.04733207	-0.01576295	-0.097703857	0	0.007636342	-0.03006438	-0.114186783	0	-0.035806458	-0.09113792	-0.150033527	0	-0.027320749	-0.115182003	-0.21459776
1417007_a_at	0	-0.065919014	-0.10348425	-0.318391968	0	-0.047989432	-0.011734197	-0.25458527	0	-0.07072084	-0.023967344	-0.166149002	0	-0.001594447	-0.087787699	-0.199002778
1417010_at	0	-0.02335264	-0.297112546	-0.516252847	0	-0.021253727	-0.427903329	-0.524472483	0	-0.045275831	-0.342211176	-0.431866342	0	-0.095149643	-0.491172201	-0.657844567
1417019_a_at	0	0.330043022	0.903995119	1.468317064	0	0.020833747	1.096249372	1.476191932	0	-0.192570341	0.89498665	1.143499217	0	0.212282766	0.897404782	1.437339013
1417024_at	0	-0.044691159	0.180548696	0.37916365	0	0.057078625	0.216790584	0.414791424	0	0.047988318	0.265705756	0.321704669	0	-0.001422363	0.23581289	0.414561428
1417025_at	0	0.006837434	-0.034406715	-0.31123179	0	0.010422322	-0.126314837	-0.384053397	0	0.059277135	-0.082027451	-0.272440739	0	-0.004037216	-0.095589211	-0.304046606
1417032_at	0	-0.104091469	0.084310892	-0.025792153	0	-0.173374948	0.041449489	0.018369445	0	-0.114885237	0.079099326	-0.081798278	0	-0.036472544	0.125688777	0.029072327
1417037_at	0	0.031941474	0.344394242	0.604288663	0	0.072679573	0.366341749	0.593658924	0	-0.092165391	0.414987241	0.545171916	0	-0.128554953	0.429630004	0.61176073
1417038_at	0	-0.056472319	-0.05304987	-0.163732786	0	-0.013151057	-0.050030905	-0.083619205	0	-0.15795059	-0.081085148	-0.203159755	0	0.118336658	0.005181099	-0.029870015
1417041_at	0	0.013450735	0.065240055	0.125537525	0	-0.081353971	0.040574477	0.032141984	0	0.083678445	0.177525203	0.092044987	0	0.032511466	0.119686091	0.076096443
1417045_at	0	-0.042500561	-0.158730269	-0.082022904	0	0.012743737	-0.095452151	-0.055706407	0	0.053263941	-0.078388529	-0.062622067	0	0.08683755	-0.095956552	-0.019945123
1417049_at	0	-0.107776179	0.205941206	1.166988388	0	-0.015137038	0.504015112	1.292142566	0	-0.021708245	0.373093016	1.098376226	0	0.071590094	0.50846422	1.215975779
1417052_at	0	0.06392971	0.215810463	0.283276059	0	0.081259901	0.200569111	0.249426948	0	0.068310193	0.319758268	0.240080877	0	0.051228712	0.265369545	0.291003159
1417053_at	0	0.053992941	0.15202562	0.194023988	0	0.031451573	0.04842967	0.184340382	0	0.102974136	0.155064508	0.167419044	0	0.056037849	0.152245401	0.219552717
1417054_a_at	0	-0.046102947	0.003681547	0.095344571	0	0.011676447	0.007108785	0.076534753	0	-0.034823593	0.029197819	0.035057076	0	0.007799105	0.089080647	0.030337863
1417055_at	0	-0.06009158	0.010854749	0.076095273	0	0.063410465	0.101422292	0.06050648	0	0.125569368	0.155935904	0.082692224	0	-0.033140709	0.07654365	0.067341449
1417056_at	0	0.147536397	0.177335658	0.056472796	0	0.177259966	0.134606412	0.03404526	0	0.163747025	0.201223307	0.111396025	0	0.151396922	0.181364236	0.037060838
1417057_a_at	0	0.101377589	0.248816783	0.444757083	0	0.054903822	0.202264806	0.356629039	0	-0.044781173	0.248652201	0.341810449	0	0.002937163	0.180288429	0.380516343
1417058_a_at	0	-0.018264055	0.095423824	-0.012950986	0	0.103588448	0.17275597	-0.02321029	0	-0.080714096	0.151809781	0.046786573	0	-0.045269278	0.072042705	0.079142923
1417059_at	0	0.020121308	0.104747682	0.143974063	0	0.03360512	0.15156913	0.016015306	0	0.032457443	0.218717273	0.17658162	0	-0.017947927	0.13253589	0.114674982
1417061_at	0	-0.163190123	-0.346557681	-0.099700757	0	-0.089086703	-0.079274908	0.035554473	0	-0.109277794	-0.203939321	0.032993419	0	-0.097789489	-0.172272282	0.046228184
1417063_at	0	-0.080300647	0.307661303	-0.002851613	0	0.000568811	0.250861876	0.059866992	0	0.062863578	0.471534813	0.197547253	0	0.042825752	0.509190799	0.175518248
1417064_at	0	0.051684149	-0.120221338	-0.057943278	0	-0.07762017	-0.009208541	-0.117023666	0	0.081261655	0.016106361	0.026462353	0	-0.020124122	-0.098194869	0.054180475
1417065_at	0	-0.004655108	-0.251363048	-0.431171397	0	-0.195685015	-0.392990898	-0.489514059	0	-0.147221604	-0.375850573	-0.480862321	0	0.005435816	-0.177041561	-0.349243247
1417068_a_at	0	0.0132113	0.188576725	-0.225469311	0	0.008508013	0.065217625	-0.174592605	0	-0.044538978	0.11239982	-0.134985483	0	0.074733105	0.1689889	-0.085572429
1417077_at	0	0.053939106	0.227524677	0.176319392	0	0.102239605	0.225262513	0.253122076	0	0.024794256	0.23213461	0.114031888	0	0.078247769	0.269964603	0.15258495
1417081_a_at	0	-0.052876727	0.054320228	-0.120774173	0	-0.056329485	0.011915063	-0.033178925	0	0.008133971	0.081734045	-0.00212829	0	0.064083214	0.117457434	0.087230541
1417082_at	0	0.000470956	0.178076272	0.277744581	0	0.064133958	0.251724802	0.35758374	0	0.059765369	0.23212996	0.309273553	0	0.008410487	0.238963776	0.376890414
1417083_at	0	0.030895536	0.143276652	0.181445004	0	-0.00988049	0.172758637	0.049685058	0	0.067910633	0.218443095	0.153837542	0	0.02603673	0.229402658	0.166672254
1417087_at	0	-0.087807241	-0.194856848	-0.359316567	0	-0.152109959	-0.333117481	-0.319852499	0	-0.012804709	-0.10555555	-0.215748785	0	-0.014573147	-0.107666691	-0.198788766
1417099_at	0	0.012803246	0.107958001	0.572034439	0	-0.016637908	0.192063649	0.484304054	0	0.034900504	0.254800523	0.466875606	0	-0.086438544	0.11075905	0.419903192
1417102_a_at	0	-0.003366497	0.105214701	0.121407857	0	0.053810663	0.079663286	0.051137345	0	0.012116841	0.214412039	0.149907955	0	-0.051849066	0.134822515	0.108980306
1417103_at	0	0.046761614	0.250586296	0.001786877	0	-0.001028424	0.137064463	-0.111906277	0	0.046426922	0.258862283	0.076276299	0	0.110569983	0.252321324	0.108056569
1417104_at	0	-0.071195647	-0.352616023	-0.22845294	0	-0.100310295	-0.393781221	-0.186304125	0	-0.104153881	-0.352886053	-0.15657056	0	-0.106151801	-0.345743756	-0.219716327
1417105_at	0	-0.03054707	-0.020269129	0.061285861	0	0.014072674	-0.003869377	0.001248092	0	0.045225298	0.041410295	0.064143125	0	0.021656397	0.019883536	0.039655243
1417110_at	0	-0.010326226	-0.047116538	-0.175898986	0	-0.108619503	0.007510597	-0.319866622	0	0.044175392	0.022295472	-0.184908588	0	-0.055349977	-0.060120533	-0.196848348
1417111_at	0	-0.056027411	-0.115613122	-0.401313263	0	0.022115805	-0.100993319	-0.385428717	0	-0.069542029	-0.124687078	-0.280366018	0	-0.063225198	-0.218223521	-0.415729623
1417112_at	0	-0.017092316	-0.018444753	-0.163839582	0	0.020151016	-0.045238026	-0.022629267	0	-0.109715731	-0.097512517	-0.15181306	0	-0.042650915	-0.01123281	-0.120089016
1417118_a_at	0	0.107065146	0.158281878	0.248630877	0	-0.002981604	0.15521935	0.247911417	0	-0.009962619	0.199382368	0.095793638	0	0.050472412	0.191479572	0.279298281
1417124_at	0	-0.220168973	0.094002673	0.30452705	0	-0.008446011	0.241921021	0.587191895	0	-0.227009612	-0.032979503	0.225647582	0	0.002872681	0.262742767	0.482863634
1417125_at	0	0.02802501	0.124040493	0.191670727	0	-0.001246296	0.17072578	0.237732381	0	0.007700665	0.224526113	0.119658741	0	0.01054321	0.17604207	0.231956749
1417126_a_at	0	0.009016179	-0.017290252	-0.101845872	0	-0.032948089	-0.082589359	-0.171917521	0	-0.091060407	-0.026955302	-0.081871105	0	-0.039236649	-0.026772974	-0.069617711
1417131_at	0	0.069857949	0.298618829	0.419378137	0	-0.081894361	0.205641435	0.377661916	0	-0.068633341	0.174172572	0.28712749	0	0.022055453	0.224812091	0.333095339
1417132_at	0	-0.047489558	0.173203157	0.427947921	0	-0.05831604	0.32744954	0.553965924	0	-0.065826897	0.11562219	0.351868617	0	0.035046419	0.253351528	0.481078544
1417138_s_at	0	-0.011920239	-0.076782291	-0.073340267	0	-0.082119397	-0.085057034	-0.134748939	0	0.054313923	0.003096575	-0.155330307	0	0.011413365	-0.035821402	-0.070769218
1417140_a_at	0	0.006422674	0.057253129	-0.031627867	0	-0.024493315	-0.079212378	-0.110400748	0	-0.024904757	-0.027647917	-0.046025172	0	0.00082575	0.006448799	-0.054453454
1417141_at	0	0.365285812	0.509279685	0.402618189	0	0.461840686	0.315945506	0.278361102	0	0.45243706	0.527021779	0.447902333	0	0.589203618	0.540878119	0.449771635
1417142_at	0	0.000838836	-0.217087091	-0.300135626	0	-0.034095878	-0.3104697	-0.32426404	0	0.052253531	-0.164591594	-0.217336638	0	0.011699773	-0.281745881	-0.196718508
1417157_at	0	-0.01132402	0.03781588	0.008642581	0	0.075565864	0.024820514	0.019174964	0	0.042216738	0.079603737	0.057323763	0	-0.034590567	0.048047952	-0.00927571
1417161_at	0	-0.041715843	-0.138343517	-0.072047144	0	0.006938438	-0.155958682	-0.146251577	0	-0.056914661	-0.10519946	-0.032523723	0	-0.047660614	-0.081956733	-0.078847145
1417164_at	0	0.030624475	-0.291256119	-0.407999877	0	0.005614031	-0.234616038	-0.334813422	0	-0.197008824	-0.607389134	-0.64371944	0	0.084957057	-0.174169986	-0.28023505
1417165_at	0	-0.076012211	0.042278443	-0.050561031	0	0.008133724	0.124063788	0.117558679	0	-0.053340779	0.102592123	0.004548972	0	0.012315204	0.097991208	0.079679384
1417166_at	0	0.00370115	0.007581254	0.144328607	0	-0.027537411	0.035999824	0.107652587	0	0.020933666	0.118720738	0.229418832	0	-0.003531745	0.052717481	0.188871534
1417167_at	0	-0.002757365	0.036156189	0.053612297	0	0.046289022	0.068198185	0.148479239	0	0.145735212	0.210794515	0.142161129	0	0.018348361	0.075555006	0.096935805
1417171_at	0	0.05399091	-0.216115376	-0.622646952	0	-0.001345503	-0.389517342	-0.685304767	0	-0.070973105	-0.376065775	-0.598653247	0	-0.055303537	-0.355455438	-0.564190944
1417177_at	0	-0.059973049	0.288783522	0.192515641	0	0.152573395	0.5276756	0.398887788	0	0.18046431	0.464230923	0.261044016	0	0.187389813	0.435968977	0.286996435
1417183_at	0	0.037825994	0.06980614	0.05353142	0	0.020667293	0.103303638	0.053750273	0	6.09E-05	0.086566081	-0.005419042	0	0.056586318	0.078077516	0.069798288
1417184_s_at	0	0.028435279	-0.23469479	0.086903647	0	-0.004249824	-0.252531864	0.000378525	0	-0.067091406	-0.192656002	0.030714723	0	-0.069403167	-0.068150544	0.152528902
1417185_at	0	0.195855367	0.541283055	0.233546672	0	0.249446024	0.42793515	0.108696677	0	0.267196701	0.521328054	0.237909276	0	0.311169735	0.580813126	0.30251266
1417186_at	0	0.056797367	0.138316084	0.199701454	0	0.019387521	0.075684668	0.109248901	0	0.019423717	0.113650301	0.117916551	0	-0.014116333	0.09560781	0.137519881
1417189_at	0	0.165430716	0.198965795	0.023020041	0	0.133925287	0.042149543	-0.057035799	0	0.185414656	0.131687189	0.026665885	0	0.120228746	0.079143565	-0.040736548
1417190_at	0	0.186098459	0.439397212	0.211521464	0	0.240540652	0.36601521	0.154438296	0	0.106079213	0.274183061	0.05887803	0	0.251599341	0.295211887	0.137604942
1417191_at	0	-0.009229566	-0.313609632	-0.311804912	0	-0.074894947	-0.408108791	-0.415955012	0	-0.101406097	-0.427867676	-0.444245505	0	-0.048798303	-0.335676505	-0.344120191
1417193_at	0	0.040718458	0.557000707	0.245698565	0	0.010056036	0.386864383	0.285618356	0	0.03868888	0.489100452	0.209366453	0	0.031164882	0.503571326	0.28080754
1417200_at	0	0.00343892	0.118100169	0.192305377	0	0.034160956	0.155626802	0.214828754	0	-0.042288806	0.059324159	0.084441176	0	-0.025360517	0.065444696	0.170766057
1417204_at	0	-0.000686295	0.143400029	0.304878709	0	0.05382036	0.230197922	0.221397749	0	0.06547242	0.201362493	0.207360305	0	-0.072741411	0.145340698	0.16444166
1417205_at	0	0.009264754	0.208753089	0.167723004	0	0.020391624	0.264590196	0.066296904	0	0.075736801	0.293692652	0.10980249	0	-0.023948935	0.19556263	0.160081371
1417206_at	0	-0.026755978	0.058594685	0.631264499	0	-0.000918636	0.185315671	0.685941063	0	-0.029106031	0.198816812	0.61494163	0	-0.099955824	0.130990544	0.557933196
1417209_at	0	0.034434885	-0.038184521	-0.024759376	0	-0.017426815	-0.064125001	-0.006170913	0	-0.059335836	-0.169640375	-0.040153909	0	0.027806776	-0.05672499	-0.042906163
1417216_at	0	0.089781982	-0.03556027	-0.205069498	0	0.183037735	-0.076521219	-0.118535308	0	0.142306437	-0.029992146	-0.058631849	0	0.209359227	-0.034334805	-0.077951545
1417219_s_at	0	0.080211546	-0.131174219	-0.28536449	0	0.016166826	-0.182784599	-0.323557371	0	-0.038862495	-0.12186413	-0.242428625	0	-0.071758494	-0.135245717	-0.269129749
1417222_a_at	0	0.080461898	-0.097029347	-0.157221044	0	0.025585476	-0.2369687	-0.408545839	0	-0.079462371	-0.160696788	-0.343054804	0	-0.054047286	-0.276694292	-0.353857368
1417223_at	0	-0.042669998	-0.014195014	-0.099882826	0	0.005928731	-0.018630346	-0.004509804	0	-0.005589086	-0.021979831	-0.067967204	0	0.08556714	0.054837392	-0.009183793
1417225_at	0	-0.037033139	-0.037963664	-0.201357907	0	-0.128939863	-0.027998499	-0.180128271	0	-0.013641918	0.003201957	-0.07853257	0	0.036162913	0.02030806	-0.005971943
1417227_at	0	0.029118409	-0.172416316	-0.173490169	0	-0.028220079	-0.134203667	-0.182735758	0	-0.006903229	-0.185287723	-0.159803411	0	0.05806969	-0.191552509	-0.194718456
1417228_at	0	0.048812878	-0.003892582	0.011082337	0	-0.122775257	-0.100318933	0.124654721	0	-0.061527485	-0.160671863	0.035348712	0	0.032737419	0.007086979	0.098477521
1417230_at	0	0.030236016	-0.307435802	-0.438367707	0	-0.031111164	-0.20397658	-0.49487285	0	0.081079569	-0.233069676	-0.350688823	0	-0.055603494	-0.437947103	-0.521424219
1417233_at	0	0.052281944	0.165250883	0.196063349	0	0.03008201	0.135891573	0.164736457	0	0.083012466	0.150543587	0.121031172	0	0.04652378	0.226665966	0.107187559
1417235_at	0	-0.020144064	-0.181241698	-0.157667327	0	-0.022081401	-0.176207931	-0.189435797	0	-0.037908372	-0.248622907	-0.10061214	0	0.012454334	-0.163948525	-0.089335244
1417238_at	0	0.038273929	0.077188935	0.051570626	0	0.058970152	0.068654588	0.041790291	0	0.032607586	0.06268555	0.037796173	0	0.000807906	0.076231289	0.067068843
1417239_at	0	0.018405315	0.069528179	0.231154371	0	0.047719027	0.089956492	0.076662871	0	-0.033622857	0.085543077	0.170654701	0	-0.100558504	-0.038319197	0.091716822
1417240_at	0	-0.06834185	-0.120724516	-0.218338364	0	0.048481547	0.031514498	-0.026424329	0	-0.10897296	-0.128903495	-0.058645405	0	0.030520029	-0.005776205	0.002911025
1417242_at	0	0.010771421	0.114616715	0.142499876	0	-0.040238456	0.047103944	0.052910121	0	0.012733559	0.113123451	0.016383023	0	0.035047993	0.110225049	0.048477854
1417243_at	0	-0.002595187	-0.043614261	-0.026506927	0	0.019573832	-0.01292601	-0.042147149	0	0.002133075	-0.019358767	-0.056031655	0	0.016434621	-0.024697906	-0.048982388
1417244_a_at	0	0.282405178	0.249175654	-0.001131172	0	0.355292646	0.142969879	-0.0056797	0	0.318936996	0.184559839	0.061503976	0	0.366537723	0.143116251	0.100474892
1417250_at	0	-0.035593954	0.062723411	-0.143301302	0	-0.015167133	0.006007118	-0.082817676	0	-0.070691066	-0.054981406	-0.129777491	0	-0.002349442	0.05888177	-0.063412701
1417252_at	0	0.011638893	-0.006750105	-0.127804876	0	-0.015757642	-0.09482827	-0.103991409	0	-0.009725366	0.065794413	-0.072099785	0	-0.046773836	-0.053763871	-0.087288418
1417255_at	0	-0.002483211	-0.208077788	0.227514975	0	-0.032382957	-0.202964971	0.128663316	0	-0.053247003	-0.209965849	0.182005702	0	-0.06303319	-0.259393008	0.191561862
1417258_at	0	-0.007727187	0.1755652	0.196590325	0	-0.022840357	0.135113545	0.1796615	0	0.084552762	0.213119843	0.228443868	0	0.010985077	0.157148535	0.172347381
1417259_a_at	0	0.006490261	0.019590644	-0.032717237	0	0.003636808	0.063349269	0.0110637	0	0.082272085	0.062990065	0.070416911	0	-0.016817414	0.012929676	-0.025679044
1417260_at	0	0.013652445	0.055950205	0.043023468	0	-0.040091361	-0.006258396	0.079010901	0	-0.028728866	-0.032958801	-0.043556315	0	0.093350845	0.035777022	0.013444637
1417266_at	0	-0.123870898	-0.107408301	-0.407429526	0	0.043389142	-0.205824345	-0.309735113	0	-0.117686077	-0.205462021	-0.233848606	0	0.228798351	0.115820119	0.072849276
1417268_at	0	-0.215024347	-0.236151834	-0.188727657	0	-0.099479609	-0.095525658	-0.091597182	0	-0.211870714	-0.178687832	-0.247972056	0	-0.000375689	0.078889454	-0.018996008
1417269_at	0	-0.105986916	-0.030968388	-0.136694252	0	-0.029317599	-0.06852613	-0.081531738	0	-0.027425505	0.037844687	-0.090965151	0	0.017550104	-0.078406181	-0.118885047
1417274_at	0	-0.005309128	0.162556362	0.046116667	0	0.070244831	0.217285992	0.173420189	0	0.116941586	0.340406875	0.182409037	0	0.209002512	0.272735491	0.205505497
1417285_a_at	0	-0.01782598	0.188770219	0.360103289	0	0.07899367	0.202829046	0.323335933	0	0.103151116	0.364473814	0.416159925	0	-0.020110984	0.25377769	0.359934637
1417286_at	0	-0.032563778	0.175763312	0.31046146	0	0.041419089	0.230844935	0.224528584	0	0.053350441	0.284145557	0.24719593	0	-0.063648303	0.171406056	0.209720206
1417287_at	0	-0.026433947	0.214446952	0.162898366	0	0.038818538	0.348824765	0.073534452	0	0.016025276	0.317143671	0.162594876	0	0.064859138	0.396958092	0.24781688
1417288_at	0	-0.046991451	-0.170870861	-0.448771212	0	-0.0698181	-0.251029955	-0.520877959	0	-0.021111485	-0.256967887	-0.426123618	0	-0.050086065	-0.345907085	-0.481744828
1417289_at	0	-0.010482537	-0.143104931	-0.264690902	0	-0.026399755	-0.089608334	-0.3120557	0	-0.034056695	-0.168383352	-0.257761589	0	-0.09971619	-0.189756587	-0.336244335
1417290_at	0	-0.701818332	-0.879470993	-0.18143701	0	-0.520280697	-0.949433732	0.412558121	0	-0.462165394	-0.425772087	0.034835636	0	0.341684219	0.791599482	1.509307851
1417291_at	0	-0.030264541	-0.116383867	-0.211972579	0	0.020419207	-0.158413948	-0.142349571	0	-0.063921204	-0.177513887	-0.123233167	0	0.167832351	0.101503732	0.141434772
1417292_at	0	0.306027366	0.347795909	0.182237896	0	0.401947612	0.228909465	0.077312362	0	0.360183014	0.375888607	0.231448944	0	0.38198481	0.251558361	0.157093808
1417293_at	0	-0.091356171	-0.070967905	0.21901278	0	-0.02682651	-0.032486699	0.237290113	0	-0.033722937	0.073231139	0.276627245	0	0.024837463	0.066751881	0.263894322
1417296_at	0	-0.015888594	0.172923639	0.236715948	0	-0.042374997	0.206023455	0.241184441	0	-0.12107432	0.111140415	0.12151632	0	-0.000559091	0.150669359	0.197169968
1417297_at	0	-0.008452341	-0.151075674	-0.407778199	0	0.074963992	-0.14862737	-0.350508161	0	0.032412977	-0.182443281	-0.335307156	0	-0.075433163	-0.246692891	-0.361488432
1417306_at	0	-0.018745919	-0.106899246	-0.131759134	0	0.021430033	-0.116446504	-0.128690454	0	-0.032709744	-0.159187376	-0.097216267	0	-0.082252863	-0.242670577	-0.177242195
1417308_at	0	-0.056147458	0.305972454	-0.089729529	0	0.04885539	0.315562568	-0.007921822	0	-0.04816088	0.231546119	0.03151104	0	0.039659086	0.42203898	0.186212192
1417311_at	0	-0.070661609	-0.101583031	0.457838345	0	-0.02994451	0.108354758	0.605585878	0	-0.032826936	0.075693889	0.401523985	0	0.000600125	0.129775314	0.547302755
1417313_at	0	0.100807436	-0.193011636	0.087308679	0	-0.121916574	-0.644447425	-0.089791448	0	0.063454887	-0.204107524	-0.299244896	0	-0.058330767	-0.16333209	-0.389728131
1417314_at	0	0.323267744	1.791618815	0.94640238	0	0.820802512	1.67345079	0.944419152	0	0.665987907	1.833297476	1.109376937	0	0.091459625	1.550659894	0.659961901
1417315_at	0	0.013425439	-0.362108798	-0.243333618	0	0.07561536	-0.305986359	-0.23229865	0	0.067422933	-0.398979582	-0.195818236	0	0.022537287	-0.412748822	-0.230170148
1417317_s_at	0	0.053492653	-0.013728019	-0.054333495	0	0.019768298	-0.130523291	-0.198727849	0	0.034658889	-0.020203588	-0.109760392	0	-0.012992532	-0.029992258	-0.150078308
1417320_at	0	0.036810674	-0.069726013	0.056093116	0	-0.015461693	-0.011111702	0.044357986	0	0.030867848	0.043199309	0.003737033	0	0.023155563	0.038692014	0.107416588
1417321_at	0	0.058570814	-0.249450394	-0.474916033	0	0.021956273	-0.335357073	-0.50173703	0	-0.028751263	-0.285924921	-0.38170557	0	-0.002119744	-0.30406439	-0.381371742
1417323_at	0	-0.044126113	0.47319638	1.020310355	0	0.100658102	0.754641407	1.198223845	0	0.600169839	0.786598447	1.178971588	0	0.396287683	0.510030544	0.84206003
1417326_a_at	0	-0.007415046	-0.062075531	0.112132755	0	-0.10112872	-0.192354889	-0.052111217	0	-0.025594219	-0.096673331	0.083671033	0	-0.012690778	-0.093796865	0.033505553
1417339_a_at	0	0.027965606	-0.056104302	0.200041764	0	-0.071334012	-0.098480028	0.074191554	0	0.063690149	0.035378594	0.142133821	0	-0.091597743	-0.165100692	0.102770879
1417344_at	0	0.008226436	0.258273829	0.305653336	0	0.001467387	0.25842416	0.279540084	0	0.009539204	0.197894461	0.157989683	0	0.091789093	0.305944209	0.194961658
1417346_at	0	0.027635495	0.13832908	0.084391432	0	-0.000703458	0.114951708	-0.025120417	0	0.054798662	0.150403612	0.089527605	0	0.087280119	0.154663803	0.073252944
1417348_at	0	0.01058282	-0.012154847	-0.048173585	0	0.025960936	0.024833203	0.009997646	0	0.092803077	0.14539952	-0.078273531	0	0.067445234	0.085398945	-0.163278663
1417349_at	0	-0.047614008	-0.028789234	-0.101924548	0	0.082865455	0.032859865	0.009594148	0	0.042553489	0.059143365	-0.004683256	0	0.014735637	-0.049556254	-0.045954498
1417351_a_at	0	0.031569922	0.188293713	0.271799433	0	0.074033485	0.219170544	0.262876321	0	0.034342846	0.271975548	0.263607864	0	0.125944522	0.317292357	0.328680449
1417352_s_at	0	0.001762578	0.248677118	0.338292796	0	-0.016649443	0.256635095	0.357178076	0	0.130807936	0.434174322	0.227413101	0	0.186449241	0.373388105	0.447507052
1417357_at	0	-0.046679776	0.013377045	-0.100067613	0	-0.036124277	-0.037203988	-0.02555048	0	0.010948592	0.050424796	-0.002246903	0	-0.079855152	0.013270716	-0.057572593
1417364_at	0	0.062118114	0.091816189	0.008308603	0	-0.03560129	0.014623134	-0.096815466	0	0.073512421	0.116012964	-0.043765609	0	0.020673154	0.108192975	0.064685381
1417365_a_at	0	0.007575164	0.054743472	-0.117395743	0	0.037600253	0.021824905	-0.13046859	0	0.030277463	-0.035961225	-0.072371501	0	-0.04232023	0.006381646	-0.105191162
1417366_s_at	0	0.002232704	0.001933813	-0.0413074	0	0.040665728	-0.02453479	-0.053917381	0	0.037261843	0.046411665	-0.020150388	0	-0.014846722	-0.065786018	-0.140756548
1417367_at	0	0.027590881	0.088519178	0.042267951	0	-0.018412	0.07397669	0.008333921	0	-0.03144936	0.038492266	0.000135606	0	0.001867898	0.017879173	0.01426682
1417368_s_at	0	-0.038855003	0.016311155	-0.013397045	0	0.002922804	-0.058900255	-0.048666044	0	0.001950421	0.104173091	0.043825654	0	0.082567337	0.163541228	0.148782446
1417371_at	0	0.054934303	-0.10395847	-0.442852928	0	-0.00404509	-0.205081514	-0.453142216	0	0.012843857	-0.143247362	-0.361661365	0	-0.029172208	-0.186052878	-0.494634883
1417372_a_at	0	0.111710083	-0.018417935	-0.447695891	0	0.035774891	-0.254822784	-0.508915912	0	-0.046730834	-0.113545466	-0.373827342	0	-0.014584407	-0.273043799	-0.53780805
1417373_a_at	0	-0.048368243	0.026617643	0.320054229	0	-0.071330018	0.048295819	0.338525282	0	-0.096505663	0.024728678	0.246420339	0	-0.037728442	0.08487754	0.303989501
1417374_at	0	-0.044910515	-0.007930575	0.334718854	0	-0.018022876	0.031365482	0.371593277	0	-0.058358629	0.02481477	0.28416838	0	-0.02807355	0.077831712	0.339313797
1417379_at	0	-0.059831807	-0.092400248	-0.274003381	0	-0.088276878	-0.150821609	-0.304706627	0	-0.024303443	-0.150965852	-0.243053719	0	-0.016472559	-0.149023845	-0.241485325
1417380_at	0	0.013598988	-0.02973739	-0.234607092	0	-0.114030302	-0.141135589	-0.273910335	0	-0.073479709	-0.171530508	-0.19514693	0	-6.27E-06	-0.233365308	-0.258460098
1417381_at	0	-0.128516473	0.119313141	-0.21296552	0	-0.104972516	0.03867723	-0.195058347	0	0.009196398	0.209057602	-0.079583351	0	-0.05308485	0.203462675	-0.111163496
1417386_at	0	-0.095694471	-0.084259386	0.198091455	0	0.048518894	0.04371218	0.256504191	0	-0.099826437	-0.264214099	0.155283741	0	-0.095230387	-0.182984305	0.1182101
1417390_at	0	0.04122946	-0.006001859	-0.096740126	0	0.052038844	-0.091394484	-0.167490556	0	-0.026747448	-0.066650474	-0.115779396	0	-0.021223298	-0.088431147	-0.186565938
1417391_a_at	0	0.030488773	-0.183065215	-0.411974845	0	-0.025854605	-0.218617915	-0.46103265	0	0.040531902	-0.155289858	-0.249403847	0	-0.06311177	-0.281904	-0.391140453
1417393_a_at	0	0.026019937	0.677028918	1.34963926	0	0.115871415	1.008750408	1.468873289	0	0.198662826	0.801686429	1.151280647	0	-0.031301258	0.828678663	1.350099233
1417394_at	0	-0.012564144	-0.455180405	-0.498991361	0	-0.089260956	-0.659760831	-0.527365248	0	-0.000325469	-0.685139516	-0.604481553	0	-0.068352388	-0.645021213	-0.504346861
1417398_at	0	-0.022866665	0.039974991	-0.376218934	0	0.010526687	-0.096420438	-0.462272994	0	0.006541999	-0.026527819	-0.277641124	0	0.078410649	0.080094	-0.226884385
1417402_at	0	-0.041097953	-0.124560314	0.03995064	0	-0.038790903	-0.16320205	-0.038802837	0	0.002103957	-0.063503182	0.034766212	0	0.004346814	-0.010794874	0.070919438
1417405_at	0	-0.012360706	-0.118580373	-0.233322765	0	-0.021158933	-0.210548115	-0.3462977	0	0.030224995	-0.093293461	-0.160062711	0	-0.087653725	-0.196373431	-0.225103665
1417406_at	0	-0.052997265	-0.221703222	-0.4106524	0	-0.102227304	-0.377914346	-0.391503244	0	-0.088975937	-0.260131238	-0.341298625	0	-0.038993924	-0.213480831	-0.276967152
1417409_at	0	0.040615305	-0.068928399	-0.087417949	0	-0.037967471	-0.220569005	-0.212005262	0	-0.018567334	-0.249185129	-0.267559806	0	0.065116216	-0.140067319	-0.193490098
1417417_a_at	0	0.056320453	0.130238633	0.211492247	0	-0.009232822	0.078219623	0.148837629	0	0.038251613	0.133892476	0.203338517	0	-0.013030451	0.063590739	0.149410925
1417418_s_at	0	0.024660396	0.125791508	0.29107206	0	0.008355619	0.134533424	0.246535243	0	0.054276626	0.206447476	0.27778859	0	0.01006977	0.127116086	0.266924159
1417423_at	0	-0.212832444	-0.150443188	0.026218345	0	-0.045498967	0.049456941	0.436010942	0	-0.214268932	-0.213030366	0.202877031	0	0.057916118	0.0557609	0.40250174
1417426_at	0	0.006371098	0.089895854	-0.046499221	0	0.014488664	0.008555211	-0.183557025	0	-0.030602091	0.014415909	-0.109211628	0	0.025661463	0.128856517	-0.033688507
1417427_at	0	-0.015096886	-0.035725058	0.249780878	0	-0.047614916	-0.004751223	0.198921795	0	0.005756257	0.036467246	0.213428229	0	0.062728123	0.02179607	0.218697437
1417430_at	0	-0.156246601	-0.17660107	0.724949976	0	-0.073265763	-0.056274048	0.702681255	0	-0.256987476	-0.107190811	0.75306691	0	-0.112883279	-0.029335177	0.547033443
1417432_a_at	0	0.04556644	0.124265537	0.047207558	0	-0.016186311	0.045585629	-0.014282878	0	-0.010598579	0.097702955	0.053225072	0	0.032753635	0.134223916	0.137704454
1417433_at	0	0.016922444	-0.088815465	-0.066388268	0	-0.005999097	-0.094816643	-0.046535139	0	-0.076347184	-0.117381048	-0.061788784	0	0.049691922	-0.053022717	-0.009543538
1417434_at	0	-0.001435605	-0.043646622	-0.082861179	0	-0.047580141	-0.112676187	-0.095086263	0	0.035407851	-0.075522635	-0.090692249	0	0.007332018	-0.112680103	-0.094277103
1417440_at	0	0.119311234	-0.081523024	-0.178794043	0	0.035134767	-0.168171424	-0.250893202	0	0.023801385	-0.180705273	-0.165257116	0	-0.006492945	-0.212600597	-0.272739223
1417451_a_at	0	0.054774368	0.068902186	0.076904758	0	0.059801564	0.035013108	0.011198895	0	0.059380765	0.057156248	0.073928312	0	0.037735831	0.076876448	0.046492375
1417452_a_at	0	0.017887114	-0.013773052	-0.154704742	0	-0.016906033	-0.101692266	-0.218270725	0	0.00918856	-0.085320427	-0.151237705	0	-0.021865368	-0.072067983	-0.159130337
1417454_at	0	-0.050848916	0.028404961	0.08055676	0	0.055671841	-0.054571112	0.084581202	0	0.041045417	0.097803971	0.147319154	0	-0.053048199	-0.045722174	0.071299478
1417456_at	0	0.055108439	-0.139083023	-0.057169952	0	-0.017593015	-0.057957863	0.023261027	0	0.018277138	-0.050629179	0.067554131	0	0.022207422	-0.047194279	0.120978981
1417457_at	0	-0.109145091	0.409605632	0.709041603	0	-0.014622479	0.589658725	0.837299051	0	-0.083311672	0.393914255	0.585188428	0	0.031769398	0.682677312	0.888578806
1417458_s_at	0	-0.05282471	0.301768133	0.637791055	0	0.025387798	0.474603641	0.70857908	0	0.01416405	0.344602032	0.533632692	0	0.043616631	0.549366671	0.775186688
1417460_at	0	-0.263555522	-0.054055292	0.035936992	0	0.028420906	0.215012281	0.3075462	0	-0.205726133	-0.050322182	-0.029847404	0	0.227831776	0.41103809	0.493140486
1417461_at	0	-0.482078935	-0.575456334	-0.593105759	0	0.028672354	-0.044360497	-0.233599826	0	-0.054060631	-0.176973827	-0.127226702	0	-0.055214269	-0.068862422	0.027871382
1417462_at	0	-0.614154704	-0.515615636	-0.616719184	0	0.045173051	0.26228951	-0.016450387	0	-0.187543956	-0.039412716	-0.164823684	0	-0.13210416	0.016924478	0.072401283
1417463_a_at	0	0.109220296	0.138361687	0.08342547	0	0.021217845	-0.006396359	0.058376114	0	-0.022295862	-0.015328814	-0.083582708	0	0.007247077	0.050912682	0.045004921
1417465_at	0	0.012884777	0.031306181	0.107592748	0	0.005644686	0.021435785	-0.0092189	0	0.067198381	0.01642085	0.00402252	0	-0.006951021	-0.039230794	0.029152631
1417470_at	0	0.11828315	0.140976633	-0.045079565	0	0.075745602	0.074707501	-0.050377471	0	0.078117965	0.075876307	-0.055121848	0	0.082759197	0.038724063	-0.112702298
1417472_at	0	-0.092988504	-0.227726867	-0.282398241	0	0.005770318	-0.081292971	-0.044933249	0	-0.123709785	-0.243682298	-0.155916563	0	-0.139998557	-0.080051552	-0.077307973
1417475_at	0	0.048838255	0.041283416	-0.091377299	0	0.003411905	-0.044925268	-0.100549347	0	0.024988787	-0.01183016	-0.081241872	0	0.048836277	-0.049498264	-0.142289695
1417480_at	0	-0.034196296	-0.259726696	0.172027917	0	-0.016923342	-0.17522383	0.22329393	0	-0.043273206	-0.172693778	0.262982262	0	-0.099099822	-0.227727719	0.07249237
1417481_at	0	-0.112834119	-0.498673583	-0.227717794	0	-0.142411573	-0.407913591	-0.186670352	0	-0.120892637	-0.247719311	-0.142914928	0	-0.128728803	-0.239367973	-0.267138831
1417483_at	0	0.057864706	-0.170863887	-0.289580876	0	0.041234186	-0.388779509	-0.409984966	0	0.049804273	-0.264564472	-0.314187956	0	0.074977446	-0.202429926	-0.299027676
1417490_at	0	-0.047718325	0.26265638	0.151890852	0	-0.028352417	0.213986704	0.174420716	0	0.004678549	0.211590039	0.200598537	0	0.061796612	0.351066462	0.26041749
1417499_at	0	0.0533101	0.143022221	0.190333908	0	0.014875973	0.187518661	0.20788884	0	0.049099419	0.217504774	0.165573377	0	0.04343393	0.196352196	0.163319521
1417500_a_at	0	0.069412344	0.62835807	0.289275062	0	0.035313922	0.611986929	0.364776218	0	0.011543022	0.336672975	0.165092629	0	0.19939185	0.522583064	0.4055234
1417503_at	0	-0.027408885	0.029042435	0.114310807	0	0.040366246	0.056272041	0.086551282	0	0.03659534	-0.002228448	0.04840197	0	0.047702943	0.011633812	0.136324249
1417506_at	0	0.01557427	0.581102437	0.865717185	0	0.019831016	0.597602391	0.856542326	0	-0.003642573	0.589905265	0.782121767	0	-0.006995832	0.6779123	0.819118449
1417508_at	0	-0.065798579	0.061343591	0.034904393	0	-0.127776742	0.072126416	0.20544626	0	-0.137388874	-0.013428219	0.048603452	0	-0.037261278	0.130347328	0.091874919
1417511_at	0	0.028096731	0.20451555	0.31280607	0	0.095531542	0.330317095	0.359475171	0	0.04455596	0.307324293	0.303649498	0	0.050583134	0.295819248	0.397928491
1417515_at	0	0.032095853	-0.13999855	-0.032777878	0	-0.081287171	-0.121456687	-0.101044016	0	0.063212189	-0.05122048	0.024544273	0	-0.062344759	-0.158746762	-0.05131186
1417516_at	0	0.014991089	-0.27367045	-0.11336267	0	-0.12360018	-0.338800483	-0.147100432	0	-0.100489726	-0.376139397	-0.282484734	0	-0.075465061	-0.22727731	-0.190419941
1417523_at	0	0.070704904	0.053682403	-0.071473358	0	0.011160449	0.070821484	-0.149789333	0	-0.01708785	-0.016178091	-0.140707197	0	0.036920757	0.071467459	0.052199648
1417530_a_at	0	0.00094107	0.200311355	0.105038372	0	0.003628105	0.153907172	0.028600058	0	-0.016982023	0.224770713	0.078985825	0	0.024091477	0.285087405	0.112693617
1417536_at	0	-0.058181706	0.011430381	0.092862775	0	0.041351401	0.022839945	0.022238693	0	0.011787763	0.037115447	0.04034638	0	-0.044794632	0.037708617	0.019816367
1417540_at	0	0.001028015	-0.060368174	-0.416065111	0	0.044707889	-0.172836179	-0.387681629	0	-0.00558711	-0.029704258	-0.220344067	0	-0.006430069	-0.136361921	-0.353964837
1417544_a_at	0	-0.129374715	-0.070209475	-0.071951164	0	0.012949266	0.047383056	0.152268794	0	-0.106548379	-0.090127207	-0.051381661	0	-0.060759505	0.003587637	0.11611859
1417547_at	0	0.022463056	-0.044850758	-0.067251844	0	0.035554217	-0.072481135	-0.057629588	0	-0.029019655	-0.016536451	-0.080722856	0	-0.014640062	-0.083103151	-0.084505113
1417557_at	0	-0.036854921	-0.049883864	-0.257974465	0	-0.039926005	-0.102085728	-0.230656536	0	0.000365167	-0.116012343	-0.229869308	0	-0.009933105	-0.102523295	-0.297916661
1417558_at	0	-0.035463511	0.010665203	-0.270178338	0	-0.05255753	-0.088052723	-0.349283296	0	-0.041484119	-0.00804149	-0.227369414	0	-0.028316641	0.048612514	-0.168406907
1417559_at	0	0.022197009	0.19211235	0.343822015	0	0.086222408	0.348522772	0.397550777	0	-0.013291729	0.334949928	0.389678543	0	0.072469824	0.294275855	0.399803811
1417560_at	0	0.045430753	0.20849616	0.218257283	0	0.006078279	0.207083821	0.261390944	0	0.025860042	0.1247064	0.247527347	0	0.044001423	0.134097114	0.253728531
1417562_at	0	-0.173242833	0.121978671	0.217170174	0	0.108465264	0.242804458	0.383230284	0	-0.008096699	0.054011837	0.165390464	0	-0.01455107	0.207071231	0.335904376
1417573_at	0	-0.022786637	0.153814246	0.223735872	0	0.032231923	0.199029014	0.26991698	0	-0.036648979	0.161931498	0.158487736	0	0.031060177	0.158659182	0.162049963
1417578_a_at	0	0.006638331	-0.057619728	-0.005384872	0	0.009278064	0.11352405	-0.016942143	0	0.037708583	0.056423682	0.033655797	0	0.016857041	-0.006669391	-0.149987511
1417583_a_at	0	-0.022080899	-0.031287337	-0.077218037	0	0.028305161	0.041359424	0.00465713	0	0.006185574	0.115969989	-0.053056951	0	0.00214415	0.128041824	0.087951445
1417585_at	0	0.018401002	0.060456687	-0.03426714	0	0.000406061	-0.019666333	0.023023167	0	0.046171122	0.05229082	0.030046541	0	0.102336872	0.047970043	0.041796713
1417586_at	0	-0.168880062	0.165397418	0.381239104	0	0.110042771	0.46395889	0.696397751	0	0.101094457	0.465738429	0.610453979	0	0.051048224	0.314323249	0.482520754
1417597_at	0	-0.010444883	-0.170434562	-0.493256277	0	-0.116326884	-0.288832189	-0.582336355	0	-0.15134298	-0.294555081	-0.561913569	0	-0.102025308	-0.230544531	-0.503015005
1417600_at	0	0.168428072	-0.274508386	-0.342155131	0	-0.26432286	-0.388561481	-0.260889283	0	-0.067864316	-0.365119593	-0.2648991	0	-0.132378642	-0.375641714	-0.461886131
1417601_at	0	-0.044566964	0.027179951	-0.160007866	0	-0.056902162	-0.156978264	-0.28114414	0	-0.178330825	-0.197165932	-0.373360035	0	0.015987409	0.093778079	-0.230866948
1417606_a_at	0	0.084170772	0.144237913	0.177087192	0	0.01132685	0.123147739	0.107440096	0	0.045559324	0.131516546	0.158972417	0	-0.031206704	0.108306747	0.152338848
1417608_a_at	0	0.050343155	0.004399022	-0.066379736	0	0.044035943	-0.086709966	-0.130557215	0	0.053049653	-0.077188447	-0.102593064	0	-0.004282368	-0.037429513	-0.112596176
1417612_at	0	0.000217715	-0.319591947	-0.474131944	0	-0.036884992	-0.482338386	-0.555776728	0	-0.007332296	-0.439659173	-0.516211681	0	-0.056678931	-0.450151325	-0.576514664
1417613_at	0	0.028077736	-0.31007281	-0.429802837	0	-0.051787572	-0.384092449	-0.517828171	0	0.067653513	-0.309487967	-0.401880179	0	-0.056189201	-0.449140236	-0.460020585
1417615_a_at	0	0.027220337	-0.011773359	-0.159267061	0	-0.021230916	-0.01398466	-0.252186962	0	0.08363308	0.095466293	-0.150525469	0	-0.031372769	-0.019920109	-0.150312572
1417619_at	0	-0.059688679	0.12068493	0.302612075	0	0.058606539	0.230253961	0.347179466	0	0.083705903	0.288326174	0.375525132	0	0.009025923	0.188530883	0.44056571
1417620_at	0	0.017813623	-0.140688859	-0.226019031	0	-0.005512681	-0.109859168	-0.16526327	0	-0.036838918	-0.200502207	-0.114194496	0	0.034325035	-0.186569831	-0.077248479
1417621_at	0	-0.046624441	-0.069944958	-0.324030918	0	-0.06337773	-0.039750645	-0.296541196	0	0.002960237	-0.027491818	-0.245109487	0	0.003507073	-0.055695422	-0.195768358
1417624_at	0	-0.01525907	0.103838919	-0.212489034	0	-0.014385857	0.033113511	-0.173364031	0	-0.046005142	-0.035067675	-0.194341134	0	0.01928154	0.072867613	-0.145417365
1417636_at	0	0.08187818	-0.051087537	0.352130596	0	0.117226245	0.089297532	0.414815698	0	-0.120107447	-0.043319704	0.283622586	0	-0.093184932	0.029524387	0.21352363
1417640_at	0	-0.011304017	-0.170573993	-0.542133372	0	-0.033676595	-0.25851538	-0.653152523	0	0.10508876	-0.17647627	-0.498157674	0	-0.071565694	-0.282578622	-0.66117705
1417646_a_at	0	0.00180268	0.145984628	-0.104008489	0	0.00724753	0.055353541	-0.216403337	0	0.017023591	0.07839447	-0.232058058	0	-0.092435814	0.00887701	-0.30961542
1417647_at	0	0.05880049	0.13903039	-0.023371696	0	-0.02600095	0.104326342	-0.138030633	0	0.044400314	0.013800047	-0.192365645	0	-0.083516719	0.079148892	-0.115268651
1417648_s_at	0	0.043415551	0.13496632	-0.163779958	0	-0.054084816	0.080112306	-0.223713717	0	-0.026318009	-0.006407538	-0.230623818	0	0.034902144	0.043855105	-0.167303887
1417652_a_at	0	-0.000985803	0.027476124	-0.024666709	0	-0.001842086	-0.024481991	-0.047580986	0	0.01863061	0.007489071	-0.003509415	0	0.059350683	0.059162247	0.022591567
1417655_a_at	0	0.041492506	-0.041379602	-0.046447767	0	0.045333043	-0.048497341	0.010892505	0	-0.009960456	-0.041342316	0.020435278	0	0.048807213	-0.005400942	0.009835527
1417657_s_at	0	0.067194886	0.15185947	0.07795832	0	0.092677241	0.102206005	0.091682836	0	0.093790242	0.175732549	0.105691683	0	0.015242756	0.122174809	0.029107986
1417659_at	0	-0.016254395	0.147912863	0.094120309	0	-0.011502492	0.067140481	0.006143537	0	0.085296636	0.176679405	0.147690847	0	0.0961743	0.15081589	0.153099388
1417660_s_at	0	0.01407657	0.077396104	0.078210255	0	-0.061394965	-0.057257185	-0.012624795	0	0.088673062	0.059307873	0.077096482	0	-0.035398534	-0.009267425	-0.011942779
1417665_a_at	0	0.034385781	-0.050815608	-0.107501585	0	0.047104047	0.007246614	-0.026608793	0	0.04080836	-0.040186478	-0.066836386	0	0.021338765	-0.069527335	-0.025389903
1417666_at	0	0.06177877	0.014335558	0.008894999	0	0.019739193	0.039258866	-0.051889239	0	-0.015387002	0.047210802	-0.042252632	0	-0.016712474	0.011745065	-0.07467835
1417669_at	0	-0.064626591	-0.037488607	-0.138892445	0	-0.069746324	-0.048294462	-0.130260545	0	-0.018922895	-0.060763864	-0.177784555	0	0.0559468	-0.067235033	-0.155141601
1417671_at	0	0.043208914	0.051682273	0.230137263	0	0.062416591	0.073120455	0.300946863	0	0.074696751	-0.005231045	0.194232989	0	0.08371859	0.042462049	0.198561488
1417675_a_at	0	0.071064509	-0.200536509	-0.385375847	0	-0.041344837	-0.200857086	-0.293425622	0	-0.036639989	-0.363562628	-0.370484448	0	-0.044924056	-0.412231264	-0.387365758
1417681_at	0	0.014081684	0.217864693	0.23610408	0	-0.045332298	0.175116153	0.15103028	0	0.074263594	0.260738372	0.236758352	0	0.022291887	0.251052332	0.210735848
1417683_at	0	0.006965087	-0.044415289	0.080447559	0	-0.040727781	-0.003654221	0.04651959	0	0.012464175	0.014309507	0.051886405	0	0.029067571	-0.120356464	0.045676008
1417685_at	0	0.076252906	-0.037596326	-0.057627458	0	0.079232034	-0.113678808	-0.081842405	0	0.006263481	-0.139062493	-0.099437842	0	0.010474749	-0.098707361	-0.087833171
1417689_a_at	0	-0.129088111	-0.211534124	0.601676994	0	0.102248303	0.132743308	0.730190702	0	-0.045026486	-0.084451292	0.630851111	0	-0.019743313	-0.002344307	0.578343207
1417690_at	0	-0.015472615	-0.005870671	0.067464675	0	0.053103109	0.100005389	0.131544387	0	0.034578236	0.061356437	0.117241893	0	0.037579705	0.043133943	0.087751959
1417691_at	0	0.010214505	-0.048384975	0.029968959	0	0.044124064	-0.005980323	-0.04433678	0	-0.041802635	-0.101945893	-0.054223707	0	0.082397743	-0.02037268	-0.034447645
1417698_at	0	0.006348773	0.108252438	0.216757404	0	0.096196465	0.160448335	0.254681766	0	0.056682822	0.194325526	0.232161268	0	0.013242816	0.091175068	0.259754142
1417699_at	0	0.055844021	0.191238821	0.312163665	0	0.068036805	0.201545787	0.284662209	0	0.087193662	0.291219295	0.327458494	0	0.072063179	0.136845369	0.364507456
1417710_at	0	-0.08196441	-0.06074785	0.058962598	0	0.008512601	0.061891111	0.15344731	0	-0.085155306	0.04238319	0.111920298	0	0.033164665	0.056646208	0.180447195
1417712_at	0	0.014272248	0.196330114	0.308087583	0	0.06835035	0.264923949	0.319645587	0	0.06375252	0.273386881	0.284960879	0	0.013381925	0.245544322	0.281337495
1417713_at	0	-0.04068232	0.180011719	0.149099011	0	-0.026806505	0.162863285	0.126846895	0	0.003667954	0.227797844	0.064465416	0	0.037335265	0.211950209	0.14599049
1417714_x_at	0	-0.177996419	-0.634669774	0.700783344	0	-0.03500993	-0.592223108	0.598599736	0	-0.362855692	-0.384025658	0.664188633	0	-0.299578465	-0.340776376	0.643979305
1417715_a_at	0	0.030020188	0.273374156	0.285992696	0	0.060029007	0.300821819	0.301751521	0	0.126244324	0.343379846	0.284690041	0	0.07952935	0.310154411	0.289823846
1417716_at	0	0.034827153	0.310912779	0.327023721	0	-0.091257077	0.321371378	0.369991454	0	0.108517673	0.295955271	0.250515224	0	0.065099537	0.176225582	0.193026883
1417718_at	0	0.027687879	0.114645258	0.105770478	0	0.02469923	0.116906835	0.09387682	0	0.014744847	0.168330865	0.038702703	0	0.02944311	0.152505514	0.117973237
1417720_at	0	-0.012653167	0.072462819	0.214425362	0	0.014206764	0.080717195	0.183131902	0	0.067095205	0.123394298	0.158097066	0	0.017899728	0.137113178	0.206979011
1417721_s_at	0	0.008163007	-0.097297897	-0.274271551	0	-0.021189356	-0.062896098	-0.260716185	0	-0.085547449	-0.232071959	-0.486386113	0	0.006571038	-0.100171358	-0.186670402
1417722_at	0	-0.038904187	-0.016016799	-0.022140926	0	-0.02924384	0.030836376	-0.033881605	0	-0.039178503	-0.066323776	-0.100210681	0	0.076466541	0.022843077	-0.024750506
1417723_at	0	-0.085317556	-0.06137027	-0.085573841	0	-0.023509977	0.004294262	-0.002671145	0	-0.088275524	-0.071804435	-0.041864102	0	0.039677821	0.009776745	0.041990363
1417724_at	0	-0.036137506	0.255434961	0.29921956	0	0.047510483	0.283188613	0.30128518	0	0.038798325	0.310426075	0.231017175	0	-0.019400876	0.296836348	0.358158537
1417726_at	0	0.062578639	0.126982999	0.197484203	0	0.074899009	0.189553549	0.240983938	0	0.084544005	0.168992502	0.13292801	0	0.075471146	0.167702537	0.234117021
1417727_at	0	-0.040628379	0.097985069	0.165717779	0	-0.057231804	0.145234443	0.158193716	0	-0.03081633	0.124646696	0.142260627	0	-0.034657467	0.044831353	0.162359966
1417731_at	0	0.066374038	-0.106032209	-0.200621175	0	0.054688051	-0.024323111	-0.173998116	0	0.025529019	-0.074882234	-0.190371839	0	-0.028346987	-0.125167469	-0.245112447
1417733_at	0	-0.067110556	-0.145776647	-0.353243871	0	-0.039558243	-0.131538779	-0.287733226	0	-0.100231482	-0.189756611	-0.263738803	0	-0.102475876	-0.169785448	-0.304448048
1417734_at	0	-0.029776595	-0.257449598	-0.33845491	0	0.040323516	-0.274094457	-0.339608514	0	-0.014345248	-0.243520914	-0.33951866	0	-0.001364785	-0.219816648	-0.278988842
1417741_at	0	-0.33203562	-0.452041902	0.033383401	0	0.061031441	-0.180205579	0.397062245	0	-0.365204705	-0.370981787	0.17501221	0	0.000566576	-0.059966317	0.59814471
1417743_at	0	-0.005701542	-0.172269542	-0.207551209	0	-0.006066554	-0.14031695	-0.300989974	0	0.023916036	-0.153655772	-0.109802816	0	-0.069925759	-0.249928839	-0.31433795
1417744_a_at	0	-0.064060046	-0.038081878	-0.032314827	0	0.012821364	0.014508307	0.102695139	0	-0.095968232	-0.105497852	-0.062658421	0	-0.029223067	-0.063229943	0.081520101
1417750_a_at	0	-0.092824525	-0.334844989	0.48798921	0	-0.088095657	-0.266067119	0.490588928	0	-0.159814604	-0.261445155	0.533073909	0	-0.069983613	-0.265267347	0.342865324
1417751_at	0	-0.031516798	-0.308636945	-0.777828659	0	0.009773798	-0.439532924	-0.594204869	0	-0.020633688	-0.518732741	-0.474824422	0	0.003906357	-0.356772162	-0.539426493
1417756_a_at	0	0.00282038	-0.172859018	-0.364467733	0	0.012354993	-0.278619163	-0.424710644	0	0.015233855	-0.268214153	-0.320611777	0	0.011111478	-0.255932746	-0.38801871
1417762_a_at	0	0.019823258	0.011263627	-0.008832811	0	0.007599694	-0.074387848	-0.073701375	0	-0.002138547	-0.007303056	-0.062107216	0	-0.0594138	0.035021611	-0.047353839
1417763_at	0	-0.07616774	0.190305663	0.199309708	0	-0.038847632	0.3358256	0.320426414	0	0.072202492	0.269880533	0.260873675	0	-0.005538013	0.225238334	0.191708001
1417764_at	0	-0.168665675	0.214524068	0.248823688	0	0.011590457	0.579615728	0.412132493	0	-0.078429693	0.373980468	0.18246744	0	0.055973966	0.536028268	0.573433104
1417766_at	0	0.003827412	-0.010615693	-0.146322738	0	-0.046643451	-0.070895397	-0.149256823	0	0.056930372	-0.062613719	-0.112935899	0	-0.077676363	-0.159795238	-0.185382381
1417771_a_at	0	0.034834552	0.17120816	0.277758492	0	0.005256276	0.171413492	0.248956906	0	0.042015112	0.236958583	0.255369329	0	-0.000795972	0.189729813	0.200499016
1417773_at	0	0.01334587	0.174781139	0.25586178	0	-0.004393738	0.188965531	0.203625789	0	0.092907396	0.266358986	0.230443881	0	0.023054207	0.232641585	0.239523878
1417777_at	0	-0.20594331	0.106028986	0.540056245	0	-0.147198007	0.585889115	0.736476781	0	-0.199614927	0.123923504	0.45482879	0	0.532915689	0.885121726	1.198749075
1417778_at	0	-0.001877201	-0.075861007	0.064776144	0	-0.02496265	-0.033944664	-0.054335354	0	0.005802871	-0.022466751	0.016268005	0	0.006328921	-0.073832354	-0.061812342
1417786_a_at	0	0.016095865	-0.213199386	-0.324639736	0	-0.013039296	-0.193644581	-0.333721439	0	0.021731401	-0.170222016	-0.292032915	0	-0.057578884	-0.262658914	-0.364615037
1417793_at	0	0.285247258	0.339972193	0.21272761	0	0.45893366	0.287886719	0.248570707	0	0.33834736	0.4280882	0.32046033	0	0.383498499	0.310198691	0.140575485
1417800_at	0	0.034938912	-0.001373027	-0.067675016	0	0.133868354	0.087114379	0.078189255	0	0.134478589	0.052275943	-0.054780491	0	0.015296725	-0.064814311	-0.001217909
1417804_at	0	0.130903826	-0.226135235	-0.361278797	0	-0.054122803	-0.554849291	-0.505865929	0	-0.011690881	-0.406544181	-0.378404962	0	-0.093012388	-0.599692051	-0.761039784
1417810_a_at	0	0.003388645	0.066147326	0.248985403	0	-0.075841209	0.106153556	0.262238415	0	-0.032589888	0.110678632	0.257158337	0	-0.007784862	0.104958829	0.266699147
1417813_at	0	0.043195703	-0.320494358	-0.835319237	0	0.041450431	-0.543921146	-0.639604403	0	0.074687778	-0.231409939	-0.500933487	0	-0.044798116	-0.532506571	-0.897623349
1417815_a_at	0	0.036488989	0.020348846	0.008222634	0	0.034518771	-0.021572132	-0.058063466	0	-0.037301761	-0.032153459	-0.029983686	0	-0.132299049	0.004295559	-0.044850391
1417820_at	0	-0.046695277	-0.066329678	-0.068080801	0	-0.152014133	-0.156081228	-0.127214781	0	0.013334385	-0.066245363	0.003880574	0	-0.04974613	-0.114085783	-0.107022402
1417821_at	0	-0.004218842	0.125534471	0.237278636	0	-0.067845136	0.227118123	0.265063999	0	0.080171022	0.264119972	0.189741262	0	-0.017111873	0.08964302	0.150344245
1417822_at	0	-0.030131874	0.048039646	0.102865085	0	-0.055245587	0.085610703	0.157753077	0	0.027321123	0.111541752	0.074848897	0	-0.012820217	0.003846363	0.024981751
1417825_at	0	-0.094097282	0.138323383	0.172289322	0	0.00089546	0.200481994	0.229742004	0	0.046638531	0.217366004	0.19333143	0	0.037961058	0.206198766	0.218025552
1417827_at	0	0.056598644	-0.005908194	-0.078584588	0	-0.004622158	-0.09080547	-0.127517373	0	0.009587613	0.002638613	-0.053841254	0	0.015699244	-0.005393411	-0.117871519
1417830_at	0	0.023517566	-0.009302605	0.105875607	0	0.037897753	0.012755379	0.150715028	0	-0.000729269	-0.015034969	0.16657024	0	0.008178617	-0.039542843	0.078278591
1417841_at	0	-0.027124014	0.072569862	0.263745671	0	0.023500728	0.123538019	0.332344856	0	0.003549723	0.106432253	0.230826355	0	-0.090210535	-0.02091794	0.150097469
1417850_at	0	-0.024113577	-0.061320915	0.213758082	0	-0.003075124	-0.074633602	0.178503401	0	-0.039975712	-0.078181433	0.153975774	0	-0.031102096	-0.103534753	0.03516829
1417864_at	0	-0.032881835	0.366681805	0.202565484	0	0.039305567	0.328122937	0.180819882	0	0.022203581	0.38545296	0.20774134	0	0.049110797	0.409843935	0.251463701
1417868_a_at	0	0.009186139	0.300969272	0.029878702	0	-0.025123724	0.236358213	-0.081979762	0	0.03912441	0.28622624	-0.036334891	0	0.049905384	0.274311634	-0.041427964
1417869_s_at	0	0.052764068	0.416946706	0.047322852	0	0.045289284	0.295240976	-0.1387735	0	-0.008913246	0.318498193	-0.056451009	0	0.060192651	0.256105106	-0.143825524
1417870_x_at	0	0.043498766	0.359608099	0.019671378	0	0.022551742	0.305184725	-0.111389092	0	0.07983841	0.307431604	-0.054786337	0	0.029563733	0.271947268	-0.071357246
1417875_at	0	0.030696712	0.000731973	-0.117562444	0	0.008942083	-0.11868908	-0.208347467	0	0.035531798	-0.040006095	-0.074727539	0	-0.038908326	-0.067635494	-0.157799212
1417883_at	0	0.129012193	0.518356462	0.177524222	0	-0.116334292	0.330809542	-0.273413368	0	-0.079205959	0.446472733	-0.101497325	0	-0.066245273	0.279629484	0.008864083
1417886_at	0	0.05256557	-0.051637181	0.193223983	0	0.064000208	0.097562346	0.173013136	0	0.151655791	0.093182413	0.206949431	0	0.039621942	-0.025299838	0.208848502
1417891_at	0	0.003227036	-0.017367238	0.041942413	0	-0.044579886	0.000725619	0.028205856	0	0.00524173	-0.056920269	0.035360839	0	-0.039892281	-0.088298143	-0.068155261
1417898_a_at	0	0.182902193	0.440869762	-0.128946681	0	0.070738376	0.204657757	-0.27670491	0	-0.031671771	0.322858814	-0.027759841	0	0.116444961	0.280601445	-0.155252603
1417907_at	0	0.013744018	0.09337742	0.181017145	0	-0.008300984	0.108968464	0.183660514	0	0.028147419	0.085361606	0.133770736	0	0.04252661	0.118407167	0.21130107
1417908_s_at	0	0.011438063	-0.001180861	0.063348266	0	-0.102709624	0.10472502	0.036566336	0	0.043401031	0.01753676	0.107512284	0	0.077088579	0.000394495	0.120181834
1417910_at	0	0.023720048	0.572368702	0.808167514	0	0.133171403	0.684938359	0.898549775	0	-0.047725781	0.490665927	0.660401742	0	0.054796769	0.665111849	0.815802544
1417911_at	0	0.007881386	0.594605834	0.927393733	0	0.086878137	0.795599549	0.993810871	0	-0.007124924	0.60132774	0.798964016	0	0.103606464	0.730969599	1.005368198
1417912_at	0	0.015613672	0.083053717	0.049314705	0	-0.030372731	0.038925707	0.040098077	0	-0.066024987	0.030962588	-0.034348729	0	0.028902325	0.066054385	0.031330926
1417913_at	0	0.049811684	0.096688062	0.257497575	0	0.050798973	0.102600821	0.201128523	0	0.080796584	0.162165592	0.190023843	0	0.037266768	0.039040163	0.14961232
1417916_a_at	0	-0.028384098	-0.013642515	0.115932492	0	0.005571089	0.005770244	0.111629403	0	0.075548877	0.136635767	0.162828964	0	0.04561224	0.004707186	0.092408823
1417918_at	0	0.009741048	0.190763885	0.158830812	0	0.028245665	0.124000482	0.163264121	0	0.122932003	0.292691166	0.21063985	0	0.122342689	0.266585504	0.23103737
1417921_at	0	0.069238783	0.184563878	0.297198784	0	0.030497734	0.293087153	0.317293601	0	0.023385059	0.194463664	0.210682031	0	0.040462779	0.175091696	0.352034875
1417926_at	0	0.069178289	0.558506179	0.903151753	0	0.130390316	0.712227956	0.952657284	0	0.095958943	0.522799374	0.799442249	0	0.0295956	0.618046326	0.855608205
1417927_at	0	0.039844832	0.011811459	0.154099972	0	-0.02221824	0.147136618	0.218220128	0	0.044162393	0.061030738	0.065378777	0	0.003773958	0.176983512	0.17619498
1417935_at	0	-0.017616831	-0.04251588	-0.109727464	0	-0.001650856	0.0300907	-0.033068306	0	-0.005166798	-0.028639845	-0.07670999	0	0.040079973	-0.056765703	-0.092517463
1417936_at	0	-0.075647263	-0.339276153	-0.228609755	0	0.169279845	-0.246443572	-0.042497878	0	-0.105116228	-0.293692426	-0.204074504	0	0.210370488	-0.096370101	0.023533737
1417938_at	0	0.116891258	0.689866429	1.046707889	0	-0.258964496	0.64928434	1.196524673	0	0.297095993	0.890468521	1.06191025	0	0.130888707	0.69962945	0.922237074
1417941_at	0	-0.125259134	0.069364275	0.264357681	0	0.005870203	0.192910507	0.384277169	0	0.071909558	0.284557464	0.497273332	0	-0.010282786	0.091865998	0.37770422
1417947_at	0	0.020277583	0.206367005	0.44817018	0	0.012902477	0.271005376	0.445690277	0	0.074626526	0.234362007	0.401875177	0	0.03407554	0.260165881	0.46894182
1417953_at	0	0.008119982	-0.041083757	-0.285223568	0	-0.047200926	-0.14874714	-0.232114157	0	-0.010992966	-0.089970356	-0.338868239	0	-0.023872715	-0.14548994	-0.352365744
1417961_a_at	0	0.207941255	0.11027266	-0.260430105	0	0.093603171	-0.108213445	-0.339259335	0	0.11895392	-0.123132121	-0.244688399	0	0.140073507	-0.176615028	-0.328452402
1417964_at	0	-0.006727484	-0.08942865	-0.21091999	0	-0.017299846	-0.123862345	-0.143191316	0	-0.082006406	-0.144731369	-0.130698144	0	-0.03687756	-0.208238874	-0.195145451
1417971_at	0	-0.126601527	-0.237000369	-0.327458489	0	-0.092668875	-0.08379685	-0.114767055	0	-0.067102936	-0.120517258	-0.187629792	0	-0.07509102	-0.266089121	-0.294194114
1417972_s_at	0	0.031374488	-0.0343452	0.142818168	0	0.000294623	-0.046558362	-0.011243371	0	0.03683235	0.034589924	0.075825565	0	-0.007141338	0.01273748	0.049599909
1417976_at	0	-0.092428695	0.300233196	0.478055964	0	0.092288627	0.565385028	0.462277942	0	-0.020595338	0.460666055	0.467665879	0	0.289410645	0.760164499	0.804268782
1417995_at	0	0.032984401	0.359344689	-0.189441901	0	-0.037771795	0.161700202	-0.313552591	0	-0.063427658	0.274130508	-0.15601884	0	-0.040376939	0.334094476	-0.151852931
1417998_at	0	-0.017010005	0.014165218	0.059282094	0	-0.022758207	-0.018882485	-0.010111968	0	-0.0667735	0.024950161	0.039396597	0	-0.042612332	0.096813924	0.098747646
1417999_at	0	0.021137547	-0.048790451	0.02190096	0	-0.011310017	-0.136617548	-0.064785458	0	-0.002750085	-0.080007493	-0.046434475	0	-0.010882711	-0.078444988	-0.113376681
1418000_a_at	0	-0.029284969	-0.01390328	-0.036506127	0	-0.013677396	-0.075870183	-0.020526462	0	-0.043235067	-0.028800632	0.028843965	0	0.037783685	0.037297976	0.076699015
1418002_at	0	-0.015335119	-0.104314064	-0.078308546	0	-0.020203699	-0.117466083	-0.076016755	0	0.009414145	-0.049935178	-0.04375286	0	-0.026327418	-0.065598389	-0.05144405
1418003_at	0	0.004033909	-0.331595688	0.23945421	0	-0.031916146	-0.164703786	0.311673706	0	-0.101872672	-0.224558051	0.139516021	0	-0.074562448	-0.048406487	0.468062612
1418004_a_at	0	-0.025762659	-0.280020344	-0.180693663	0	0.053180451	-0.217053735	-0.239206976	0	-0.077365832	-0.358709506	-0.17451064	0	0.009550554	-0.265315506	-0.149654737
1418005_at	0	0.016105169	0.208180098	0.191347127	0	0.03092024	0.166866273	0.152158545	0	0.125257338	0.274362426	0.214523987	0	0.060449293	0.236440135	0.147882518
1418007_at	0	0.028162888	-0.038488415	-0.0820328	0	0.028894346	-0.086060594	-0.147395267	0	-0.023584821	-0.039430156	-0.065037376	0	-0.043876048	-0.079320242	-0.224056521
1418010_a_at	0	-0.052524094	0.095289832	0.115194714	0	0.041962078	0.079245316	0.149475111	0	0.001532591	0.063048152	0.161433902	0	0.024499228	0.097052185	0.118737384
1418011_a_at	0	-0.028627446	-0.183756698	-0.208729627	0	0.029280901	-0.25161574	-0.224387223	0	-0.072351642	-0.265886782	-0.235957992	0	-0.081685799	-0.224240023	-0.323902919
1418014_a_at	0	-0.064229127	-0.001720103	-0.117349162	0	-0.037176717	-0.001335893	-0.008299829	0	-0.068683892	-0.009623901	-0.065272103	0	0.013583503	0.022438767	-0.032001363
1418015_at	0	-0.047039294	-0.0781454	-0.32265497	0	0.104533914	-0.191334786	-0.049647891	0	0.056873197	-0.104760334	-0.063033224	0	-0.024125265	-0.197640704	-0.254385624
1418016_at	0	0.002662288	-0.095706632	-0.212811176	0	0.017341502	-0.135918051	-0.189261092	0	0.014087619	-0.153110801	-0.197796375	0	0.000879095	-0.115113469	-0.228508668
1418017_at	0	0.012918862	-0.119317579	-0.244378883	0	-0.029779376	-0.152696334	-0.163599472	0	-0.040496916	-0.191807645	-0.126680212	0	-0.086226902	-0.244400274	-0.290351059
1418019_at	0	0.023142351	-0.120410749	0.158016855	0	-0.042552667	0.034290854	0.186111722	0	0.001364375	0.012926125	0.080139866	0	-0.090157565	-0.018254646	0.168398154
1418022_at	0	-0.071397785	0.091637369	0.046738883	0	-0.058669667	0.006107793	0.052035555	0	0.048970133	0.119110924	0.052048115	0	-0.034867353	0.019516088	0.062646473
1418025_at	0	0.017065992	0.021295145	-0.32270559	0	-0.090268428	-0.220375196	-0.463564202	0	-0.202631726	-0.399006686	-0.630491217	0	0.007959708	0.005064056	-0.380341263
1418031_at	0	-0.065215608	-0.127240296	-0.218567909	0	-0.014416356	-0.092296287	-0.169218915	0	-0.054384614	-0.116211418	-0.160203873	0	0.003220733	-0.089204945	-0.154494836
1418035_a_at	0	0.139655955	0.222222896	0.577823459	0	0.172374657	0.290289567	0.481580144	0	0.235182658	0.501991523	0.587865765	0	-0.112839608	0.243156523	0.439552609
1418042_a_at	0	0.021476319	-0.213307913	-0.129774521	0	-0.049844098	-0.057001205	-0.047485346	0	-0.079740579	-0.171956418	-0.081703712	0	-0.037051611	-0.112449299	-0.039673864
1418048_at	0	0.013845926	-0.010506409	-0.035523537	0	-0.009841736	0.025458779	-0.026056606	0	-0.095771474	-0.03739652	-0.075090626	0	-0.026565774	-0.085934199	-0.084162189
1418073_at	0	-0.018671193	0.159142456	-0.013448202	0	-0.075200055	0.039570358	-0.05335068	0	-0.03453738	0.088560773	-0.01466343	0	0.088248584	0.098956426	-0.019669587
1418077_at	0	0.143621314	0.010113033	-0.081470044	0	0.146383487	0.008710079	-0.10070694	0	0.162463445	0.048024086	-0.033561335	0	0.097895221	0.003126336	-0.110935314
1418078_at	0	-0.021028114	0.128966703	0.275181043	0	0.15701882	0.166005759	0.395673339	0	-0.098506814	0.135995326	0.28050861	0	0.026703785	0.247576512	0.316033219
1418079_at	0	0.100165476	0.09866161	0.333263279	0	-0.008023777	0.124074787	0.323710443	0	0.127809195	0.201069235	0.389931154	0	0.031065413	0.134347875	0.183722161
1418089_at	0	0.058645284	0.067602975	-0.100949811	0	0.017427902	-0.04097305	-0.227365632	0	0.03361982	-0.066208647	-0.157027402	0	0.008573737	-0.068119813	-0.151738323
1418096_at	0	-0.070673391	-0.208897019	-0.406127715	0	0.038453766	-0.096946317	-0.318222167	0	0.017890258	-0.182569656	-0.22179557	0	-0.039556453	-0.227363379	-0.398220806
1418097_a_at	0	-0.048301147	-0.13752046	-0.291698222	0	0.026119566	-0.108725421	-0.218444356	0	-0.035293472	-0.141580461	-0.244309266	0	0.029671752	-0.033588927	-0.206054102
1418101_a_at	0	-0.041810928	-0.095441389	-0.010971854	0	-0.085166092	-0.050220069	0.000242931	0	-0.083928483	-0.154780182	0.029541936	0	-0.013450627	-0.12621592	0.011416052
1418110_a_at	0	0.016489509	0.021860302	-0.129453497	0	-0.022893894	-0.114340018	-0.176109278	0	-0.051316401	-0.105029497	-0.192131312	0	-0.023832106	-0.1201309	-0.162629322
1418112_at	0	0.020205443	-0.027985831	-0.036634476	0	0.015729994	-0.010833284	-0.044015153	0	0.022344216	0.020797448	0.00051139	0	-0.042943982	-0.04197277	-0.016524838
1418115_s_at	0	0.002037267	-0.017567553	0.119350373	0	0.042876068	0.048798726	0.26475989	0	-0.024941533	0.008424373	0.137079059	0	-0.056921349	-0.100963287	0.120317811
1418116_at	0	0.046568822	-0.089025838	0.109910144	0	0.077020669	-0.123503094	0.061564001	0	0.033348947	-0.05280989	0.072525145	0	-0.026955366	-0.091318738	0.012721407
1418119_at	0	0.002611543	0.195471761	0.172548214	0	-0.029207345	0.132374043	0.147238495	0	-0.001022847	0.138202431	0.095284078	0	0.00118588	0.150872477	0.136361333
1418121_at	0	0.020019409	-0.130073273	-0.131194221	0	-0.086013552	-0.166359486	-0.168446726	0	0.008603336	-0.150283335	-0.123063666	0	0.016256657	-0.192460727	-0.142890701
1418124_at	0	0.009119413	0.048038924	0.079286803	0	0.034339209	0.103637181	0.089175754	0	0.091589531	0.178968491	0.131364478	0	0.019928178	0.114375694	0.089075878
1418126_at	0	0.019987561	0.033785702	0.052234615	0	-0.087319591	-0.002973463	-0.012326748	0	-0.09820031	0.110531507	0.138987736	0	-0.024899393	0.184509915	0.190494081
1418131_at	0	0.181545071	0.304538535	-0.150297041	0	0.277088248	0.189512753	-0.125462748	0	0.226611146	0.203939441	-0.109488903	0	0.2759788	0.235399444	-0.13199997
1418134_at	0	-0.0610105	-0.026953464	-0.053063924	0	-0.098303137	0.035350859	0.000160054	0	0.063729728	0.08807349	0.017403582	0	0.046177815	0.064109996	0.046014312
1418137_at	0	-0.019607622	0.18695644	0.282726654	0	0.039001836	0.226080562	0.234055027	0	0.009565284	0.275733849	0.263671906	0	-0.000781006	0.299252337	0.323573446
1418154_at	0	0.003202707	0.091939601	-0.046240391	0	0.157769328	0.025701484	-0.096651918	0	0.002954977	0.000604099	-0.09127186	0	-0.010126134	-0.011387208	-0.094385566
1418164_at	0	-0.083194325	-0.08483705	0.459544552	0	0.032164014	0.132078521	0.589121608	0	0.08131322	0.194315324	0.595831894	0	0.030654102	0.020011861	0.537936624
1418171_at	0	0.031725477	0.04896367	0.619911193	0	-0.007046763	0.218283295	0.791825686	0	-0.008739208	0.208646148	0.594089358	0	-0.213742491	0.151176006	0.576759739
1418172_at	0	-0.662388434	0.220666168	0.962993813	0	0.098456135	0.901422467	1.651740171	0	0.381038227	0.605731583	1.350520954	0	-0.43036448	0.506297143	1.095862798
1418180_at	0	-0.082925255	-0.093155328	-0.250931666	0	-0.138900001	-0.24337888	-0.304677204	0	-0.080343569	-0.177340664	-0.304071818	0	-0.056270036	-0.22856887	-0.261391077
1418181_at	0	-0.002067853	-0.335307314	-0.399518527	0	-0.011275254	-0.350366268	-0.207089305	0	0.048403815	-0.257053567	-0.229956346	0	-0.059601283	-0.40433473	-0.408690784
1418183_a_at	0	0.006362841	-0.168270948	-0.316327586	0	-0.029865864	-0.150190929	-0.370744636	0	-0.093261879	-0.184129513	-0.359435725	0	0.04908487	-0.1726741	-0.317947832
1418189_s_at	0	-0.060181164	-0.058839325	-0.261861554	0	-0.108023227	-0.362994343	-0.486892409	0	-0.115193483	-0.191547582	-0.376429498	0	-0.052371177	-0.100156871	-0.37928493
1418191_at	0	0.426733834	0.190278071	0.175924657	0	0.368859511	0.024893572	-0.013160879	0	0.30180749	0.052713381	0.010187495	0	0.43029961	0.004811957	0.124070618
1418192_at	0	-0.052287324	-0.130657485	-0.245495518	0	-0.021218538	-0.170638087	-0.162515699	0	-0.100994766	-0.291863893	-0.34542198	0	0.020493956	-0.226652337	-0.20433572
1418199_at	0	-0.004959498	0.649063202	1.605045766	0	-0.085620741	1.038854885	1.810122573	0	0.062191372	0.649835994	1.31854188	0	0.071255126	0.88744428	1.710814736
1418201_at	0	0.020774986	-0.243081695	-0.406195012	0	-0.042630885	-0.199368888	-0.37468739	0	0.02016687	-0.14940827	-0.260342222	0	-0.044729213	-0.263920013	-0.363615963
1418204_s_at	0	-0.042505204	0.300517984	-0.010294678	0	0.033770195	0.210945897	0.053881042	0	0.100653655	0.263785134	0.130026194	0	0.093320212	0.362658951	0.102517256
1418206_at	0	0.064675236	0.249778811	0.383425224	0	0.150932143	0.512000837	0.270081656	0	-0.001228243	0.378555149	0.272431432	0	0.130721296	0.453912614	0.529259856
1418223_at	0	0.010239355	0.046099735	-0.036315644	0	-0.057862211	-0.056351619	-0.077759526	0	-0.035804557	-0.008639907	-0.072823496	0	-0.03013141	0.017133561	-0.048445134
1418226_at	0	-0.017476389	0.166821369	0.318812899	0	-0.019476348	0.254971363	0.446215199	0	-0.014032594	0.277896953	0.289979872	0	-0.02296851	0.1737063	0.227092356
1418228_at	0	-0.011312135	-0.039433325	-0.004256848	0	-0.003908518	-0.015046569	-0.013502249	0	0.118572517	0.041693361	0.043184524	0	-0.008750698	0.023947433	0.076363875
1418229_s_at	0	0.04768308	0.02383895	0.068532751	0	0.034307843	-0.065015289	0.026917426	0	0.005948059	-0.011538605	0.036814715	0	-0.052424088	-0.033684466	-0.054575039
1418232_s_at	0	0.112706733	0.020154765	0.091266431	0	0.080667539	0.086246654	0.113027483	0	0.002325739	-0.05425946	0.092241903	0	-0.066509737	-0.04887136	-0.080554432
1418240_at	0	0.546390017	0.955169603	0.574275547	0	0.678870716	0.714667161	0.518025609	0	0.795467567	0.939803679	0.610700189	0	0.782128421	0.888308	0.544223533
1418242_at	0	-0.016339887	0.099738825	0.245652235	0	0.050306468	0.181221419	0.296567536	0	0.002389361	0.113370654	0.200460271	0	-0.001903462	0.088664602	0.190186808
1418243_at	0	-0.064869737	-0.754219958	-0.270802417	0	-0.019550667	-0.561577463	-0.234095087	0	0.076017819	-0.606907958	-0.115382645	0	-0.0065109	-0.557575241	-0.173101889
1418244_at	0	0.021593395	0.205806363	0.201645529	0	0.134860371	0.201142852	0.195577283	0	0.099409598	0.264817382	0.224060798	0	0.106267493	0.244049533	0.159024914
1418254_at	0	0.021487949	0.03713585	0.279523644	0	0.111661476	0.179637706	0.292566485	0	0.047378309	0.07254641	0.223325773	0	-0.008901669	0.073549978	0.187597267
1418257_at	0	0.020846896	-0.310480413	-0.608549055	0	-0.018051239	-0.364187049	-0.565464736	0	-0.077806715	-0.313213058	-0.500118655	0	-0.064645556	-0.310167088	-0.489414586
1418261_at	0	-0.058555291	-0.046091694	-0.474987544	0	-0.072854522	-0.071160456	-0.405233845	0	-0.024523484	-0.115152588	-0.385812633	0	-0.029031383	-0.091785919	-0.412430431
1418262_at	0	-0.040129945	-0.040580844	-0.396081497	0	-0.041693702	-0.01494712	-0.425759767	0	-0.041272082	-0.052558154	-0.349759992	0	-0.056349264	-0.06771848	-0.37725995
1418264_at	0	0.386641673	0.66172501	1.13873757	0	0.0412201	0.538786328	0.850392865	0	0.037644779	0.486328779	0.743042653	0	0.211929518	0.676414661	0.979663605
1418273_a_at	0	0.026474989	-0.065295786	-0.191932089	0	-0.001173166	-0.099989819	-0.257977008	0	0.043275688	-0.018849825	-0.186772314	0	0.016398966	-0.014896711	-0.117044104
1418274_at	0	0.033021629	0.241856643	0.404088314	0	0.059141318	0.274482267	0.417708772	0	0.08644391	0.342644771	0.414761315	0	0.033565176	0.282547469	0.406939973
1418275_a_at	0	-0.015287777	-0.079268665	-0.120789861	0	-0.022549285	-0.127027616	-0.135814374	0	-0.031936238	-0.090142419	-0.156857188	0	-0.03058205	-0.16783262	-0.2140433
1418277_at	0	-0.031860077	-0.049220831	0.018009678	0	-0.021795289	-0.078740587	-0.010798054	0	-0.043553315	-0.004263893	-0.001300826	0	-0.032615126	0.003442392	-0.002210569
1418280_at	0	0.036639526	-0.297037121	-0.259531393	0	-0.018340339	-0.447554203	-0.397608611	0	-0.01788336	-0.476825482	-0.390520439	0	-0.019800409	-0.41684988	-0.385498616
1418281_at	0	0.000294703	0.395543835	0.604381565	0	0.115055598	0.669713272	0.812185319	0	0.023815712	0.433194465	0.538398382	0	0.20058554	0.551311547	0.74415006
1418284_at	0	-0.022796622	-0.092278888	-0.062402921	0	0.01320372	-0.088616157	-0.081577829	0	0.025308151	-0.057609866	-0.03220889	0	-0.020818661	-0.103341985	0.016424434
1418292_at	0	-0.010928618	0.094408116	0.192733234	0	0.107378083	0.197952762	0.214883715	0	0.013680124	0.089801476	0.079324161	0	-0.089908226	0.117546183	0.167004172
1418295_s_at	0	-0.058702132	0.014336677	0.059074175	0	0.020549564	-0.054876871	0.161650709	0	-0.228373901	-0.285697125	-0.004750955	0	-0.011270814	-0.094547897	0.119169377
1418296_at	0	-0.057478666	-0.131495572	-0.131827397	0	-0.013128726	-0.200290539	-0.067573271	0	-0.060727554	-0.137315442	0.069928881	0	0.027433296	-0.078746557	-0.073137506
1418300_a_at	0	-0.031016581	-0.065518441	-0.182014919	0	-0.105824726	-0.15769111	-0.157769405	0	-0.054907247	-0.093310884	-0.149982504	0	-0.01864448	-0.100862018	-0.109521799
1418302_at	0	-0.04885798	-0.002110249	-0.11178408	0	-0.11805393	-0.016101257	0.00089845	0	0.014470934	0.033640637	0.046716756	0	0.09587283	0.146460662	0.101089235
1418305_s_at	0	0.036668001	0.210425312	0.240888498	0	0.049757522	0.175331723	0.289893327	0	-0.013466603	0.229191867	0.166974453	0	0.074215381	0.23459758	0.247679633
1418324_at	0	-0.029415503	0.011013575	0.152399566	0	0.006554608	0.096676144	0.188435829	0	-0.028352822	0.028525461	0.185932585	0	-0.002540469	-0.055592645	0.185161041
1418326_at	0	-0.088758202	0.388260695	0.553404827	0	-0.454692051	0.810004262	1.033888696	0	-0.634052074	0.584621161	0.709827136	0	-0.135899623	0.834549832	0.991631272
1418327_at	0	0.015022864	0.001488598	0.097468899	0	0.048571339	-0.04584361	-0.003836789	0	0.042317173	0.08751143	0.172348886	0	0.086573938	-0.005454807	0.090428166
1418330_at	0	-0.020683791	-0.040411851	-0.058589434	0	-0.046714477	-0.08197083	-0.049480515	0	-0.047455862	-0.064119998	-0.036426396	0	-0.035617365	-0.07367326	-0.123262444
1418334_at	0	-0.026300192	0.347229089	0.39347119	0	-0.113372714	0.324253911	0.426462098	0	-0.057439303	0.309678517	0.295486557	0	-0.0660977	0.41438762	0.485393089
1418337_at	0	-0.038229058	0.038156761	0.222739158	0	-0.007540991	0.10526968	0.292620186	0	0.012308439	0.08462883	0.217514505	0	-0.071712194	0.016936105	0.152899396
1418338_at	0	0.010406563	-0.004381406	-0.141676524	0	-0.013361727	0.059706558	-0.124662374	0	-0.06282324	-0.067709845	-0.145416634	0	0.054047141	-0.049778132	-0.081395162
1418340_at	0	-0.04582092	0.16204887	-0.016932213	0	0.14994798	0.137122014	0.132056615	0	-0.136286586	-0.015706043	0.025291713	0	0.133418204	0.315824891	0.214050872
1418342_at	0	-0.000216721	-0.022595135	-0.032906802	0	0.013701371	-0.094084361	-0.001117242	0	0.05026043	-0.090919259	-0.011401458	0	0.012338119	-0.122966962	-0.086576957
1418347_at	0	0.007026947	-0.023582596	0.093188323	0	-0.017878462	-0.042144174	0.065370746	0	-0.103294282	-0.16876574	-0.068070415	0	-0.036065145	-0.09509972	0.066709257
1418353_at	0	-0.025841024	-0.159701726	-0.409447311	0	-0.058571511	-0.248861807	-0.440633683	0	-0.086509391	-0.235962182	-0.333946944	0	-0.093379382	-0.284756782	-0.372889481
1418364_a_at	0	-0.02867534	0.111196684	0.10063317	0	-0.036166229	0.072946391	0.070227664	0	0.027701991	0.169456774	0.097648661	0	0.000574148	0.243880233	0.170683539
1418365_at	0	-0.037096554	-0.02891951	-0.270619276	0	0.006208502	-0.038397957	-0.294503097	0	0.064030129	0.033161136	-0.13946899	0	-0.014191339	-0.044276735	-0.288124835
1418366_at	0	-0.013609194	-0.266889932	-0.061717997	0	-0.078383494	-0.218296613	-0.182418343	0	0.020634113	-0.149305026	-0.022186825	0	-0.111013781	-0.259631851	-0.166193396
1418367_x_at	0	-0.038999569	-0.316216627	-0.077985022	0	-0.054786174	-0.335706568	-0.159418259	0	-0.017733077	-0.217150484	-0.065464374	0	0.033968144	-0.18848171	-0.130491283
1418369_at	0	0.025840321	0.247357232	0.548021762	0	0.109872977	0.379229215	0.632755078	0	0.063960017	0.347151474	0.526573987	0	-0.018851162	0.323284418	0.507118803
1418377_a_at	0	-0.490786334	0.478325785	0.756442404	0	-0.169111911	1.002290567	1.295793683	0	-0.09534346	1.031550744	1.100498062	0	-0.089825864	1.345751154	1.51819649
1418389_at	0	-0.039925979	-0.307232287	0.346278405	0	-0.055478494	-0.191555405	0.309753334	0	0.008803112	-0.138496777	0.478565569	0	-0.057188959	-0.195998612	0.241727184
1418392_a_at	0	0.232247684	0.552509903	0.229477128	0	0.444545424	0.495160044	0.341521661	0	0.470162921	0.595393846	0.255596861	0	0.285596377	0.454390896	0.072512022
1418394_a_at	0	-0.025202397	-0.442191578	-0.45628359	0	0.011322512	-0.30745274	-0.354312462	0	-0.044968723	-0.454563626	-0.391542014	0	-0.060406606	-0.446640797	-0.489537089
1418396_at	0	-0.059993408	-0.203759777	-0.351192499	0	-0.01365155	-0.216665425	-0.268276404	0	-0.12235114	-0.25866955	-0.26969055	0	-0.017343543	-0.174608875	-0.173106537
1418397_at	0	0.057392106	-0.151007148	-0.290944812	0	0.035882073	-0.188259848	-0.301050796	0	-0.011221433	-0.179500393	-0.239918332	0	-0.061687341	-0.309884532	-0.4532404
1418402_at	0	-0.063639294	0.038215601	-0.258285372	0	-0.020409534	0.060638789	-0.222945282	0	-0.044531064	-0.052430646	-0.328072981	0	0.066440416	0.019089722	-0.319412442
1418419_at	0	-0.108365621	-0.270837485	-0.409846778	0	-0.021583866	-0.227287705	-0.38790055	0	-0.029150959	-0.178643351	-0.291626111	0	-0.037241851	-0.196494275	-0.382262573
1418427_at	0	-0.01545169	-0.060305096	-0.051477901	0	-0.081173477	-0.051659419	-0.093908915	0	-0.022455844	-0.040225064	-0.042246044	0	-0.026008769	-0.039057038	-0.128589337
1418430_at	0	0.000341835	-0.071796228	-0.132723179	0	-0.059512657	-0.156615453	-0.248370588	0	-0.05284472	-0.152398224	-0.190815434	0	-0.045881101	-0.109006219	-0.167973761
1418433_at	0	-0.053784907	0.009289483	-0.105226363	0	0.003732617	0.007209055	-0.07843746	0	-0.074425115	-0.057852248	-0.110422037	0	-0.03829085	-0.07312311	-0.141234487
1418434_at	0	-0.007692919	-0.049786182	0.280564559	0	-0.086405705	-0.22505166	0.305619202	0	-0.191045372	-0.145687122	0.380598753	0	-0.235345456	-0.220895249	0.067157767
1418435_at	0	-0.065748836	-0.184652848	0.4209521	0	-0.056201707	-0.217309584	0.418502381	0	-0.103809259	-0.198621011	0.537214456	0	-0.09637064	-0.144114797	0.346020645
1418436_at	0	-0.006128219	0.025015493	-0.132195264	0	0.023318455	0.019267885	-0.159167897	0	-0.046081182	-0.071516636	-0.143467401	0	-0.006190637	-0.038263528	-0.151294309
1418439_at	0	0.014457826	0.295312064	0.323590171	0	0.039106114	0.258191475	0.391758759	0	0.027711579	0.28975087	0.365190148	0	0.034203557	0.275508665	0.3275101
1418442_at	0	0.088628752	0.035960861	0.178585143	0	0.005125858	-0.05799534	-0.021665674	0	0.04172064	-0.04168942	0.067888762	0	0.014326395	-0.086416617	0.110296558
1418443_at	0	0.031358163	0.148503366	0.201399765	0	-0.050327531	0.069719152	0.106249329	0	0.019826257	0.138888565	0.161261178	0	-0.001605792	0.131361546	0.15996852
1418444_a_at	0	-0.025394923	0.036757881	0.037025493	0	-0.000169932	0.090317753	0.108354422	0	-0.051204697	0.060225604	0.054041686	0	0.026122406	0.16256121	0.177640914
1418447_at	0	-0.046202191	-0.040123653	-0.203027373	0	0.006091758	-0.040964468	-0.149442956	0	-0.022906036	-0.037575128	-0.151485094	0	-0.008754406	-0.04221343	-0.164111384
1418462_at	0	-0.029090372	0.253043091	0.206980234	0	0.064981627	0.203909773	0.257749487	0	0.030467281	0.286515888	0.170198992	0	0.062922316	0.298748663	0.265934151
1418465_at	0	0.018911764	-0.207369301	-0.222892859	0	0.003140324	-0.229424639	-0.225534416	0	-0.036170413	-0.348912384	-0.158444687	0	-0.007989618	-0.33662263	-0.278730944
1418468_at	0	-0.042211691	-0.086336053	-0.181662989	0	0.039376315	0.018846047	-0.04208867	0	-0.097591721	-0.196418548	-0.15345111	0	-0.081133558	-0.187300491	-0.161224382
1418469_at	0	0.005296219	0.214406653	0.07290213	0	-0.114091968	0.06454633	0.056503654	0	0.024695222	0.049226664	-0.022885325	0	0.007590716	0.036839774	-0.075997478
1418479_at	0	0.003529393	0.108646245	-0.190971639	0	-0.018194656	0.036398431	-0.164433215	0	-0.06213598	0.039178521	-0.15546149	0	-0.006999358	-0.027351592	-0.187197074
1418483_a_at	0	0.018321146	-0.026283899	-0.188142462	0	-0.047394321	-0.0481375	-0.34088707	0	0.055368166	0.007438155	-0.151858342	0	-0.021689738	-0.077649606	-0.194185708
1418493_a_at	0	0.087957254	-0.397659414	1.137825426	0	-0.134006136	-0.675713307	0.696043696	0	-0.272824747	-0.334397699	0.85312195	0	-0.212392683	-0.029684291	0.99589164
1418503_at	0	0.124230655	0.256963655	0.162354948	0	0.070101441	0.230685113	0.074223884	0	-0.027383153	0.32559831	0.102754379	0	0.070475462	0.33605128	0.184909178
1418504_at	0	0.070311536	0.220949612	0.231666209	0	0.005345534	0.167966267	0.154480323	0	0.052863507	0.197996218	0.152034212	0	0.027222367	0.219218349	0.21909786
1418505_at	0	-0.18742289	0.005811379	0.34088261	0	-0.015748558	0.153621049	0.580494165	0	-0.233874012	0.087939696	0.347373701	0	-0.030856257	0.275902273	0.550329872
1418506_a_at	0	-0.073136659	0.13918792	0.698695483	0	-0.008762572	0.278151052	0.734688883	0	0.04610089	0.354501637	0.723963363	0	0.035491826	0.301526937	0.667023442
1418508_a_at	0	-0.061667291	0.030679996	-0.217438495	0	-0.015324397	-0.027914314	-0.144970338	0	-0.106535759	-0.097616982	-0.227729919	0	-0.028601118	0.055458821	-0.222832719
1418514_at	0	-0.011246068	-0.015395901	-0.018197104	0	-0.0469059	-0.103453634	-0.097185833	0	0.017908589	-0.083947918	-0.010485563	0	-0.053054689	-0.112830857	-0.149272842
1418516_at	0	-0.043883975	-0.077275064	0.023506171	0	0.006977241	-0.058585968	0.010682076	0	0.037317561	-0.054357743	0.057230269	0	-0.015329783	-0.141469757	-0.015026433
1418521_a_at	0	0.016462717	0.011869508	-0.014174007	0	0.008880253	-0.009473985	-0.029376696	0	-0.015896994	-0.063429816	-0.038618742	0	0.039406992	-0.024774162	-0.020394648
1418522_at	0	0.052761171	0.032862432	0.136290145	0	0.054578811	0.040500365	0.038447618	0	0.029005721	-0.014450412	0.01006429	0	-0.024429041	0.021993683	-0.019747935
1418528_a_at	0	0.051087214	0.086522372	0.114020109	0	0.006893462	0.081257203	0.05407919	0	-0.003820327	0.099383311	0.065108253	0	0.038891419	0.100981833	0.119082033
1418529_at	0	-0.032359958	-0.063906225	-0.025493177	0	0.00533726	-0.059735963	-0.02836936	0	0.057674022	0.031341927	0.057991751	0	-0.004039706	-0.037763946	0.030755854
1418530_at	0	-0.023551262	-0.048929873	-0.039475543	0	-0.023932938	0.028392622	0.072648424	0	-0.023980001	-0.032443325	-0.022663138	0	-0.043723314	-0.1387519	0.013397654
1418536_at	0	0.154229551	0.096293014	-0.041501464	0	0.014692106	-0.085187273	-0.241389139	0	0.060966779	0.013694507	-0.085905881	0	0.069205617	-0.032839688	-0.157812686
1418539_a_at	0	-0.048555937	-0.130096856	-0.133998777	0	-0.063093103	-0.058053248	-0.128188932	0	0.003849429	-0.199100246	-0.054328385	0	-0.077420449	-0.058375624	-0.081245737
1418546_a_at	0	-0.058381926	-0.163420006	-0.302938527	0	0.002408491	-0.19133611	-0.383812558	0	0.010130375	-0.157577042	-0.234991329	0	-0.024781485	-0.174927313	-0.302410164
1418553_at	0	0.013760081	-0.118814363	-0.604927765	0	-0.049088269	-0.207502253	-0.619939598	0	-0.077688917	-0.184536029	-0.523635281	0	-0.083595832	-0.155291641	-0.589137903
1418560_at	0	0.007355171	0.002458373	-0.068526764	0	0.027517216	0.043769982	0.077841514	0	-0.047657172	-0.000166859	-0.00769268	0	-0.003821394	0.000352777	-0.031142858
1418562_at	0	-0.039227684	-0.061231121	-0.237776431	0	-0.123096578	-0.194846694	-0.314001897	0	-0.014461937	-0.126663196	-0.276592788	0	-0.02073101	-0.110214004	-0.307186226
1418564_s_at	0	0.014844867	0.214464801	0.16148388	0	0.061567816	0.173078233	0.168014779	0	0.001981396	0.235589879	0.106887594	0	0.030221503	0.245327119	0.248490501
1418566_s_at	0	-0.040749576	0.17986228	0.235417951	0	-0.01650363	0.195364804	0.225017023	0	0.067002508	0.226798103	0.253179366	0	0.042189371	0.244601138	0.3196773
1418567_a_at	0	-0.01135612	0.013065714	0.093315872	0	-0.116760851	-0.035738197	-0.098384807	0	0.066976058	0.069886403	0.074729435	0	-0.016036784	0.054466149	-0.034071148
1418568_x_at	0	0.022001561	-0.04994249	0.082816106	0	-0.077812104	-0.026035322	-7.30E-05	0	0.003441511	0.045714669	0.124446621	0	-0.040547619	-0.047800769	-0.087743856
1418570_at	0	0.037644385	-0.050467344	-0.145084782	0	0.048942843	0.071456013	-0.048203082	0	-0.014324968	-0.041038018	-0.071972561	0	0.028663654	-0.08297966	-0.113934053
1418574_a_at	0	-0.006091253	0.062198423	0.14058478	0	0.088492804	0.036493006	0.007517113	0	0.046779989	0.127674811	0.111849967	0	-0.021342991	0.106568375	0.116718752
1418575_at	0	0.000662921	0.117311181	0.075904647	0	0.007145835	0.0264345	0.058726241	0	-0.011314019	0.022787999	0.084824529	0	0.05223883	0.086860476	0.11991728
1418576_at	0	-0.012340048	-0.013408874	-0.033203833	0	-0.076201237	0.045428903	-0.09595402	0	-0.049228241	0.05592715	-0.039083373	0	-0.007983292	0.052657039	-0.030809784
1418578_at	0	0.024088209	-0.29018652	-0.514894028	0	0.012843555	-0.295129429	-0.444590914	0	-0.052841985	-0.355970726	-0.396209942	0	-0.049853488	-0.377901833	-0.587299136
1418580_at	0	0.31842608	0.293749466	0.117979828	0	0.396069725	0.218970791	0.011735023	0	0.307813339	0.251994892	0.053340629	0	0.388702148	0.19002637	0.141034915
1418584_at	0	0.011863753	0.18756944	0.133229771	0	0.070441654	0.118602813	0.188318317	0	0.100388142	0.193457207	0.160527666	0	0.008153428	0.157521073	0.165482665
1418587_at	0	0.031946578	-0.234551702	-0.43701561	0	0.00734518	-0.223802295	-0.321500255	0	-0.011363482	-0.271861874	-0.356956836	0	-0.011522036	-0.298751683	-0.358717557
1418593_at	0	0.009736137	-0.081524511	0.18570383	0	0.004645804	-0.065920781	0.085268779	0	0.017779787	-0.025739687	0.141143642	0	-0.044561548	-0.14270219	0.088187436
1418600_at	0	-0.028087768	0.256559926	1.152017697	0	0.37796671	1.01541875	1.714378515	0	0.069221019	0.525808634	1.057123964	0	0.043229685	0.551204738	1.352308742
1418612_at	0	0.116077255	0.068111252	-0.32943204	0	0.185805683	-0.038249198	-0.261386413	0	0.066537995	0.024825457	-0.194882369	0	0.217469775	0.082341005	-0.139213809
1418616_at	0	0.021027869	-0.204822235	-0.176530719	0	0.0452263	-0.342081105	-0.094221811	0	-0.063927187	-0.355387561	-0.255209725	0	0.076313201	-0.04417195	-0.078241902
1418621_at	0	0.002473573	0.04584602	-0.006510651	0	-0.024092551	0.084565953	-0.015752346	0	-0.060561658	0.029097039	-0.048574216	0	-0.025655112	0.11614119	0.039626963
1418624_at	0	-0.023554307	0.16455978	0.132812196	0	0.022669836	0.202011942	0.142504173	0	0.062793103	0.206981818	0.130088172	0	0.038014304	0.256981549	0.207668144
1418625_s_at	0	0.001121335	0.289727125	0.1865896	0	0.02033107	0.328819493	0.282203548	0	0.01743517	0.214710883	0.173499637	0	0.114583001	0.396850763	0.358665496
1418627_at	0	-0.039855962	0.150393035	0.602363944	0	0.103090238	0.439146788	0.847857485	0	-0.109376353	0.349480786	0.695834625	0	-0.01298791	0.372614976	0.7780798
1418629_a_at	0	-0.019450294	0.021557257	-0.039573831	0	-0.0115967	0.065235741	0.047118767	0	-0.039143572	0.009829905	0.010777498	0	-0.077606697	-0.035938791	-0.008464432
1418631_at	0	-0.025515554	-0.099920854	-0.003233843	0	-0.075328211	-0.127444615	-0.038499504	0	-0.076636449	-0.181072113	0.064497293	0	-0.068247484	-0.161957442	-0.133585055
1418635_at	0	-0.016657752	-0.013085383	-0.274003326	0	-0.059288409	-0.142455125	-0.357411878	0	-0.025353238	-0.080145995	-0.240440016	0	-0.031943123	-0.017668667	-0.244845948
1418641_at	0	-0.015898727	0.027758041	-0.227698983	0	0.034299885	0.002132011	-0.156082875	0	-0.036817093	-0.044141198	-0.122943401	0	0.049096953	0.099386467	-0.03068455
1418643_at	0	-0.009324491	-0.146508645	-0.109845871	0	-0.080524621	-0.156046631	-0.168793503	0	-0.095094329	-0.197081337	-0.174262564	0	-0.040567845	-0.126532306	-0.05417212
1418644_a_at	0	0.013285293	-0.089342583	0.051238306	0	0.00470941	0.003591591	0.103742198	0	-0.006613647	-0.059432047	0.016322211	0	-0.030903818	-0.058372389	0.086474966
1418652_at	0	0.435316485	1.29928157	0.562791829	0	0.701317866	1.176517882	0.576471452	0	1.129039515	1.589812125	1.100872356	0	0.80438596	1.282347044	0.670586753
1418655_at	0	-0.055812753	-0.181102725	-0.639523559	0	0.010180885	-0.177834542	-0.427396176	0	-0.048597562	-0.15374327	-0.413285433	0	0.011714708	-0.094557393	-0.358796052
1418656_at	0	0.128829282	0.324614262	0.275991113	0	0.000150187	0.128307931	0.03935492	0	0.029398966	0.254654084	0.170418032	0	0.034143436	0.145221728	0.207827422
1418669_at	0	0.051134699	-0.040091075	-0.050217339	0	0.055566094	-0.053626735	-0.123999783	0	0.007254199	-0.100719231	-0.017288894	0	0.100164083	-0.077833074	-0.094230557
1418692_at	0	0.005812603	-0.06501442	-0.056014031	0	-0.071971377	-0.076773012	-0.114649851	0	0.00547464	0.009373975	-0.065258206	0	-0.021974801	-0.043696171	-0.133872592
1418695_a_at	0	-0.028496077	0.072059305	-0.089685098	0	-0.014365408	0.031710148	0.033141224	0	-0.127402738	0.010987723	-0.079369729	0	0.03956819	0.101814511	-0.003204618
1418698_a_at	0	-0.027122604	0.037045086	0.896313504	0	-0.029161118	0.08940006	0.840060035	0	-0.268659493	0.178277397	0.86958266	0	-0.126567626	0.213632762	0.833761433
1418699_s_at	0	-0.105405913	-0.132464973	0.634973283	0	-0.029392821	0.019900807	0.702371514	0	-0.12162937	-0.048340144	0.658651978	0	-0.048079926	0.047347278	0.633050979
1418702_a_at	0	-0.057522884	-0.047893005	0.048405411	0	0.055622213	0.031235233	0.093304435	0	0.064779407	0.059086148	0.131502806	0	-0.014794195	0.097173598	0.141065464
1418703_at	0	-0.017963654	-0.026179749	-0.16205471	0	0.003209448	0.003306433	-0.17424623	0	-0.0609168	-0.087899687	-0.235942157	0	-0.031997927	-0.109160353	-0.226954781
1418704_at	0	-0.081421676	0.020324302	-0.063998037	0	-0.008298417	-0.059139442	-0.09878495	0	-0.044838027	-0.07476863	-0.038820822	0	-0.063354555	-0.073933205	-0.104394092
1418710_at	0	0.009444971	-0.06180996	0.19571025	0	-0.033056363	0.062889468	0.271600845	0	0.00932791	-0.034075862	0.233623516	0	-0.121074191	0.004982198	0.065484536
1418722_at	0	-0.347741638	-0.477760985	0.440162145	0	0.15703725	-0.045997163	1.009589875	0	-0.258836947	-0.569062934	0.143135602	0	0.085745729	0.244490894	1.119489513
1418741_at	0	-0.000594965	-0.283981747	-0.458797652	0	0.062007375	-0.26706596	-0.232887967	0	0.037303395	-0.389884557	-0.316573074	0	0.027656342	-0.320212515	-0.241234922
1418747_at	0	-0.09057758	-0.16926014	-0.239343624	0	0.026569019	-0.066548258	-0.058201424	0	-0.039678515	-0.106779026	-0.077399565	0	0.054196494	-0.013260875	-0.023089799
1418758_a_at	0	-0.082052355	0.005188682	0.421812849	0	-0.081356049	0.142026999	0.496398648	0	0.031240755	0.260214702	0.449182068	0	-0.05252228	0.117577469	0.409978848
1418762_at	0	-0.03667192	-0.658786958	-0.876852313	0	-0.08400394	-0.782765071	-0.849449128	0	-0.072960153	-0.661597758	-0.775323352	0	-0.067859005	-0.567300778	-0.766700082
1418770_at	0	0.030426923	-0.068021534	-0.575522947	0	-0.029884118	-0.221963102	-0.698042351	0	0.060547035	-0.13899227	-0.550419493	0	-0.050459792	-0.184117239	-0.548831914
1418775_at	0	-0.009548012	-0.085164922	-0.159762267	0	0.000339852	-0.186860816	-0.18437591	0	0.031742217	-0.068763028	-0.089095065	0	0.013789023	-0.167660594	-0.197845236
1418776_at	0	0.280671992	0.280442252	-0.038750878	0	0.368567539	0.223217715	-0.042519342	0	0.340237241	0.401415981	0.154938673	0	0.282631151	0.146326358	-0.107902346
1418798_s_at	0	0.054963162	-0.365356329	-0.453045703	0	0.061884772	-0.307917061	-0.425841196	0	0.039994297	-0.363355615	-0.367921966	0	-0.076826601	-0.474358488	-0.564817521
1418806_at	0	-0.228017787	-0.662960054	-0.673121729	0	0.048241966	-0.265204263	-0.233801505	0	-0.258634762	-0.599324258	-0.307872175	0	0.039924624	-0.115801233	0.025945644
1418809_at	0	-0.323171605	-0.329860716	-0.373905479	0	-0.091993435	-0.011387096	-0.067325827	0	-0.068512192	-0.24094113	-0.061078132	0	-0.083433152	-0.425867262	-0.20121807
1418814_s_at	0	0.027021586	0.108403863	0.273706928	0	0.027365221	0.122342669	0.211541931	0	0.084940052	0.108480605	0.126999306	0	-0.004298521	0.19656674	0.257053645
1418822_a_at	0	-0.006316945	-0.002362125	-0.168327038	0	-0.056992318	-0.198749849	-0.269360701	0	-0.047502515	-0.134043312	-0.244844963	0	-0.015362274	-0.001440693	-0.154769137
1418823_at	0	-0.071004948	-0.044227327	-0.246450769	0	0.026917852	-0.094592976	-0.223441062	0	0.015802533	-0.010634561	-0.198109945	0	-0.032614346	-0.001962305	-0.124324955
1418825_at	0	0.306407756	0.387562575	0.244600274	0	0.419472203	0.342569563	0.166995409	0	0.415298527	0.381533524	0.255487523	0	0.33890705	0.341740211	0.156451365
1418826_at	0	0.076988855	-0.023146064	-0.256965368	0	0.068453935	-0.116255576	-0.347298322	0	0.054068209	-0.065737433	-0.211583785	0	0.082161908	-0.079109435	-0.282349876
1418830_at	0	-0.006132667	-0.312679403	-0.723586376	0	0.004761904	-0.310808369	-0.682986819	0	0.053337243	-0.306731254	-0.600683837	0	-0.057552123	-0.421271439	-0.673795093
1418831_at	0	-0.02460272	-0.045563544	-0.296948572	0	-0.020182092	-0.043943323	-0.223340212	0	-0.040270076	-0.095428483	-0.162470658	0	-0.043440558	-0.06072164	-0.285256914
1418838_at	0	-0.030802775	-0.171947995	-0.252495485	0	0.006753604	-0.08266467	-0.146760795	0	-0.048720051	-0.18508152	-0.180423928	0	0.018515077	-0.173336811	-0.194778189
1418840_at	0	0.000153964	-0.001239955	-0.489362706	0	-0.074146124	-0.148545027	-0.467762341	0	-0.157456476	-0.125202675	-0.419280471	0	-0.0394435	-0.096633267	-0.464641787
1418841_s_at	0	-0.005127485	-0.111144421	-0.192692733	0	0.008499323	-0.164317894	-0.163053529	0	-0.042299086	-0.195490024	-0.209484498	0	-0.01975754	-0.1208667	-0.126526358
1418842_at	0	0.022808202	0.148029006	-0.127521438	0	0.031645034	0.167675599	-0.080384321	0	0.021583375	0.032142283	-0.171760035	0	0.01449373	0.04360389	-0.031442879
1418850_at	0	-0.015523879	-0.108917324	-0.23274925	0	0.010009989	-0.258540477	-0.302940313	0	-0.027103938	-0.204571444	-0.177451027	0	0.037274694	-0.142223598	-0.169828353
1418854_at	0	0.033416951	-0.07180096	-0.296520741	0	-0.053976726	-0.130020804	-0.282500522	0	-0.092154239	-0.208306882	-0.318676042	0	-0.063540661	-0.150251672	-0.268292595
1418856_a_at	0	0.072728862	0.064055752	0.139806741	0	0.105631085	0.062290843	0.124669524	0	0.12385369	0.003204415	0.053839033	0	0.082098083	-0.116052938	-0.050414022
1418861_at	0	0.004893328	-0.04232127	-0.068311883	0	-0.031250715	-0.10525997	-0.030041306	0	-0.017662554	-0.164057192	-0.052182348	0	-0.025636525	-0.218066616	-0.102904394
1418869_a_at	0	0.021827141	0.049174228	0.020720219	0	0.014372164	0.011195436	0.071791514	0	0.102280782	0.066439274	0.058733039	0	0.108001362	0.088208366	0.149158281
1418874_a_at	0	-0.016309511	0.077608593	0.121659146	0	-0.015695289	0.03655555	0.126173619	0	0.040880969	0.105317769	0.131522986	0	0.020915244	0.113659703	0.139947552
1418881_at	0	0.023553808	-0.06916174	-0.028382642	0	-0.00433279	-0.023106318	-0.003088056	0	-0.004121328	-0.114647715	-0.027612722	0	-0.017667696	-0.017463608	-0.021716205
1418883_a_at	0	0.008100835	0.018911453	0.028674987	0	-0.073861466	-0.024711128	-0.029338361	0	-0.00379283	-0.007516216	0.043591769	0	-0.001191475	0.04892395	0.025443581
1418884_x_at	0	0.032675526	-0.078312481	-0.114531116	0	0.016674613	-0.151977288	-0.264297058	0	0.10992713	-0.117532818	-0.102235027	0	-0.007973639	-0.128650775	-0.105763869
1418885_a_at	0	0.00957818	0.106586891	-0.024025203	0	-0.005579582	-0.003490141	0.004858962	0	0.091822208	0.208176561	0.091834316	0	0.05963082	0.136210548	0.094382275
1418886_s_at	0	0.044971846	0.060904237	-0.018759213	0	0.002967528	0.031959884	-0.004555783	0	0.06926673	0.094069968	-0.008263345	0	-0.038947396	0.029587654	-0.011776966
1418888_a_at	0	-0.160700367	-0.155762679	-0.129924186	0	0.052339405	0.001593591	0.094453509	0	-0.149296201	-0.123548957	-0.00842564	0	0.068414075	0.103622307	0.216559205
1418889_a_at	0	-0.095024066	0.026421064	-0.092346572	0	-0.060801784	0.083974885	0.026738446	0	-0.013186248	0.014005746	-0.084648639	0	-0.016889155	0.095757853	-0.031952118
1418895_at	0	-0.062788934	0.147597055	0.033828139	0	0.067697916	0.13447813	0.058896699	0	-0.015487629	0.055548022	0.040675475	0	0.047366063	0.110067782	0.069290792
1418896_a_at	0	-0.038621457	0.163400293	0.261208132	0	0.030496578	0.303077803	0.260774419	0	-0.018925375	0.255895167	0.268285415	0	0.069036964	0.269754305	0.345821935
1418899_at	0	0.02808783	0.335127255	0.294657325	0	0.077907395	0.339465034	0.240085691	0	-0.007233834	0.32759528	0.18235292	0	0.029858886	0.363560526	0.260865758
1418901_at	0	-0.073220184	0.037717594	-0.16946525	0	0.022332521	-0.104576266	-0.11294227	0	-0.140235197	-0.105906709	-0.174835198	0	0.135847363	0.170765707	0.046270005
1418905_at	0	0.030949432	0.045530489	-0.020889712	0	0.087204654	0.118720408	0.027710245	0	0.131449052	0.142185161	0.016824945	0	0.007160633	0.013061123	-0.006081485
1418909_at	0	-0.233224688	0.465820054	1.169637711	0	0.275275038	1.008054711	1.599819854	0	0.023323968	0.552154741	1.077530999	0	0.042978501	0.706774811	1.292946318
1418928_a_at	0	0.020575127	-0.048666425	-0.237799907	0	-0.020729596	-0.2197422	-0.139410484	0	0.013729752	-0.063377221	-0.276108644	0	0.037787657	-0.127545437	-0.12045454
1418961_at	0	-0.069821353	0.052870306	0.263839447	0	-0.041829326	0.137729835	0.241258739	0	0.040440308	0.117936925	0.256119139	0	0.015448257	0.110189052	0.245077209
1418962_at	0	0.03940295	0.019037883	0.177244018	0	0.036434039	0.011355219	0.116657336	0	0.056844741	0.092362149	0.211168459	0	0.085132861	0.105387059	0.239671887
1418970_a_at	0	-0.002576722	-0.14464039	-0.259399403	0	-0.048506862	-0.268026951	-0.326065088	0	-0.015274844	-0.233164351	-0.303954979	0	-0.028574702	-0.190494874	-0.313757816
1418971_x_at	0	0.02112835	-0.185962461	-0.269933728	0	-0.063903802	-0.245819263	-0.281890679	0	-0.014922679	-0.304870587	-0.271929227	0	-0.024591666	-0.178979765	-0.257452612
1418972_at	0	0.043072529	-0.124463096	-0.164427157	0	-0.09557245	-0.194344369	-0.254094798	0	0.032882881	-0.13203571	-0.200633253	0	-0.015662125	-0.124640148	-0.204682448
1418980_a_at	0	0.069573916	-0.103477791	-0.297361714	0	0.051279151	-0.265775677	-0.295716186	0	0.116909859	-0.160786511	-0.211886481	0	0.033638989	-0.298976856	-0.376466427
1418988_at	0	0.05073065	0.083603272	0.088287516	0	0.049217189	0.094944456	0.106148579	0	0.033110118	0.029810157	0.04185571	0	-0.008217136	-0.005523736	0.017597121
1418989_at	0	-0.230062775	0.179925581	0.900122106	0	0.122758185	0.684644462	1.239677156	0	-0.037804275	0.415201639	0.971976241	0	0.123066719	0.5889824	1.154174598
1418998_at	0	-0.003246261	-0.276557323	-0.481762286	0	-0.034075392	-0.213993369	-0.515854266	0	0.0858724	-0.261663022	-0.432355947	0	-0.058064827	-0.401356289	-0.617198928
1419004_s_at	0	0.084356014	0.332655539	0.007453982	0	0.059327284	0.233622405	-0.138770845	0	0.082057818	0.268561721	0.020142469	0	0.049170287	0.304334643	-0.047926451
1419014_at	0	-0.162491319	0.618935268	1.356927042	0	0.204524904	1.207323304	1.801511552	0	-0.07242289	0.857549937	1.300245859	0	-0.182035177	0.957883843	1.472092981
1419022_a_at	0	-0.008566405	0.240761924	0.029509782	0	-0.011117927	0.233763722	0.153034257	0	0.029956741	0.275270562	0.122990903	0	0.088796399	0.316468547	0.145238907
1419023_x_at	0	0.01921936	0.222940569	0.028536438	0	-0.010745477	0.166168912	0.095064919	0	0.019666754	0.181907409	0.084622872	0	0.00148983	0.224275189	0.101758622
1419026_at	0	0.139750597	0.050398504	-0.085209938	0	0.127400002	-0.002370313	-0.065637305	0	0.108110955	0.024673783	-0.046221869	0	0.092354685	-0.072880232	-0.073930281
1419027_s_at	0	0.015117962	-0.034017765	-0.167280517	0	-0.069373625	-0.076563536	-0.087131258	0	-0.046522032	-0.031215454	-0.085661645	0	0.017036635	-0.034821725	-0.029795303
1419033_at	0	0.000632595	-0.049572079	-0.050748065	0	-0.092966745	-0.127136584	-0.080703008	0	-0.10543752	-0.177428621	-0.065079279	0	-0.061747618	-0.160704934	-0.052819575
1419038_a_at	0	-0.001880127	0.05123587	0.052754122	0	-0.251855366	-0.173223124	-0.114719104	0	0.092062633	-0.034233886	-0.031139392	0	-0.011156171	-0.027207383	0.00533077
1419042_at	0	0.658789805	1.223015392	1.105881701	0	0.544579402	0.908056366	0.680051114	0	0.718287613	1.21014248	1.05868674	0	0.783149825	1.142388279	0.942368497
1419043_a_at	0	0.493450121	0.963181992	0.738243957	0	0.5236956	0.757917739	0.661305142	0	0.537243529	0.923783435	0.751526075	0	0.598559243	0.889046362	0.671014452
1419060_at	0	0.30018287	1.464111301	1.068564295	0	0.195466648	1.24018851	1.003165968	0	0.123182321	1.263469305	1.028442772	0	0.273924963	1.287608922	1.048934837
1419091_a_at	0	-0.058263689	0.176830861	0.233088965	0	-0.050615744	0.068265302	0.268622052	0	-0.070318758	0.041536431	0.241086134	0	-0.054565534	0.028617661	0.181469367
1419097_a_at	0	-0.06916526	0.018644012	0.615174121	0	-0.038423286	0.137751633	0.615948287	0	0.02204159	0.104521733	0.561771982	0	0.041625012	0.152448944	0.60749457
1419113_at	0	-0.010903625	-0.20125565	-0.215355699	0	0.034807117	-0.194306854	-0.174780409	0	-0.001591223	-0.147749494	-0.146439127	0	-0.017301021	-0.208163776	-0.186746269
1419119_at	0	-0.040642926	-0.265893539	-0.434231455	0	0.009522092	-0.295704651	-0.449732165	0	-0.080715925	-0.268129982	-0.329726599	0	-0.007803303	-0.226289415	-0.298251142
1419120_at	0	-0.058539815	-0.294258909	-0.199928948	0	-0.033108907	-0.178728133	-0.088628515	0	0.018291911	-0.23597807	-0.13513721	0	-0.00151549	-0.281997776	-0.173764087
1419125_at	0	-0.044395044	-0.070052608	-0.342090489	0	-0.020500901	-0.207808041	-0.368345093	0	0.003651345	-0.0298614	-0.27135567	0	0.057848589	-0.026804669	-0.231471163
1419128_at	0	-0.007783426	0.038567289	-0.129651002	0	0.004844851	0.007590461	-0.129729155	0	-0.026353008	-0.081701882	-0.074936273	0	0.059004821	0.057141274	-0.108893047
1419135_at	0	0.084194486	-0.301940552	-0.592533434	0	-0.050898222	-0.664677531	-0.75987996	0	0.058146529	-0.423040961	-0.517061169	0	-0.04903892	-0.676240409	-0.761149999
1419153_at	0	-0.045468373	0.524525702	0.611364221	0	0.026862834	0.766872853	0.683034577	0	-0.068343546	0.44332317	0.560033775	0	0.127083525	0.621069343	0.724060665
1419169_at	0	0.038265716	0.220323412	-0.02001337	0	0.004605789	0.113166135	-0.033420551	0	-0.081829336	0.051473871	-0.076822925	0	0.047245301	0.213386781	0.033108763
1419170_at	0	0.05654985	0.122868134	-0.083048465	0	0.064894187	0.046660724	-0.145527835	0	0.062969066	0.097798283	-0.079301884	0	-0.046564187	0.024369101	-0.095154707
1419174_at	0	-0.028009694	-0.115003744	-0.110958497	0	-0.058506352	-0.141142295	-0.146287497	0	0.048784033	-0.059740204	-0.093799585	0	-0.01619338	-0.028962345	-0.107560109
1419178_at	0	-0.024450909	-0.080102421	-0.204950054	0	-0.037424296	-0.196145539	-0.251347513	0	-0.0516609	-0.098159576	-0.074789178	0	0.009015614	-0.092402461	-0.062599113
1419183_at	0	-0.007297572	0.0006382	-0.06423804	0	0.055754894	0.046063923	-0.054223253	0	0.031007605	0.043035259	-0.011786462	0	0.011621112	0.04123262	-0.071858745
1419186_a_at	0	-0.055254017	-0.184788884	-0.395543867	0	-0.024934219	-0.234127772	-0.475412042	0	-0.063230733	-0.218653184	-0.345893973	0	-0.062255552	-0.210608114	-0.41678544
1419192_at	0	0.060246723	-0.253044103	-0.444693063	0	0.035779079	-0.319196955	-0.512650552	0	0.204595834	-0.237129922	-0.273597988	0	-0.078017882	-0.399949604	-0.438795029
1419193_a_at	0	-0.06335726	-0.080605081	-0.335076266	0	-0.053773061	-0.196839802	-0.438555266	0	-0.095617426	-0.004363086	-0.23127044	0	-0.013058532	0.019103889	-0.275443545
1419194_s_at	0	-0.007777071	-0.02396402	-0.332226014	0	-0.052134568	-0.144337205	-0.359902423	0	-0.027259385	-0.0026172	-0.288602883	0	-0.041418281	-0.020382847	-0.326694284
1419206_at	0	-0.021546669	-0.285602519	-0.658928242	0	-0.028358854	-0.377630886	-0.565655889	0	0.103912518	-0.367960168	-0.572178404	0	0.019426191	-0.420983665	-0.549641573
1419212_at	0	-0.02062365	-0.133967985	-0.364831211	0	0.046141293	-0.266755865	-0.480326848	0	0.073649937	-0.140500142	-0.299922389	0	0.148753993	-0.099082944	-0.262678211
1419219_at	0	-0.015640909	-0.16014638	-0.40082153	0	-0.026942483	-0.156262404	-0.602188502	0	-0.004521289	-0.067252785	-0.356707434	0	-0.040614201	-0.045167692	-0.387047987
1419221_a_at	0	-0.030710771	-0.283742238	-0.367805415	0	0.009805489	-0.311919042	-0.329818561	0	-0.007609178	-0.297217766	-0.238367187	0	-0.07233243	-0.39051164	-0.36881229
1419222_at	0	-0.022835117	-0.246494787	-0.468764555	0	-0.02539122	-0.166117588	-0.453744487	0	0.034343027	-0.21894447	-0.226607193	0	0.080117728	-0.2001643	-0.600680214
1419226_at	0	0.008574185	-0.356121043	-0.507282304	0	0.039351661	-0.297656664	-0.471458552	0	-0.000939357	-0.310288702	-0.31346707	0	-0.021965721	-0.380303907	-0.402924756
1419238_at	0	-0.01497316	-0.233598841	-0.2168282	0	0.052126669	-0.181568616	-0.052732278	0	-0.07261742	-0.279467378	-0.096755103	0	-0.077098813	-0.224704237	-0.158498472
1419243_at	0	0.01607382	0.023338371	-0.08272479	0	-0.02148972	-0.034492012	-0.078943805	0	-0.045396257	-0.125423864	-0.212756345	0	-0.075744169	-0.04521132	-0.1219159
1419246_s_at	0	-0.028376849	-0.026524982	-0.130991218	0	-0.046018168	-0.019489737	-0.097265796	0	-0.095299274	-0.063760202	-0.077300652	0	-0.129305772	-0.134193799	-0.201351765
1419247_at	0	-0.063694638	-0.567550834	-0.535725334	0	-0.141306005	-0.785871056	-0.6493183	0	-0.083735145	-0.781941167	-0.655889362	0	-0.144500578	-0.656095199	-0.669580517
1419248_at	0	-0.105616007	-0.537259973	-0.619007944	0	-0.112907328	-0.732102862	-0.667266646	0	-0.038870345	-0.688440347	-0.66808046	0	-0.076214224	-0.591755861	-0.622903752
1419252_at	0	-0.05355666	-0.086839777	0.056863669	0	-0.017007372	-0.084050942	0.034874245	0	-0.016639813	-0.041567235	0.09191787	0	0.027827428	-0.162953493	-0.025337359
1419253_at	0	0.031749313	0.10383648	0.185243529	0	0.002921419	0.24962929	0.357000721	0	0.035571163	0.174727476	0.209096324	0	0.001684803	0.162845538	0.103023821
1419254_at	0	0.011593686	0.200473934	0.380466843	0	0.0739397	0.281943702	0.481845985	0	0.094184764	0.35935237	0.329133474	0	0.087153494	0.285692382	0.407645526
1419255_at	0	-0.072932914	-0.244960517	-0.399979375	0	-0.078715997	-0.344415237	-0.427628062	0	-0.015005457	-0.392873672	-0.455955333	0	-0.031723547	-0.278544776	-0.435087793
1419257_at	0	0.033630651	0.068138361	0.196970559	0	-0.062425051	0.14179874	0.1604052	0	0.032033051	0.193697279	0.1733467	0	-0.012870107	0.136858069	0.193782558
1419258_at	0	-0.018974979	0.030017937	0.104904925	0	-0.031922684	0.068742239	0.142184379	0	0.018407095	0.059939493	0.111537423	0	0.022787126	0.109995683	0.178091404
1419259_at	0	-0.104998621	-0.125680561	-0.013031179	0	0.023819816	-0.016690711	0.116644589	0	0.010432376	-0.030548988	0.113914667	0	-0.008310855	0.016944562	0.110231573
1419260_a_at	0	0.03213435	0.086638512	0.142586001	0	0.025404625	0.096982485	0.110355164	0	0.0484644	0.119133383	0.067503368	0	-0.012647223	0.090083054	0.141615777
1419263_a_at	0	0.031424318	-0.014591752	0.048911739	0	0.086244374	0.153435358	0.136884643	0	0.074923134	0.226241155	0.199146569	0	-0.00593291	0.170858718	0.143927753
1419270_a_at	0	0.039639067	0.609624757	0.891917207	0	0.032371788	0.534576076	0.78924374	0	0.196247789	0.638618148	0.765043538	0	0.092863697	0.64671994	0.845334847
1419272_at	0	0.051860019	0.187779609	-0.00946959	0	0.052035259	0.121085547	-0.00926641	0	-0.041470148	0.135618036	-0.033236884	0	0.124119321	0.209829055	0.027484969
1419273_at	0	-0.086346886	-0.043014439	-0.290850994	0	-0.042727666	-0.054015253	-0.181550572	0	-0.021028828	-0.029133442	-0.199769186	0	-0.017681154	0.002957935	-0.223085975
1419274_at	0	-0.005785483	-0.046272655	-0.161231496	0	0.01632047	-0.020217342	-0.118257693	0	0.038557222	-0.005863827	-0.151005016	0	0.039279645	-0.059039044	-0.053033314
1419275_at	0	0.097836355	0.139466349	0.199969804	0	0.135752606	0.226810463	0.256626068	0	0.021999192	0.132716173	0.142650044	0	-0.042730243	0.112098314	0.228785882
1419278_at	0	0.063507499	0.009143139	-0.080555699	0	-0.031405363	-0.035929899	-0.161910903	0	0.009470178	-0.029929196	-0.065414783	0	-0.06380698	-0.08984435	-0.151376758
1419279_at	0	-0.015245576	-0.085760692	-0.131816474	0	0.00912832	-0.09383961	-0.123572803	0	-0.094866453	-0.147186742	-0.167036409	0	0.006959266	-0.060312069	-0.167060542
1419281_a_at	0	0.022032683	-0.057620346	-0.067131222	0	0.021702592	-0.062067247	-0.052437047	0	-0.020659436	-0.037616292	-0.089701812	0	-0.007239295	-0.099019475	-0.070668279
1419287_at	0	-0.011970211	0.03775409	0.149349028	0	-0.043488145	0.10124015	0.128255743	0	-0.000961265	0.110365556	0.184466469	0	0.034371334	0.048702489	0.117223098
1419291_x_at	0	0.039534602	0.127972622	0.011020146	0	0.020926785	-0.008831981	-0.090692917	0	0.018998391	0.084042904	-0.078393499	0	-0.017873262	0.090265362	-0.070965345
1419296_at	0	0.046821635	-0.326244495	-0.375055108	0	-0.006540922	-0.367995046	-0.425541259	0	-0.004591013	-0.374105372	-0.326297512	0	-0.077465335	-0.488675392	-0.468592315
1419297_at	0	0.004685591	-0.058279781	-0.46157147	0	0.055560083	-0.141917852	-0.463016616	0	0.032727038	-0.120687814	-0.383468576	0	0.058999444	-0.091056905	-0.405273881
1419305_a_at	0	-0.108678442	-0.22846916	-0.157569246	0	-0.115746065	-0.169994324	-0.193540365	0	-0.031365978	-0.116635096	-0.067504694	0	0.157395965	0.064263391	0.115228997
1419307_at	0	-0.029234351	-0.244474268	-0.459340248	0	-0.014714089	-0.149799573	-0.489134038	0	0.059319612	-0.19536489	-0.415920609	0	-0.077296365	-0.324938838	-0.549814728
1419311_at	0	-0.065038379	-0.125173887	0.90799512	0	-0.03225019	0.192099179	0.990011788	0	-0.193057033	-0.037756873	0.839192701	0	-0.056978033	0.017490548	0.818257639
1419313_at	0	-0.030940585	-0.149610101	-0.231882204	0	0.070248961	-0.097828131	-0.124617069	0	-0.01727423	-0.202508342	-0.23232472	0	-0.016924168	-0.149654483	-0.2003236
1419334_at	0	-0.044979948	0.437117351	-0.120340137	0	0.025041163	0.299552052	-0.06602644	0	-0.139353401	0.225191047	-0.190043111	0	0.057772211	0.518153676	-0.173700983
1419360_a_at	0	0.064543368	-0.041918907	-0.132143425	0	-0.001886938	-0.109858762	-0.12243824	0	-0.016953597	-0.083640964	-0.188031771	0	-0.07542806	-0.13520091	-0.218614759
1419363_a_at	0	-0.045791251	0.185171324	0.266011991	0	0.027354252	0.221718125	0.316373074	0	0.053533693	0.292745529	0.26280122	0	0.005917563	0.285790422	0.303642468
1419364_a_at	0	0.048587649	-0.033808183	-0.070108799	0	0.048919864	-0.073071991	-0.159150203	0	0.048223009	-0.063856677	-0.090154985	0	-0.044887026	-0.043463971	-0.13356678
1419371_s_at	0	-0.043609369	-0.059965335	-0.130327684	0	-0.002096806	-0.008521792	-0.073907526	0	0.013201083	-0.007692633	-0.104022941	0	0.002651501	0.001550457	-0.037615265
1419394_s_at	0	-0.315889225	-0.43880581	0.205681295	0	0.080499722	-0.19219231	0.46721573	0	-0.184439071	-0.37076337	0.072685482	0	0.203358687	0.327090727	0.857118436
1419398_a_at	0	-0.049343102	0.093590896	0.166071898	0	-0.025452705	0.118877351	0.225887585	0	0.097165254	0.203547597	0.230556964	0	-0.027594084	0.148926438	0.15745717
1419406_a_at	0	0.00196589	-0.324518334	-0.169098306	0	0.079877317	-0.20220417	0.014550698	0	0.03523641	-0.168272009	-0.168419461	0	-0.028974668	-0.260119021	-0.228412867
1419410_at	0	-0.018685501	0.165151475	-0.079409766	0	0.038822622	0.056989336	-0.154359944	0	0.09207597	0.19321598	-0.059459086	0	0.079184403	0.140827624	-0.048054351
1419421_at	0	0.003566065	0.033077376	0.551150069	0	0.104955051	0.217963485	0.631049718	0	0.037061317	0.132655211	0.592460214	0	0.060517748	0.19085684	0.511037616
1419441_at	0	0.055203379	0.012814282	-0.010445347	0	0.022599751	-0.031219896	-0.106206629	0	0.022585055	-0.016115684	-0.050053173	0	-0.024295913	-0.010053885	-0.059529972
1419444_at	0	0.020984785	0.10199245	0.208856547	0	-0.006179877	0.156405806	0.179088458	0	0.07056497	0.186055438	0.185334291	0	0.009091872	0.101724281	0.172399793
1419445_s_at	0	0.031001781	0.145417288	0.177384344	0	-0.011479956	0.128600629	0.13350847	0	0.016244632	0.250070719	0.165596109	0	0.005397658	0.199884335	0.198211228
1419449_a_at	0	-0.135743735	-0.09981682	-0.071410832	0	-0.018136957	-0.059672387	-0.021346576	0	-0.089239849	-0.225907105	-0.161483478	0	-0.051910623	-0.145429463	0.012888296
1419452_at	0	0.056609045	0.306486789	0.397539957	0	0.021865323	0.276462668	0.400304894	0	0.036720241	0.327907001	0.29604559	0	0.042517811	0.312406654	0.418556644
1419455_at	0	-0.030139476	-0.264636932	-0.340692508	0	-0.035075966	-0.289499756	-0.356754207	0	-0.075296082	-0.250872259	-0.302366249	0	-0.035695287	-0.271887056	-0.334734919
1419461_at	0	0.049935484	0.062448247	0.132599537	0	0.034251592	0.096340114	0.103532624	0	0.110985852	0.144931053	0.121920224	0	-0.039953302	0.036611984	0.007464397
1419472_s_at	0	0.027045691	0.191310929	0.242962834	0	-0.002359577	0.16356325	0.231537199	0	0.025856155	0.212914717	0.210010223	0	-0.010542763	0.215026732	0.283313056
1419480_at	0	0.018601988	-0.056764098	-0.368691183	0	0.059080645	-0.182871435	-0.398143012	0	0.042383325	-0.013134234	-0.254445386	0	0.031089746	-0.101884619	-0.362165616
1419481_at	0	0.085734596	-0.059994859	-0.369011878	0	0.031692154	-0.186901054	-0.458461257	0	0.063946876	-0.076864046	-0.331355418	0	-0.004990219	-0.127254331	-0.390152271
1419493_a_at	0	0.008988956	-0.036427425	-0.215856884	0	0.03448611	-0.051827355	-0.182687323	0	-0.051180773	-0.153285498	-0.198178195	0	0.057488832	-0.028872476	-0.173268779
1419494_a_at	0	-0.115167823	-0.10753929	-0.358180884	0	0.023312688	-0.060452896	-0.274222661	0	0.011279513	-0.081724736	-0.181216649	0	0.056808527	0.003506661	-0.192319874
1419515_at	0	-0.036313973	-0.309344472	-0.3650814	0	0.003825424	-0.253101329	-0.34863064	0	0.161337927	-0.188556737	-0.236291563	0	-0.007731533	-0.457547161	-0.515946079
1419526_at	0	-0.021021526	-0.166598291	-0.089013613	0	0.107982376	0.043910462	0.00872083	0	-0.059400221	-0.219880183	-0.02172674	0	0.090833795	-0.048128688	0.02149407
1419532_at	0	-0.275230959	0.186299505	-0.105579652	0	-0.194924628	0.185055758	-0.104084369	0	-0.320755105	0.051787946	-0.197786511	0	0.051703154	0.593274707	0.323727344
1419536_a_at	0	0.04904135	-0.131885262	-0.278136056	0	-0.063198022	-0.21223499	-0.24189771	0	-0.089872472	-0.200463381	-0.208300359	0	0.001142563	-0.179413708	-0.162412788
1419543_a_at	0	0.064681125	0.023003934	0.119066245	0	-0.033633659	0.00644833	0.029347097	0	-0.05136845	-0.012585499	-0.020959386	0	-0.056652682	-0.025618838	0.038815818
1419544_at	0	-0.059983914	-0.035736768	0.034677022	0	0.028507053	0.113490353	0.134775141	0	-0.019610497	0.037940383	0.121233488	0	0.009647449	-0.140355866	0.016294166
1419545_a_at	0	0.01618682	0.146300742	0.071622268	0	-0.043264066	0.054732343	0.036942141	0	-0.02417262	0.036354126	0.025963641	0	-0.014996779	0.042473834	0.065513295
1419549_at	0	0.251148306	2.312413217	0.364207504	0	0.194852438	2.07160115	0.055149191	0	0.166093295	1.707903702	0.252183878	0	-0.107680868	1.535713899	-0.059323618
1419553_a_at	0	0.032465952	0.242167416	0.398848868	0	-0.017039239	0.140288014	0.339007426	0	-0.057837027	0.124860495	0.215479883	0	-0.001705322	0.178661869	0.37961761
1419554_at	0	-0.05800523	-0.066817628	-0.19842536	0	0.015765309	-0.040059892	-0.012986441	0	0.000668794	-0.022207674	-0.067889273	0	0.052879736	-0.120466407	-0.197662283
1419561_at	0	0.001797297	0.072304051	0.002314155	0	-0.008034156	-0.186887515	-0.135337333	0	-0.080963271	-0.160403568	-0.188866481	0	0.125608244	0.252113662	0.109524427
1419562_at	0	0.045810225	-0.054659196	-0.097690578	0	-0.015580971	-0.171722001	-0.288810762	0	0.025208695	-0.073920209	-0.106339998	0	-0.042686555	-0.180293071	-0.205497983
1419569_a_at	0	0.070740851	0.239837963	0.784853893	0	0.191707075	0.391046235	0.831688393	0	0.061909153	0.408834538	0.887815075	0	0.196262754	0.396592997	0.807911577
1419573_a_at	0	-0.033230475	0.335983945	0.220963	0	0.091514291	0.307716391	0.231090085	0	0.047198793	0.333694093	0.293337172	0	0.108766596	0.376470098	0.296078549
1419577_at	0	-0.042186504	-0.095205165	-0.085857462	0	0.043371576	0.006082171	0.067673232	0	0.013213469	0.002345465	-0.058954654	0	0.026659333	-0.090291789	-0.144020581
1419583_at	0	0.017742778	-0.123479681	-0.334678748	0	-0.034073013	-0.24734305	-0.358659491	0	-0.121420875	-0.207914261	-0.309303157	0	-0.023339986	-0.124015768	-0.239721414
1419594_at	0	-0.251816317	0.027457602	0.91173848	0	-0.382618273	0.653411396	1.302354862	0	-0.368078954	0.034094601	0.374444357	0	0.033372537	1.292887092	1.607681339
1419598_at	0	-0.136647976	0.736376022	0.275961814	0	0.513302578	0.867038434	0.506450336	0	-0.128643476	0.655162238	0.272805696	0	0.361459914	0.837767902	0.475839646
1419599_s_at	0	0.023943746	0.843347819	0.225541434	0	0.188758658	0.804153821	0.272000445	0	0.137356334	0.793726818	0.228408716	0	0.36556081	1.056989081	0.48010787
1419604_at	0	0.344957005	0.409955639	0.137365917	0	0.304647569	0.422362128	0.080852783	0	0.383809507	0.350440481	0.174393193	0	0.47923501	0.262715779	0.238290826
1419630_a_at	0	0.008768289	-0.240372855	-0.274803131	0	-0.009199156	-0.16957596	-0.27889029	0	0.02541897	-0.205005099	-0.2137543	0	-0.048870566	-0.293139394	-0.345761257
1419631_at	0	-0.061101789	-0.10393784	-0.282166899	0	-0.006907324	-0.079069433	-0.136348219	0	-0.03933269	-0.115240991	-0.160613728	0	-0.013016319	-0.034290793	-0.043601324
1419637_s_at	0	-0.015132108	-0.103239056	-0.125557092	0	0.04475795	0.00070804	-0.049812143	0	0.07977221	-0.092269236	-0.041514184	0	-0.001726809	-0.07303403	-0.104718947
1419640_at	0	-0.022519784	-0.197414697	-0.368567836	0	-0.106236215	-0.220894145	-0.256850463	0	-0.011716543	-0.194874456	-0.153743228	0	-0.068858189	-0.283253979	-0.25206915
1419641_at	0	-0.017927931	0.022764895	-0.00659294	0	-0.021408793	-0.004129199	-0.04221113	0	0.002548639	-0.013014935	-0.024234484	0	-0.025345884	-0.087238227	-0.030097562
1419642_at	0	-0.030982594	-0.073514568	-0.119445542	0	-0.111324254	-0.109608201	-0.083591808	0	-0.048085115	-0.232135612	-0.153841183	0	-0.043103528	-0.214749466	-0.291598798
1419644_at	0	0.043521438	-0.00316697	0.092395008	0	-0.017823845	0.037047392	0.092048577	0	0.140678732	0.071562375	0.112559123	0	0.045029275	0.056550585	0.084892756
1419649_s_at	0	-0.052120089	-0.174390147	-0.364546393	0	-0.008248474	-0.154847754	-0.2731424	0	0.092985419	-0.182272134	-0.274669137	0	-0.060162742	-0.375960487	-0.492858825
1419650_at	0	-0.022017709	-0.046456401	-0.076736965	0	-0.04081657	-0.115894841	-0.061626374	0	0.025871392	-0.02281142	-0.025482578	0	-0.037615729	-0.131803307	-0.139418737
1419653_a_at	0	0.026064175	-0.17288439	-0.221969393	0	0.01345811	-0.237573041	-0.326228567	0	-0.050741174	-0.218972639	-0.25766568	0	-0.045159702	-0.220615411	-0.289720241
1419655_at	0	0.005857343	-0.069731262	-0.222939557	0	-0.1366401	-0.231291083	-0.41847227	0	-0.09062276	-0.190182505	-0.25648569	0	-0.069728552	-0.136079206	-0.371245914
1419657_a_at	0	-0.051336364	-0.119408589	-0.331489973	0	-0.018318949	-0.19977126	-0.301114501	0	-0.126407045	-0.1779069	-0.317174675	0	0.023068389	-0.153511704	-0.260775734
1419659_s_at	0	-0.001978903	-0.041295866	-0.070511244	0	-0.052449866	-0.185216213	-0.170804526	0	0.001339197	-0.117464866	-0.062808416	0	-0.024990134	-0.098558316	-0.119060063
1419669_at	0	-0.459806481	-0.00207885	0.786164002	0	-0.215290601	0.595500278	1.37960343	0	-0.441041584	-0.148304454	0.318144539	0	0.141865725	0.999998439	1.4844192
1419684_at	0	0.033520646	0.418647526	0.164923679	0	0.059273105	0.437724277	0.085242688	0	-0.020472962	0.17112893	-0.036474058	0	-0.016840095	0.243780823	0.028659993
1419691_at	0	-0.507970162	-0.836536152	0.579209914	0	0.196490225	-0.132288172	1.296937756	0	-0.300365508	-0.809184799	0.280714258	0	0.106927514	0.153401704	1.39494892
1419696_at	0	-0.008175284	-0.079460585	-0.626971492	0	-0.045602583	-0.145256129	-0.714493305	0	-0.116584099	-0.118360504	-0.464420672	0	-0.054364093	-0.107143592	-0.344511081
1419711_at	0	0.005399531	-0.037794214	0.278365339	0	-0.099664011	-0.067082957	0.32691721	0	-0.07826023	-0.077331869	0.421114094	0	-0.107859526	-0.028558429	0.54501892
1419714_at	0	0.268313972	0.369510819	-0.173966975	0	0.285614244	0.14613309	-0.224117289	0	0.168045213	0.02492072	-0.363762258	0	0.331110551	0.228918096	-0.205193802
1419716_a_at	0	-0.081857995	-0.195778114	-0.310822083	0	-0.00805029	-0.100377306	-0.249478892	0	-0.003273043	-0.146054084	-0.186585485	0	-0.038804506	-0.202084762	-0.265767279
1419722_at	0	0.022713269	-0.288323016	-0.322268916	0	0.014672531	-0.222671971	-0.463205777	0	0.033206699	-0.231054953	-0.245063297	0	0.037535343	-0.211125219	-0.391965695
1419734_at	0	0.039218322	0.059329834	-0.104434907	0	0.158326133	-0.006720478	-0.119621132	0	-0.03610829	-0.156247241	-0.130642301	0	-0.055174827	-0.042422784	-0.106309371
1419736_a_at	0	0.004947438	0.264121041	0.331282767	0	0.013912566	0.270660129	0.309361664	0	0.060637075	0.329693271	0.318726268	0	0.021336171	0.301904625	0.24623798
1419737_a_at	0	-0.012147405	0.417476953	0.309298011	0	0.066500441	0.392860082	0.321217043	0	0.091382791	0.414320293	0.283734085	0	0.073879697	0.498904025	0.366640494
1419741_at	0	-0.038141106	0.136916758	0.172304435	0	-0.06066679	0.085165615	0.246929776	0	-0.081298101	0.114806715	0.199236368	0	0.035562752	0.13598606	0.295779629
1419743_s_at	0	-0.041809583	0.097765348	0.213705245	0	0.155942483	0.291267075	0.453367878	0	0.056710627	0.226013453	0.277053019	0	0.095827168	0.214190894	0.35948162
1419744_at	0	0.020009022	-0.151528401	-0.440705641	0	-0.054893991	-0.183905518	-0.530370697	0	0.049139117	-0.111380839	-0.418079078	0	-0.064553073	-0.236580692	-0.354420914
1419762_at	0	0.168339031	0.699887425	0.342273316	0	0.244360953	0.568166031	0.205727956	0	0.211423727	0.363325039	0.282969952	0	0.224543891	0.417589621	0.285560132
1419764_at	0	-0.181878709	0.06184903	0.663989806	0	0.07691566	0.105995537	0.893265388	0	-0.429007044	0.015327914	0.252327536	0	0.02218929	0.837498215	1.343577374
1419768_at	0	0.039684505	-0.066496241	-0.359141579	0	0.039887669	-0.090794892	-0.395555167	0	0.079169484	-0.046063529	-0.253424549	0	0.02178842	-0.109584437	-0.329733749
1419769_at	0	-0.002463698	-0.086589078	-0.333258242	0	-0.002047056	-0.039383465	-0.432633361	0	0.047507853	-0.054659492	-0.310599375	0	0.016750304	-0.149595912	-0.319333473
1419803_s_at	0	0.026827221	-0.029554974	-0.121860496	0	-0.009155043	-0.124535552	-0.14686314	0	-0.022594346	-0.169315568	-0.095722116	0	0.017245236	-0.074014073	-0.047276557
1419808_at	0	-0.05807567	-0.159202608	-0.094662988	0	0.002188216	-0.066191779	-0.171836214	0	-0.029149129	-0.187495388	-0.144569984	0	0.029651215	-0.094649624	-0.091929677
1419812_s_at	0	-0.027406714	-0.053034811	0.111392891	0	0.015494178	0.02296785	0.08818004	0	0.100088113	0.062011439	0.164423264	0	0.021883406	-0.064186091	0.144287935
1419818_x_at	0	0.072786358	-0.121701029	-0.067815172	0	0.001404611	-0.084976448	-0.132194606	0	0.052542958	-0.111226364	-0.10954461	0	0.033479695	-0.076439158	-0.057771442
1419835_s_at	0	-0.054617896	-0.335925709	-0.426151988	0	-0.054626595	-0.331339917	-0.301341443	0	-0.109344642	-0.315460223	-0.274225024	0	0.068191662	-0.176022545	-0.097828124
1419839_x_at	0	0.013075419	0.006148146	-0.009952763	0	0.005327745	0.012876587	0.03843037	0	-0.007518045	-0.017627315	-0.009366653	0	-0.013685239	0.056896304	0.091681195
1419867_a_at	0	-0.034517864	-0.187926925	-0.362018859	0	-0.076941225	-0.265252553	-0.433673839	0	-0.100727896	-0.222246313	-0.314236465	0	-0.006019128	-0.203412453	-0.274968329
1419872_at	0	-0.072911658	-0.174079954	-0.241244901	0	0.020796981	-0.117510062	-0.164767526	0	-0.044419629	-0.176501839	-0.199293724	0	0.046437273	-0.033526253	-0.078027299
1419873_s_at	0	-0.023190938	-0.10544272	-0.271174425	0	-0.020056252	-0.126473951	-0.245974666	0	0.04759867	-0.023023913	-0.166691837	0	0.061771379	0.02737449	-0.120317385
1419879_s_at	0	0.030879986	0.01923987	-0.191674747	0	0.038273172	-0.092219625	-0.197431567	0	-0.022283228	-0.070895004	-0.254878438	0	-0.008195999	-0.083001656	-0.231779037
1419907_s_at	0	-0.008415866	-0.176874877	-0.506628803	0	-0.058287752	-0.222053439	-0.756262937	0	-0.037331837	-0.19641282	-0.589748441	0	-0.073255465	-0.266135061	-0.633945778
1419909_at	0	-0.044879829	-0.122185672	-0.129048145	0	-0.034394919	-0.099177934	-0.132798401	0	-0.031809847	-0.218725656	-0.121710452	0	0.037138911	-0.053783401	-0.060569802
1419917_s_at	0	0.047334521	0.162264866	0.040069817	0	-0.009198598	-0.001730808	-0.102171361	0	0.046912212	0.1795399	0.176601402	0	-0.13042335	-0.03368615	-0.115259709
1419920_s_at	0	0.018094901	0.0808497	0.149164748	0	-0.046961923	0.011453302	0.144287016	0	-0.069581735	-0.038480366	0.097238857	0	-0.042945477	-0.058543751	0.035043545
1419943_s_at	0	0.083374795	0.798544963	1.148789796	0	0.439938281	1.211425774	1.392776212	0	0.121112995	0.770772472	0.921511294	0	-0.230732449	0.815842139	0.991352408
1419947_at	0	0.044953005	-0.052368503	-0.206957128	0	0.142314352	-0.063878415	-0.049838493	0	-0.109979688	-0.058430648	-0.262997687	0	0.097655133	0.015906995	-0.109564605
1419950_s_at	0	-0.005734334	0.048961733	-0.036833601	0	0.017822099	-0.049759295	-0.030496194	0	0.063740959	0.025000851	0.023928188	0	-0.036529707	-0.028519688	-0.144529178
1419954_s_at	0	0.032660166	-0.146778503	-0.177512431	0	-0.00637892	-0.07007993	-0.174390557	0	-0.030393311	-0.218074577	-0.126288447	0	0.041969151	-0.102199595	-0.071378608
1419964_s_at	0	-0.002513073	0.173825745	0.335900475	0	-0.080768762	0.149757246	0.492732724	0	0.089584958	0.256484289	0.371615604	0	0.047657012	0.259328021	0.432188394
1419976_s_at	0	-0.004907837	-0.076685874	-0.246008234	0	-0.019857917	-0.178057246	-0.230598419	0	-0.08599923	-0.11040094	-0.196900012	0	-0.047137211	-0.157418109	-0.202554291
1419979_s_at	0	0.005545039	-0.003202301	-0.061974512	0	-0.064095581	-0.062366639	-0.082836909	0	-0.074848271	-0.018700395	-0.068796393	0	0.031498206	-0.105941301	-0.233363765
1419994_s_at	0	-0.064159804	0.015660146	-0.160274399	0	-0.027269464	-0.01986726	-0.142287225	0	-0.078783601	0.011856935	-0.187364122	0	-0.016489993	0.060757413	-0.16346526
1420000_s_at	0	-0.022138536	0.056549003	-0.080628851	0	0.004510544	-0.054499702	-0.119250978	0	0.014487883	0.070065648	-0.03085202	0	0.083285434	0.147116273	0.012041913
1420011_s_at	0	0.056482271	0.246538389	0.26509432	0	-0.131558405	0.31798391	0.073105387	0	0.030356767	0.324857984	0.293034392	0	-0.094257271	0.387389642	0.332896157
1420021_s_at	0	-0.044558982	0.094719967	0.068029573	0	-0.133642465	0.035168063	0.016401817	0	-0.037372506	-0.007994309	0.042071738	0	-0.033639156	0.079147948	0.030943328
1420024_s_at	0	0.01691239	0.190552017	0.109291623	0	0.074866991	0.251070742	0.21912734	0	-0.134548905	0.079845849	-0.039083301	0	0.051604062	0.368998129	0.16924889
1420028_s_at	0	0.006159741	0.411167016	0.603347807	0	0.043801614	0.489763154	0.669590559	0	0.020105601	0.460821714	0.503925829	0	0.053391048	0.446337991	0.577756376
1420033_s_at	0	0.002436844	0.02052554	-0.064186438	0	0.0480844	0.032537726	0.011538198	0	-0.004159349	-0.011216457	-0.039351186	0	-0.026522779	-0.04942197	-0.049577306
1420046_s_at	0	-0.042040754	-0.034501131	-0.218726626	0	-0.020194994	-0.175196757	-0.228058147	0	-0.021484957	-0.098132356	-0.236150646	0	-0.051191714	-0.089328323	-0.256040078
1420056_s_at	0	0.001091566	-0.032389329	-0.145171146	0	-0.024336241	-0.124645503	-0.095278351	0	0.020815105	-0.076963062	-0.081068849	0	-0.024921934	-0.116715203	-0.133294444
1420088_at	0	0.053291519	-0.038706029	-0.096998739	0	-0.058897458	-0.265763887	-0.271984211	0	-0.056303651	-0.169688076	-0.269144446	0	0.037533542	-0.058649255	-0.237240055
1420089_at	0	-0.022780488	-0.026435409	-0.178505972	0	-0.009214647	-0.105203658	-0.18593285	0	-0.046954121	-0.180825778	-0.234213732	0	-0.100456202	-0.112162567	-0.321183514
1420091_s_at	0	0.038834951	-0.131318383	-0.211386269	0	0.048407183	-0.239988453	-0.262031861	0	0.0276434	-0.130988864	-0.226895129	0	0.005069704	-0.203952752	-0.334547932
1420093_s_at	0	0.052437418	0.073598312	-0.120264896	0	0.052847224	0.001920396	-0.085429247	0	0.0196457	-0.007469611	-0.101517317	0	0.001680362	0.053368829	-0.152850025
1420129_s_at	0	0.042745044	0.138088222	0.060186217	0	0.026362156	-0.013032118	-0.071440586	0	0.097032996	0.129087025	-0.035203587	0	0.089996721	0.169296964	0.116805762
1420131_s_at	0	-0.006889594	-0.04371868	-0.021179539	0	-0.089924135	-0.244419937	-0.101195383	0	-0.110730692	-0.107145728	-0.105710986	0	-0.071123359	-0.091389199	-0.171981692
1420138_at	0	0.08817607	0.188726449	0.313922953	0	0.157978189	0.206621099	0.292122647	0	0.118991872	0.280040256	0.180544071	0	0.196393622	0.259130562	0.312364484
1420142_s_at	0	-0.028771561	0.250210959	0.319107435	0	0.024681436	0.307799158	0.479776366	0	0.002919709	0.338180788	0.316702051	0	0.103353008	0.394936287	0.430790559
1420157_s_at	0	-0.025914398	0.059780702	0.126273008	0	0.009634493	0.118755535	0.136966282	0	-0.028321719	0.039467689	0.053829291	0	0.008330406	0.191475335	0.247692075
1420171_s_at	0	-0.003618226	-0.171441561	-0.233850609	0	0.005006221	-0.158396193	-0.222107294	0	-0.029252084	-0.139312408	-0.156275547	0	-0.035296825	-0.132489309	-0.127755808
1420172_at	0	0.005027174	-0.126168347	-0.147163815	0	-0.018659788	-0.209858818	-0.204100921	0	-0.032348622	-0.159048711	-0.12159717	0	-0.047885444	-0.200723092	-0.21455324
1420196_s_at	0	-0.027826249	-0.098779203	-0.348312827	0	-0.088005707	-0.187242091	-0.373855306	0	-0.021800665	-0.09992209	-0.33153067	0	-0.087006978	-0.233145102	-0.475955499
1420272_at	0	0.096295572	0.122947354	-0.098151745	0	0.336850227	0.231517224	0.068180818	0	0.136485708	-0.01046251	-0.087588281	0	0.306289634	0.102174667	-0.109559209
1420273_x_at	0	0.030541112	0.103333887	-0.164120438	0	0.121910961	0.132253412	-0.073288431	0	0.048448799	-0.105891191	-0.219269536	0	0.190260162	0.081443348	-0.119367476
1420275_at	0	0.054708103	-0.023651966	-0.182312484	0	0.11544211	-0.100686837	-0.206228648	0	0.056187922	0.038298337	-0.008478276	0	0.097378357	-0.052352586	-0.12770423
1420284_at	0	0.006450367	-0.054507204	-0.096289545	0	0.072459081	0.019340537	-0.121926493	0	-0.077313344	-0.138299123	-0.020729533	0	0.106488324	0.056264821	-0.087326147
1420295_x_at	0	-0.018557885	-0.044458887	-0.142885958	0	0.054702243	-0.041456106	-0.129248584	0	-0.093209588	-0.211986378	-0.289668094	0	0.024722942	-0.051093147	-0.111528606
1420304_x_at	0	0.042093713	0.078371518	0.088565355	0	-0.054232794	0.227278043	-0.129747007	0	0.104204994	-0.005530836	-0.022949807	0	0.044583584	0.01048025	-0.174125786
1420326_s_at	0	0.011108126	-0.074401419	-0.050342169	0	0.024060604	-0.092765882	-0.028848816	0	-0.020623492	-0.066619254	0.000915659	0	-0.03448192	-0.139474726	-0.082541277
1420342_at	0	0.174719153	-0.016836236	-0.267455066	0	0.030072722	-0.361745348	-0.40323778	0	0.048030039	-0.309068811	-0.487141376	0	0.179320617	-0.149825327	-0.373128993
1420351_at	0	0.078088025	0.466540059	0.074104394	0	0.035844045	0.28235134	0.02927768	0	0.106746148	0.372122063	0.117386201	0	0.11373385	0.403338838	0.063966705
1420361_at	0	-0.027451181	0.171339377	-0.072637062	0	0.127483051	0.2771717	-0.014013099	0	-0.014917603	0.176527406	-0.022743154	0	0.132346671	0.335929765	0.086264137
1420365_a_at	0	0.069213783	0.052966653	0.120636898	0	0.018584172	0.04410944	0.041284706	0	0.017547684	-0.007115878	0.083615266	0	-0.064995438	-0.046106233	0.16977268
1420368_at	0	0.023488092	0.08524371	0.104642602	0	0.034066565	0.108561674	0.047716336	0	0.084948464	0.178152381	0.13517102	0	-0.046138182	0.101236995	0.009919536
1420374_at	0	-0.010089224	-0.144466207	-0.440496914	0	-0.082687369	-0.318417427	-0.388390686	0	-0.194235391	-0.286593857	-0.38953206	0	-0.066169002	-0.30103914	-0.428371023
1420376_a_at	0	-0.004313076	-0.044983463	0.030521836	0	-0.020419509	-0.163648543	-0.059801627	0	-0.003460871	-0.085471455	-0.042393139	0	-0.009011064	-0.066669176	-0.111640274
1420394_s_at	0	-0.296333509	0.15385721	-0.138210438	0	0.211091589	0.519079531	0.311075333	0	-0.176924952	0.160812879	0.036075786	0	0.306940099	0.663417245	0.420330364
1420399_at	0	-0.135863272	0.516749712	1.21412991	0	0.117049908	0.874910082	1.35861483	0	0.242256762	0.868042954	1.188627829	0	-0.001639036	0.830345473	1.457214865
1420464_s_at	0	-0.198105971	-0.130342322	-0.231985317	0	-0.057976056	-0.024329131	-0.025748391	0	-0.058255483	-0.068800607	-0.089596954	0	-0.017085767	0.007926651	-0.081851009
1420473_at	0	-0.03884275	-0.051013897	-0.201098355	0	-0.046209398	-0.089476927	-0.168737495	0	-0.025040209	-0.116251944	-0.128767542	0	-0.034269008	-0.087472934	-0.166511085
1420474_at	0	-0.001500093	0.023178784	-0.077561384	0	-0.037823489	-0.111382979	-0.127926181	0	-0.038262518	-0.109234641	-0.164145461	0	-0.048899841	-0.081373462	-0.170935771
1420475_at	0	-0.004381777	-0.068481375	-0.109836411	0	-0.043401516	-0.025309286	-0.082363983	0	0.06252484	-0.058487444	-0.063414157	0	-0.083601245	-0.186034238	-0.113841932
1420476_a_at	0	-0.021762821	0.156139597	-0.037208858	0	0.004495033	0.041543683	-0.065696948	0	-0.010663521	0.117744325	0.009411203	0	-0.047301644	0.092031053	-0.033091334
1420478_at	0	-0.00142284	0.093229046	0.100048063	0	-0.032484226	0.126803069	0.1301629	0	0.029075537	0.025107417	0.087979742	0	-0.013290779	-0.031238666	0.073182643
1420479_a_at	0	0.013789954	0.164800303	0.143880961	0	-0.027327086	0.127666018	0.095264177	0	0.050100239	0.20568372	0.126904259	0	0.030449484	0.136882806	0.155935475
1420486_at	0	0.003492698	0.070016332	-0.030357064	0	0.028234213	0.02148393	-0.084834049	0	-0.009429109	0.03037812	-0.049266083	0	-0.021279276	0.011436418	-0.090284456
1420489_at	0	0.002811836	0.065124102	0.146417043	0	0.012507459	0.092593097	0.10372539	0	0.095205695	0.111056937	0.13130302	0	0.015561382	0.110004526	0.143707761
1420494_x_at	0	0.05449637	-0.037232363	-0.100361315	0	0.004509767	-0.247431489	-0.244374319	0	-0.064270887	-0.154207031	-0.172500461	0	-0.00278687	-0.060628815	-0.033771976
1420495_a_at	0	0.090895074	0.056929592	0.086093991	0	-0.015548053	-0.062531066	0.025960944	0	0.109039074	0.093040038	0.077567009	0	-0.017662691	-0.137644021	-0.03076221
1420502_at	0	-0.029423567	-0.055959069	-0.182080668	0	0.039497468	-0.081718074	-0.222827566	0	0.001568312	-0.027032792	-0.134938961	0	0.00320635	-0.004632442	-0.214773799
1420556_at	0	0.042625985	-0.10605973	-0.055072014	0	-0.021048361	-0.136798759	-0.066981208	0	-0.005774433	-0.084622047	-0.069251738	0	0.038723442	-0.058226111	-0.107240197
1420570_x_at	0	0.261870527	0.088711891	0.142858042	0	0.085821088	0.03408417	-0.003621241	0	0.124897115	-0.009498581	0.097383929	0	0.249205734	0.170417584	0.295709792
1420572_at	0	-0.166037178	-0.139126035	0.332530004	0	0.005425601	0.047162237	0.449870538	0	-0.191468845	-0.080935098	0.161352144	0	-0.011215264	0.244108909	0.416310228
1420592_a_at	0	-0.068200357	0.222973608	0.239938943	0	-0.003457641	0.204353816	0.229017669	0	-0.055656274	0.248774898	0.208791027	0	-0.006310104	0.25104508	0.233215304
1420609_at	0	-0.013366818	-0.114555575	-0.202241743	0	-0.047012549	-0.264937687	-0.330503666	0	-0.033371887	-0.177435848	-0.257427679	0	0.063201291	-0.03879698	-0.118323312
1420611_at	0	-0.033615868	-0.175053389	-0.370227466	0	-0.052171234	-0.149071241	-0.247708366	0	-0.100801564	-0.266886459	-0.253230762	0	-0.040654029	-0.182098255	-0.34154206
1420612_s_at	0	-0.009707111	-0.075522659	-0.15723404	0	-0.057157039	-0.092314299	-0.152824726	0	-0.093909316	-0.017015821	-0.161911442	0	-0.067546203	-0.023010767	-0.192786361
1420613_at	0	-0.035738004	0.036623979	-0.102152831	0	-0.089402716	-0.074628901	-0.170218955	0	-0.081117849	-0.069236617	-0.159508525	0	-0.023632036	-0.055325913	-0.113706232
1420617_at	0	-0.089079797	-0.062491765	0.304188682	0	-0.05724293	-0.122945064	0.379172108	0	-0.088765504	-0.091774335	0.359086782	0	-0.003352028	0.022522008	0.156283036
1420618_at	0	-0.064155364	-0.087556805	0.314562448	0	0.019290576	-0.173271232	0.377036491	0	-0.060160093	0.008441936	0.430416304	0	-0.076081522	-0.093280682	0.205324192
1420619_a_at	0	-0.037424495	-0.206635474	-0.231692931	0	0.035580168	-0.185412151	-0.078129923	0	-0.034426498	-0.226380903	-0.039418191	0	0.025386345	-0.159825139	0.009712645
1420622_a_at	0	0.119411461	0.129208378	0.149726378	0	0.094881653	-0.049204391	-0.08137918	0	-0.059354955	0.102223815	0.079221388	0	-0.098693716	0.026876878	0.042234708
1420623_x_at	0	0.104012514	0.177999362	0.265744442	0	-0.008365646	0.027310746	0.044106015	0	0.039185869	0.051336208	0.094406942	0	-0.059760949	0.000356608	0.1159861
1420624_a_at	0	-0.061827513	0.029006723	0.069255303	0	-0.022418908	0.042947076	0.060457256	0	0.030687922	0.096584563	-0.020674004	0	-0.01075823	0.156970586	0.087371278
1420628_at	0	-0.034009947	-0.19063399	-0.254139855	0	-0.027491474	-0.107818102	-0.178093646	0	0.038610423	-0.110365238	-0.16315763	0	-0.007398117	-0.254312134	-0.317849213
1420630_at	0	0.015485763	-0.049907511	0.346888882	0	0.057928924	0.110398553	0.376751568	0	0.02250435	-0.046253947	0.227032454	0	0.013251034	-0.053219477	0.308425963
1420634_a_at	0	0.030408518	-0.089841521	-0.249622036	0	0.005372458	-0.160416515	-0.249986132	0	0.021976956	-0.115576783	-0.236911261	0	-0.04570119	-0.088129999	-0.185531301
1420635_a_at	0	-0.061334326	0.068025859	-0.08784796	0	0.072343091	0.038509001	-0.097719348	0	0.031161646	0.044325283	-0.073174819	0	0.001795568	0.012598835	-0.088117713
1420642_a_at	0	-0.002974757	0.080731889	0.119749784	0	0.014436135	0.049822782	0.093424897	0	-0.048544714	0.159909575	0.119448858	0	-0.061202916	0.138409678	0.163697079
1420643_at	0	-0.121048397	-0.190447428	-0.366403051	0	-0.09096496	-0.207990385	-0.309311915	0	-0.085894809	-0.105470229	-0.226309193	0	0.031180401	-0.163235505	-0.203954246
1420653_at	0	0.076081362	-0.195090493	-0.236378053	0	-0.062779947	-0.13373594	-0.139471051	0	0.010134662	-0.144029287	-0.26620667	0	-0.029761803	-0.240622987	-0.29055515
1420659_at	0	-0.098671186	0.008264952	-0.411364266	0	0.00803319	0.141483556	-0.245956817	0	0.00033346	0.07625824	-0.203277544	0	0.043356289	0.1172473	-0.228628312
1420671_x_at	0	0.164497629	0.017349076	-0.208230523	0	0.187746467	-0.059260894	-0.299895633	0	0.231468635	-0.038540898	-0.15067806	0	0.136308271	-0.123273255	-0.254201729
1420699_at	0	-0.08772193	0.098665139	-0.178346334	0	0.069596648	0.16572311	-0.077349182	0	-0.113128661	-0.142975294	-0.181862628	0	0.199446069	0.278050989	0.10942171
1420741_x_at	0	0.098923298	-0.127701916	-0.005586806	0	0.024912403	-0.059818716	-0.066793504	0	0.015821968	-0.165651916	-0.11525311	0	-0.022303895	-0.193059776	-0.164860662
1420745_a_at	0	-0.040516128	-0.136528961	-0.01124142	0	-0.038276515	-0.256367465	-0.014238939	0	-0.025544455	-0.131708317	0.085905286	0	-0.057126424	-0.173506568	-0.122402156
1420772_a_at	0	-0.10424733	-0.206095684	-0.758653133	0	-0.05434347	-0.427196031	-0.736188885	0	-0.157042852	-0.335243129	-0.810018658	0	-0.040189432	-0.128949938	-0.686728533
1420776_a_at	0	0.058998587	-0.085967715	-0.063756624	0	-0.012777618	-0.081638125	-0.074556287	0	0.041373859	-0.133733586	-0.03886343	0	0.043691248	-0.039554229	0.011033839
1420808_at	0	-0.093541588	-0.146792948	0.090088223	0	0.01788596	-0.044353001	0.242756422	0	-0.10360141	-0.05643585	0.294200079	0	-0.126162416	-0.20072199	-0.02135938
1420811_a_at	0	0.013608516	0.06036056	0.07187958	0	-0.017244476	0.058365828	0.025575235	0	-0.023743995	0.112621774	0.093903858	0	-0.032330806	-0.014525666	-0.013434901
1420813_at	0	0.014119541	-0.170553003	-0.310639083	0	0.058460674	-0.098966265	-0.183344027	0	-0.023893014	-0.152845077	-0.187828446	0	-0.001070598	-0.178929591	-0.218456179
1420814_at	0	-0.03876747	0.048231161	-0.043719689	0	-0.045599193	0.106947943	-0.029263204	0	-0.01600781	0.072195213	-0.01239278	0	-0.044481978	0.018776813	-0.08071842
1420815_at	0	-0.015514718	0.086927327	-0.105896501	0	-0.032011517	0.024025375	-0.091715643	0	-0.099117328	0.009967932	-0.065738315	0	-0.057446287	0.051321247	-0.084439981
1420817_at	0	0.095901476	0.141048825	0.147385623	0	-0.086798401	0.081633553	0.10037932	0	-0.028195008	0.083725074	0.061233064	0	0.00427398	0.040706812	0.132898756
1420818_at	0	0.065497465	0.129760427	-0.127704057	0	-0.035298748	0.084445258	-0.213709747	0	0.041648919	0.062641932	-0.049348834	0	-0.015543142	0.071633226	-0.102076209
1420819_at	0	-0.008787606	0.146275153	-0.064051074	0	-0.020196897	0.013043768	-0.175706743	0	0.022612022	0.083550117	-0.090282206	0	-0.027274149	0.014870085	-0.231153525
1420820_at	0	0.020100333	0.004583512	0.030875265	0	0.053347881	-0.007437433	-0.028461216	0	0.028776426	0.062530846	0.071318479	0	0.002164119	0.038619858	-0.002635346
1420822_s_at	0	0.025196992	-0.047506228	-0.039613427	0	0.035100161	-0.023626177	-0.01501004	0	-0.029477378	-0.047883458	-0.083958857	0	-0.016173838	0.021411055	0.124886065
1420823_at	0	0.04912495	0.023161084	-0.766128139	0	0.004377834	0.059773286	-0.556987403	0	-0.076599912	-0.029981531	-0.672136922	0	0.069470502	0.015060309	-0.307273377
1420824_at	0	-0.004621993	-0.030289415	-0.238791552	0	0.050512573	-0.011622281	-0.156990647	0	0.031664785	-0.056175848	-0.150854528	0	-0.017237028	-0.006127136	-0.169493218
1420827_a_at	0	-0.115164833	-0.09713298	-0.107267906	0	0.009135962	-0.100528126	-0.031061092	0	0.04085809	0.071788501	0.029708045	0	-0.017161	-0.027287194	0.081570895
1420828_s_at	0	0.048854855	0.079472274	0.13405566	0	0.01569094	0.150875787	0.103416848	0	0.030741868	0.133423564	0.115817006	0	-0.120958299	0.022774644	0.002342651
1420829_a_at	0	0.086224871	-0.010567246	0.125667554	0	0.029727078	-0.049696912	0.032676317	0	0.020288348	-0.039541958	0.083562261	0	-0.080187326	-0.147452827	0.041684064
1420830_x_at	0	0.084132047	0.018744161	0.147865997	0	-0.022923331	-0.060287651	0.014266619	0	0.033297556	-0.037950085	0.121911339	0	-0.003006538	-0.043802983	0.056946476
1420834_at	0	-0.079544753	-0.324838491	-0.480418924	0	-0.000571104	-0.273892209	-0.36231468	0	0.039363276	-0.277113609	-0.349181179	0	-0.083947548	-0.163860486	-0.339807096
1420835_at	0	0.0041487	-0.04407866	-0.079700306	0	-0.014869686	-0.077524074	-0.095432548	0	0.055761648	-0.055444147	-0.065226819	0	0.004447567	-0.105842605	-0.056765054
1420836_at	0	-0.033489896	0.079365175	-0.1326035	0	-0.109369187	-0.110403973	-0.128206047	0	-0.000702731	0.052148791	-0.116555993	0	0.120561799	0.022566154	-0.103567138
1420852_a_at	0	-0.013274021	-0.081358268	-0.283775647	0	-0.060204936	-0.149722211	-0.33724254	0	0.068301299	-0.083741692	-0.250629786	0	-0.065338681	-0.110617164	-0.256348347
1420855_at	0	-0.045114302	-0.177211233	0.118681829	0	-0.030496419	-0.042320066	0.210045422	0	0.031086007	-0.106652404	0.095799221	0	0.135152816	0.045446126	0.3000016
1420861_at	0	0.045030859	-0.03207589	-0.05462346	0	0.031730023	-0.062307553	-0.095713533	0	0.008722335	-0.04473877	0.062738033	0	0.006239377	-0.024444963	0.026808889
1420867_at	0	-0.070393578	0.120776359	0.173821978	0	-0.058845793	0.267502069	0.182501996	0	0.019706725	0.293831207	0.207870008	0	0.031999442	0.226302739	0.293661537
1420870_at	0	-0.016681698	-0.122347326	-0.087572927	0	-0.056133616	-0.171945193	-0.259326642	0	0.03767224	-0.049280412	-0.080547955	0	-0.041682234	-0.163976815	-0.091835238
1420875_at	0	0.000894103	0.119627617	-0.019241509	0	0.05225863	0.078068239	0.056546794	0	0.046919797	0.109748265	-0.00340792	0	0.001809139	0.121999106	0.013035039
1420880_a_at	0	-0.031353958	-0.004978643	-0.046892587	0	-0.059425683	-0.0926016	-0.043342903	0	-0.053950335	-0.089111763	-0.035276261	0	0.004187937	-0.020466888	0.002988334
1420882_a_at	0	-0.027603022	-0.114816945	-0.125321269	0	0.090786743	0.076653496	0.046994941	0	0.029955587	-0.128399274	-0.031319207	0	0.024210091	0.012002395	-0.049850735
1420886_a_at	0	0.027295591	0.26719399	0.433265001	0	-0.061013471	0.522974308	0.293580973	0	0.040454335	0.44483485	0.431643246	0	0.021634223	0.415986175	0.449743998
1420888_at	0	0.01280546	-0.087079014	0.1864409	0	0.087650506	-0.100816292	0.307615078	0	0.020310299	-0.020889192	0.308522899	0	-0.016302399	-0.030849401	0.235655877
1420900_a_at	0	-0.035151436	0.072423402	0.14821749	0	0.007630114	0.042651074	0.112752965	0	0.002550747	0.132690626	0.11499131	0	0.022722659	0.153803539	0.122107576
1420901_a_at	0	-0.012102943	0.182620766	0.481772951	0	0.172500661	0.423277432	0.69280689	0	-0.042143436	0.295828025	0.430438273	0	-0.113209364	0.308313293	0.637059373
1420904_at	0	-0.044306872	-0.196000089	-0.306586802	0	0.016975225	-0.107886199	-0.237943211	0	0.020712014	-0.120061157	-0.20737486	0	-0.000418894	-0.123580733	-0.241634974
1420905_at	0	-0.069979162	-0.154074438	-0.42406105	0	0.030473675	-0.189637757	-0.355512289	0	-0.073788583	-0.225124901	-0.295557331	0	-0.001127706	-0.191254085	-0.336824225
1420907_at	0	0.078098597	-0.076238244	-0.309893423	0	0.027602809	-0.159027589	-0.328780458	0	-0.009346036	-0.166170574	-0.249044446	0	0.055573954	-0.139519259	-0.315375268
1420915_at	0	0.269645355	0.149326245	0.02223261	0	0.365300247	0.066006489	0.048052139	0	0.302807903	0.120177818	0.074749501	0	0.382951909	0.127166629	0.070045534
1420920_a_at	0	0.002549659	0.073075519	0.031849967	0	-0.048440529	0.072383459	-0.018397547	0	0.008805521	0.083605562	0.006394714	0	0.014554836	0.091482307	0.035771889
1420928_at	0	-0.028652488	-0.088157003	-0.328348142	0	-0.04289444	-0.023159062	-0.4193322	0	-0.017297972	-0.085261829	-0.244056361	0	-0.021613337	-0.117212746	-0.292980914
1420932_at	0	0.012987635	-0.094271347	-0.155040202	0	0.001850053	-0.002251815	-0.084410167	0	-0.043956489	-0.112866027	-0.146054139	0	0.032624095	-0.055987217	-0.13052629
1420933_a_at	0	-0.023668711	-0.092600087	-0.017459964	0	0.06888733	0.03101031	-0.001426523	0	0.026536253	-0.057204519	-0.023633133	0	0.050171722	-0.043345501	0.019084462
1420952_at	0	-0.012206448	-0.152454109	-0.209512634	0	-0.029336351	-0.238547562	-0.26263927	0	0.005300067	-0.123631269	-0.237373692	0	-0.079289187	-0.185972457	-0.254254676
1420953_at	0	-0.098227197	-0.327487352	-0.279702676	0	-0.084883996	-0.317719094	-0.130402385	0	-0.046341748	-0.257069721	-0.214688532	0	-0.027534297	-0.350230146	-0.202399674
1420970_at	0	-0.063531248	-0.251439201	-0.416704806	0	0.002379467	-0.275192569	-0.434077532	0	-0.04692859	-0.205058387	-0.274077802	0	-0.122066855	-0.367948948	-0.345270774
1420985_at	0	-0.091905185	-0.202163198	-0.324309375	0	-0.080563216	-0.22475008	-0.358882442	0	-0.069100051	-0.234113876	-0.278565783	0	-0.104346483	-0.223396848	-0.353689056
1420994_at	0	0.062614837	-0.084198931	-0.524408188	0	-0.053101669	-0.255525904	-0.622144641	0	0.040125237	-0.214009241	-0.486189514	0	-0.008865524	-0.314717308	-0.665671555
1420997_a_at	0	-0.083218423	0.070140389	-0.063671992	0	0.013428615	0.107110649	0.022530275	0	-0.044454501	0.07268049	0.017428096	0	0.011148751	0.167813192	0.093086083
1421008_at	0	0.098762027	-0.011839624	0.644187597	0	0.004738831	-0.013697411	0.594518103	0	-0.010135387	-0.186412032	0.648562648	0	0.082545647	0.013243153	0.508438941
1421009_at	0	0.150995722	-0.02301515	0.857947352	0	0.149915294	-0.148869668	0.758691008	0	0.016179434	-0.125848469	0.807765879	0	0.145335336	0.021478578	0.640507931
1421015_s_at	0	-0.252032136	0.14308732	0.452055208	0	-0.008511025	0.226428114	0.484771449	0	0.149914998	0.361903786	0.414809579	0	0.060802938	0.275365471	0.360085231
1421027_a_at	0	-0.053637438	-0.106826478	-0.366014704	0	-0.096479386	-0.133455335	-0.539048432	0	0.043871652	-0.128150978	-0.385676888	0	-0.025262714	-0.207335836	-0.462453279
1421028_a_at	0	0.061357243	-0.026323027	-0.362101147	0	-0.078268094	-0.184183803	-0.565521315	0	0.044218716	-0.188588496	-0.467723814	0	-0.044634762	-0.222051982	-0.510029024
1421029_a_at	0	0.009837368	0.070938259	0.062937897	0	0.015510376	0.082341408	0.094511887	0	0.005962969	0.081108204	0.072545496	0	0.016762273	0.119499334	0.091820402
1421034_a_at	0	0.079026935	-0.011517839	-0.511108714	0	-0.038727718	-0.211170264	-0.570609593	0	0.073990077	-0.086202109	-0.458359293	0	0.084274335	-0.118430192	-0.496163072
1421038_a_at	0	-0.056894521	0.028318577	0.326633137	0	-0.00807035	0.196575109	0.456369412	0	-0.169390459	0.176912864	0.388747563	0	-0.04196633	0.215334403	0.408388053
1421043_s_at	0	0.025146334	-0.118164824	-0.160445871	0	-0.006722991	-0.06382432	-0.071105166	0	-0.064303226	-0.16528861	-0.19525949	0	-0.127970996	-0.231776715	-0.267293929
1421046_a_at	0	0.036909705	0.152681162	0.415740076	0	0.063516924	0.253300026	0.46311677	0	0.037655157	0.207447801	0.387350302	0	0.045571113	0.268278289	0.524808991
1421052_a_at	0	0.05789061	-0.019626146	-0.066289028	0	-0.011715397	-0.116345742	-0.107362776	0	0.053628852	-0.081760275	-0.098911689	0	-0.021407635	-0.149556217	-0.1234447
1421055_at	0	-0.03299658	-0.021281286	0.029211545	0	-0.07250709	-0.023030123	0.008435568	0	-0.048957076	-0.059166501	-0.00595456	0	0.036504048	-0.040596985	-0.014615555
1421062_s_at	0	-0.039444111	0.089936662	-0.072142106	0	-0.03558861	-0.026277502	-0.049880444	0	-0.016505205	0.017441741	-0.070390887	0	-0.031414664	0.04158647	0.025128016
1421065_at	0	-0.019494729	0.069726652	-0.149284717	0	0.07304737	0.027586563	-0.120458125	0	-0.018538698	0.070141882	-0.070816148	0	-0.028215312	0.023944693	-0.160802045
1421066_at	0	0.046578151	0.02760386	-0.098865404	0	0.044259867	-0.025344226	-0.125419245	0	-0.009608854	-0.016652716	-0.052993574	0	0.022252109	0.020882539	-0.072896862
1421081_a_at	0	0.085462164	0.187048445	0.318361517	0	0.018519375	0.223478077	0.315420358	0	0.042293423	0.186194216	0.271528551	0	0.04217016	0.196480019	0.32584754
1421082_s_at	0	0.038617694	0.186589719	0.269673043	0	0.001379587	0.174531671	0.243617924	0	0.026170166	0.189543933	0.192913937	0	0.044357272	0.218596308	0.27094428
1421083_x_at	0	0.030895648	0.152116527	0.263967955	0	-0.002279985	0.123262885	0.240183614	0	0.087919618	0.178197243	0.275177897	0	0.060039069	0.157206933	0.269926886
1421098_at	0	0.054535127	-0.351932679	-0.242965663	0	-0.035159742	-0.298431397	-0.368812801	0	0.060472615	-0.341101147	-0.196748238	0	-0.045746874	-0.418647525	-0.288032439
1421116_a_at	0	-0.01894699	-0.073203102	0.034721774	0	-0.04907241	0.021617934	-0.031911475	0	-0.045351274	-0.054764689	-0.039951057	0	0.083016752	-0.009254702	0.052461004
1421129_a_at	0	-0.178449235	-0.339715356	-0.329611349	0	-0.024700767	-0.184858371	-0.183856177	0	-0.056190984	-0.215774018	-0.263361745	0	0.097489235	-0.16625866	-0.243916381
1421137_a_at	0	0.231692148	0.525308954	-0.155855842	0	0.293787664	0.226685303	-0.433201881	0	0.314414498	0.262096147	-0.242265376	0	0.315608737	0.260224017	-0.17662961
1421140_a_at	0	-0.025411717	-0.221115574	-0.568376109	0	-0.060135727	-0.303256767	-0.575078134	0	-0.050374391	-0.34025595	-0.597715659	0	-0.033679555	-0.344371186	-0.576237709
1421141_a_at	0	-0.076729127	-0.260639818	-0.574785554	0	-0.170169361	-0.324124997	-0.6491733	0	-0.084365165	-0.372878174	-0.632645353	0	-0.095149495	-0.433609167	-0.612101963
1421142_s_at	0	-0.075492864	-0.28381226	-0.662788423	0	-0.037271811	-0.383165326	-0.600832355	0	-0.12252647	-0.445213376	-0.660558346	0	-0.05540482	-0.337900192	-0.654218628
1421143_at	0	0.016718795	-0.117013113	-0.111946375	0	-0.080916383	-0.112960504	-0.078660332	0	-0.067026882	-0.158363166	-0.094939406	0	0.031374483	-0.107056845	-0.169561883
1421144_at	0	0.116921816	0.188346384	0.312329026	0	0.009207907	0.187988218	0.287867012	0	-0.027141704	0.098073097	0.213911865	0	-0.012015619	0.087369424	0.183651957
1421164_a_at	0	-0.011841756	-0.270841993	-0.469925828	0	0.045670766	-0.244029177	-0.321582836	0	-0.020728682	-0.277347898	-0.334984195	0	-0.032341678	-0.307853191	-0.368743153
1421173_at	0	0.02412011	-0.16713555	-0.37448956	0	0.031716218	-0.191734237	-0.450127219	0	-0.030548504	-0.292496178	-0.437398159	0	0.00186765	-0.117028485	-0.359617285
1421197_a_at	0	0.028709003	-0.051804363	-0.07675243	0	0.012647102	-0.103851604	-0.12068847	0	0.02463667	-0.107887415	-0.079829839	0	-0.017144481	-0.109839454	-0.114772196
1421205_at	0	0.083778363	-0.027303489	-0.23478355	0	-0.030280578	-0.089340944	-0.342214904	0	0.149026679	-0.050122224	-0.217310425	0	0.046265945	-0.226495419	-0.356329891
1421210_at	0	0.033948275	-0.062185322	-0.270411526	0	-0.025749166	-0.086930166	-0.339328375	0	0.041934597	-0.14082117	-0.296026434	0	0.038595357	-0.175191059	-0.320188566
1421214_at	0	-0.056765887	-0.204067817	-0.47968536	0	-0.104969873	-0.199821478	-0.576112681	0	0.013600013	-0.265173374	-0.429931071	0	-0.049942854	-0.314398252	-0.484836182
1421217_a_at	0	0.118314335	0.326554703	0.503563321	0	0.078906324	0.347605817	0.469448741	0	0.151931811	0.501468308	0.460630846	0	0.094701238	0.360458612	0.444864376
1421258_a_at	0	0.03053604	-0.02714845	0.36838588	0	0.02115242	0.14066781	0.334809247	0	-0.058598676	0.115608136	0.331551803	0	-0.060899007	0.01036446	0.352868441
1421260_a_at	0	0.119261876	0.317399191	0.452270699	0	0.114283552	0.444794319	0.491212394	0	0.093182395	0.377424833	0.350928156	0	0.170880472	0.378732268	0.467350259
1421265_a_at	0	0.027867235	-0.099179216	-0.04239524	0	0.005564937	-0.078562016	0.016148178	0	0.083060847	-0.087837693	0.002441816	0	-0.032134331	-0.110754281	-0.120087632
1421266_s_at	0	0.019388204	-0.05522772	-0.147838263	0	0.018332518	-0.112026308	-0.109617006	0	0.069128337	-0.021542426	-0.144195979	0	0.014842735	-0.013536462	-0.116221551
1421267_a_at	0	-0.025029268	-0.035888011	-0.167231408	0	0.057966088	-0.046915175	-0.151234415	0	-0.111822093	-0.033774936	-0.182570294	0	0.0638011	0.064331557	-0.039430045
1421268_at	0	0.057064178	-0.142457218	-0.178377842	0	-0.157052406	-0.154402183	-0.240934753	0	-0.237173028	-0.270887379	-0.196702136	0	0.010558832	-0.254707702	-0.195414925
1421269_at	0	-0.048745957	-0.180909854	-0.328847956	0	-0.16102795	-0.203907829	-0.371892025	0	-0.050338649	-0.158922604	-0.233204737	0	-0.121920399	-0.22946832	-0.297764377
1421278_s_at	0	-0.071889815	0.124335011	1.016016401	0	0.158601866	0.465111982	1.211898194	0	-0.091121606	0.190952409	0.973006511	0	0.210000961	0.614776758	1.267285123
1421287_a_at	0	0.032608818	-0.068835328	-0.372238646	0	0.001004694	-0.107670244	-0.423217448	0	0.096524443	-0.155911298	-0.309708638	0	-0.042017339	-0.127084004	-0.320153024
1421292_a_at	0	-0.008911258	-0.047294168	-0.130310757	0	-0.04969294	-0.103199376	-0.106029936	0	-0.007439136	-0.041624393	-0.112033029	0	0.006002915	-0.110836891	-0.121774433
1421303_at	0	0.006176122	-0.083988305	-0.113609919	0	-0.110692026	0.059084127	-0.188660702	0	-0.034211547	-0.068353022	-0.135351674	0	-0.075630947	-0.113662101	-0.23378918
1421317_x_at	0	-0.013446992	-0.044449625	0.312502112	0	-0.021445883	0.19941996	0.414625382	0	-0.066445121	-0.020605011	0.177818335	0	-0.094841088	-0.091412825	0.169079021
1421322_a_at	0	0.154610555	-0.019271894	-0.051282851	0	0.136630967	-0.081640882	-0.120369794	0	0.186982947	0.006748444	-0.068032762	0	0.143325454	-0.038275076	-0.054523424
1421323_a_at	0	-0.013567895	0.076707703	-0.178856034	0	-0.129588345	-0.107739157	-0.193412537	0	-0.019320679	0.014937007	-0.196633869	0	-0.02821236	-0.048613162	-0.176118168
1421358_at	0	0.039835547	0.028668995	-0.187051537	0	-0.006827134	-0.028634462	-0.283178867	0	0.138677861	0.022886152	-0.152613912	0	0.173968344	0.016738814	-0.205381913
1421375_a_at	0	-0.178669974	0.00167831	-0.147219959	0	0.022483469	0.01039698	0.017386421	0	-0.203400834	-0.028008003	-0.035498475	0	0.103639426	0.298093096	0.228819403
1421392_a_at	0	0.028566666	-0.061170699	-0.483894228	0	0.051170771	-0.118344093	-0.448372871	0	-0.031930425	-0.174824095	-0.425957098	0	0.000612582	-0.1384093	-0.433858122
1421457_a_at	0	0.079296639	0.037750634	0.118187968	0	0.040717757	0.069057052	0.109546697	0	0.031236243	0.001371649	0.101318175	0	0.040382669	0.115304054	0.155479092
1421529_a_at	0	-0.027365789	0.14308153	0.218178246	0	0.058868613	0.187043141	0.268187076	0	-0.059725002	0.205149722	0.176005336	0	0.01311095	0.197869975	0.248818584
1421547_at	0	0.078105923	-0.128405282	-0.294135211	0	0.032279641	-0.117978046	-0.345143054	0	0.066515072	-0.179861376	-0.189078765	0	0.02653996	-0.145987443	-0.161228472
1421550_a_at	0	0.107063459	-0.016485297	-0.293945829	0	0.075406833	-0.081557291	-0.363116244	0	0.068258618	-0.178261102	-0.248462091	0	0.039550416	-0.225575939	-0.429304833
1421557_x_at	0	-0.027949592	0.140099408	0.151523832	0	0.094548076	0.152845528	0.305313364	0	-0.029718141	0.073814789	0.175936515	0	-0.026495528	0.126511261	0.256195219
1421571_a_at	0	0.057922822	0.231025351	0.300486867	0	0.217220074	0.235586239	0.292299398	0	0.012942929	0.219140631	0.326076449	0	0.212094929	0.388322098	0.476940309
1421578_at	0	0.052210593	0.122437673	-0.03178032	0	0.059191362	0.136093852	0.067938087	0	-0.076953157	-0.0277175	-0.080338279	0	0.025636761	0.171082048	0.071463703
1421598_at	0	0.027507513	-0.169343229	-0.405441988	0	-0.013705942	-0.208785307	-0.477298193	0	0.134834774	-0.18534586	-0.365656873	0	-0.06464754	-0.293978745	-0.500390454
1421618_at	0	-0.013068353	-0.248836443	0.046633316	0	0.316040117	0.197879373	0.430320533	0	-0.115818465	-0.119450706	0.223155375	0	-0.182743752	-0.308683948	0.172368243
1421628_at	0	0.046938478	-0.060422068	-0.681800651	0	-0.006392411	-0.216866185	-0.727734168	0	-0.042051923	-0.198301804	-0.494049868	0	-0.084485325	-0.204273024	-0.705672114
1421653_a_at	0	-0.18671364	-0.557112443	-0.677108355	0	0.045602267	-0.175463954	-0.495508614	0	-0.077512839	-0.5253544	-0.4604298	0	0.160778646	-0.282422533	-0.424225659
1421654_a_at	0	-0.094504823	0.15151159	0.915160794	0	0.107564034	0.468185947	1.09750887	0	0.002619312	0.399649539	0.848952718	0	-0.013820332	0.513817818	1.134016888
1421708_a_at	0	0.058943488	-0.147242039	-0.286642557	0	-0.070517036	-0.298188211	-0.412989563	0	0.028028594	-0.189364716	-0.291304987	0	-0.016689042	-0.225346086	-0.321771697
1421731_a_at	0	0.021382503	0.410053195	0.732655723	0	-0.068335713	0.551806471	0.779870021	0	-0.017867809	0.450366378	0.651810343	0	0.066638706	0.469030131	0.778857019
1421733_a_at	0	0.045464874	-0.013282096	0.068964149	0	0.103489428	0.076376515	0.026365225	0	0.102111799	0.069617895	0.065695558	0	0.05091616	0.055574559	-0.042781284
1421743_a_at	0	0.005373627	0.005927415	-0.054303479	0	-0.025951187	-0.046143925	-0.074774295	0	-0.03106656	-0.018766117	-0.074230239	0	0.0053523	0.065201048	-0.004983197
1421750_a_at	0	-0.064879519	0.070966787	0.123457115	0	0.011423663	0.05334139	0.217470156	0	-0.051012804	0.06694229	0.13347505	0	0.018591354	0.107632741	0.076610376
1421751_a_at	0	0.046206225	0.226868146	0.273127278	0	0.076894465	0.208372583	0.265480937	0	0.055383428	0.240111138	0.239055622	0	0.038609743	0.267157446	0.229145012
1421754_at	0	0.103318124	0.008923991	0.111849346	0	0.157225943	-0.159802774	-0.013485363	0	0.0225526	-0.013717811	-0.021154378	0	-0.101832061	-0.064234747	-0.082654194
1421772_a_at	0	-0.004675379	-0.029944989	-0.059769797	0	-0.117585747	-0.06298649	-0.238180838	0	0.030112044	-0.057474928	-0.13722579	0	0.002394143	-0.080599262	-0.22081429
1421800_at	0	-0.121632751	-0.327874325	-0.45475113	0	0.004662335	-0.368283456	-0.390288418	0	-0.069203905	-0.324581399	-0.358926997	0	-0.057291789	-0.216959025	-0.277362799
1421812_at	0	0.098198552	0.083639483	-0.055166939	0	0.177635787	0.003247173	-0.102118032	0	0.136051919	0.043440304	-0.047607647	0	0.176829751	0.014139201	-0.097578365
1421813_a_at	0	-0.010309217	0.171425919	0.141426829	0	0.029585299	0.167224139	0.123749749	0	-0.069557402	0.084045219	0.030794214	0	0.033440138	0.109100712	0.129765524
1421814_at	0	0.003271715	-0.058554894	-0.270201746	0	0.016601826	-0.15320794	-0.274360864	0	-0.010728461	-0.141550427	-0.255788563	0	0.049181943	-0.070036299	-0.198107556
1421816_at	0	-0.167319834	-0.014248983	0.067543515	0	-0.003624227	0.074281989	0.277497085	0	-0.184894681	0.032604817	0.10449828	0	0.106296484	0.33878413	0.39882299
1421817_at	0	-0.119821703	0.107680894	0.181416034	0	0.063291383	0.173429291	0.383214333	0	-0.223389538	0.037502151	0.158500121	0	0.195088854	0.500141636	0.536065129
1421819_a_at	0	0.040842076	0.251231173	0.173326439	0	0.055336961	0.290531465	0.267497367	0	0.113316695	0.272441021	0.177319967	0	-0.004287081	0.223467226	0.264145981
1421823_a_at	0	0.019761934	0.064450726	0.059496128	0	-0.040482314	0.088194655	0.039080804	0	-0.022901724	0.047594174	0.008195807	0	-0.048815929	0.096956136	0.069095891
1421840_at	0	-0.104463847	-0.12946186	-0.454610309	0	-0.072630661	-0.300324377	-0.490524673	0	-0.109477537	-0.069108692	-0.44370371	0	-0.081350592	-0.088784177	-0.529916162
1421847_at	0	0.03789031	0.107289741	0.068338469	0	-0.067981853	0.023629691	-0.024243024	0	-0.009996365	0.00980779	-0.057847253	0	0.047799949	0.02199277	-0.05185865
1421849_at	0	-0.012575762	-0.172887577	-0.092044774	0	-0.074311953	-0.214749618	-0.092163401	0	-0.083078917	-0.183676186	-0.083404252	0	-0.069781097	-0.179174363	-0.136918305
1421853_at	0	0.005822448	0.026665517	-0.025616345	0	0.04487911	0.045692479	0.015802832	0	0.000526466	0.040640495	0.022993163	0	0.043768603	0.075187349	0.015946198
1421855_at	0	0.006245884	0.429469826	0.018115777	0	0.275425893	0.440202719	0.130344345	0	0.117808779	0.425538633	0.189518702	0	0.165814619	0.521895492	0.245389
1421858_at	0	0.014046281	0.005158826	-0.207007164	0	0.008163369	-0.012206568	-0.150698997	0	-0.008012822	-0.01043273	-0.133121393	0	-0.03483322	-0.120276009	-0.202335577
1421859_at	0	-0.043956527	-0.058179027	-0.105373815	0	0.026209652	-0.031399822	-0.112020805	0	0.020006016	-0.042000751	-0.045122117	0	-0.019189602	-0.088430535	-0.180493795
1421867_at	0	-0.034093807	-0.257417442	-0.347741355	0	-0.009850673	-0.306863961	-0.406670027	0	0.026010017	-0.296997797	-0.355745924	0	-0.057963747	-0.361225082	-0.430873312
1421870_at	0	0.004324733	-0.122387088	-0.161263047	0	0.052762203	-0.1404672	-0.230211519	0	-0.008806981	-0.153640456	-0.206113731	0	-0.060050271	-0.185658229	-0.266617758
1421871_at	0	-0.034757936	0.04887168	0.116328497	0	-0.07547411	0.037202753	-0.004421054	0	0.010824374	-0.000235518	0.071131646	0	-0.063050292	-0.042970553	-0.031436474
1421872_at	0	0.00758866	-0.045054017	-0.048888382	0	-0.010972458	-0.137746602	-0.077444699	0	-0.017283489	-0.041845069	-0.091091806	0	0.003935482	-0.113042773	-0.112668235
1421875_a_at	0	0.060520802	0.095316882	0.090973599	0	0.00788645	0.044149629	0.047669821	0	0.03129315	0.138321083	0.052746684	0	0.041763341	0.106840807	0.00806578
1421877_at	0	0.050321156	0.136677576	0.041521857	0	0.074408682	0.135724091	0.138430144	0	0.019019697	0.061251859	0.107038841	0	0.034944976	0.007369465	0.040230389
1421887_a_at	0	0.04242912	-0.063267439	-0.037965325	0	-0.027870049	-0.045279977	-0.050469057	0	-0.053661655	-0.163306448	-0.102154963	0	0.01253229	-0.073175686	-0.000909681
1421889_a_at	0	-0.035154867	0.012019424	0.327713289	0	-0.053386802	0.183770479	0.440921005	0	-0.040528354	0.080920636	0.224197462	0	-0.111312233	-0.002825411	0.286761017
1421894_a_at	0	-0.025707713	-0.01532664	0.025298845	0	0.052809958	0.094608676	0.053132562	0	0.061095204	0.105596219	0.065263869	0	-0.086179259	0.067024471	0.006083944
1421895_at	0	0.063138769	0.194305929	0.294700801	0	-0.097088606	0.170049091	0.175846879	0	0.084490968	0.21891708	0.205114412	0	0.01710348	0.216194572	0.329376475
1421900_at	0	0.050175416	0.02212769	0.208617141	0	0.053160831	0.118071323	0.245172018	0	0.059781172	-0.00682097	0.185747007	0	-0.044157641	-0.050656626	0.169183242
1421901_at	0	0.024506054	0.040412516	0.327921111	0	0.017490087	0.068257638	0.325048285	0	-0.015194131	0.096880452	0.37358004	0	0.078720846	0.028630568	0.263543672
1421904_at	0	0.032375959	-0.045798328	-0.034526177	0	-0.065649724	-0.087340136	-0.049604619	0	-0.03034488	-0.069107724	-0.037379415	0	-0.005729373	-0.07825989	-0.052485641
1421907_at	0	-0.037809874	-0.053300844	-0.196609757	0	-0.061695979	-0.050954924	-0.178227972	0	0.00538206	-0.059188057	-0.136506677	0	-0.049361346	-0.12800405	-0.172772208
1421908_a_at	0	0.039381135	-0.077734012	-0.099422898	0	-0.085207865	-0.04571776	-0.145147866	0	-0.111967241	-0.08178775	-0.152937144	0	-0.072326921	-0.116594099	-0.126586584
1421910_at	0	-0.043637337	-0.10818864	-0.309620668	0	-0.079732998	-0.20139914	-0.275890618	0	-0.076753471	-0.152505537	-0.162754461	0	-0.042243041	-0.205791186	-0.296718257
1421922_at	0	-0.047393268	-0.511418686	-1.148506589	0	0.005438758	-0.312442765	-0.880512083	0	-0.050050201	-0.40980421	-0.938807829	0	0.04993762	-0.438036086	-0.662628293
1421923_at	0	-0.099374433	-0.402089628	-0.608763174	0	-0.105988644	-0.526444227	-0.623205557	0	-0.063776762	-0.450354185	-0.587834304	0	-0.026483197	-0.43989785	-0.510890177
1421930_at	0	0.023033328	0.546333641	0.090609442	0	-0.18821454	0.337067668	-0.052784215	0	-0.023943206	0.301426848	-0.066803217	0	0.047923821	0.424319544	-0.005722319
1421931_at	0	0.107469381	0.553058673	-0.001292435	0	0.010800705	0.486845546	0.049352223	0	-0.005751113	0.451481557	0.025992904	0	0.12905568	0.555683664	0.048338987
1421937_at	0	0.109497178	0.006965309	0.084961772	0	-0.137041044	-0.222542636	-0.244154999	0	-0.121151409	-0.218538755	-0.199263655	0	-0.107702073	-0.128601266	-0.372502098
1421947_at	0	-0.166799874	0.22838709	0.214669786	0	-0.092651362	0.357569154	0.264311209	0	-0.044819299	0.174350412	0.198775353	0	0.123626051	0.444420486	0.416786942
1421950_at	0	0.040599881	-0.035266809	-0.033327945	0	-0.066170832	-0.109296921	-0.081431492	0	0.033206252	-0.021238195	0.014082233	0	0.022469737	0.056333772	0.094661581
1421955_a_at	0	0.033971345	-0.289097403	0.187951496	0	-0.335571742	-0.077871739	0.185213408	0	-0.041381611	-0.171690836	0.053525374	0	-0.16614614	-0.235712213	0.044594467
1421963_a_at	0	-0.037835846	-0.087964882	0.023739119	0	0.130419149	0.068494447	0.151214163	0	-0.072665609	-0.081544704	0.054728897	0	-0.016616899	-0.110513987	-0.014637535
1421969_a_at	0	-0.014545257	-0.215896742	-0.298217407	0	-0.027589781	-0.145780997	-0.262443093	0	-0.033048766	-0.245287352	-0.277517483	0	-0.121086638	-0.255328632	-0.317768472
1421971_a_at	0	0.030241449	0.120045584	0.129093808	0	0.0665567	0.137158426	0.146432633	0	0.080972221	0.15476887	0.087826445	0	0.036619977	0.175319589	0.145537621
1421985_a_at	0	0.018918651	0.137380434	0.045803684	0	-0.01536532	0.167056481	0.107640665	0	-0.012773484	0.134141426	-0.014387988	0	-0.029008806	0.104958862	0.099681075
1421992_a_at	0	-0.132970375	-0.49305479	-0.425487732	0	-0.103688084	-0.351448503	-0.302938121	0	-0.140504429	-0.350565179	-0.241554848	0	0.073850538	-0.200571151	-0.388380643
1422003_at	0	0.046983861	-0.17563596	-0.454812433	0	-0.030331936	-0.189016052	-0.491263246	0	0.063999079	-0.09339618	-0.319026102	0	0.047823798	-0.201936994	-0.380480682
1422015_a_at	0	0.06598668	0.008604206	0.010079736	0	-0.192805847	0.017707666	-0.147384624	0	0.05333134	0.041462939	0.013527963	0	0.078660937	-0.106426435	0.150015844
1422024_at	0	-0.086471297	-0.109556402	-0.463359918	0	-0.081055311	-0.263984286	-0.487025304	0	-0.064622674	-0.188716514	-0.379988884	0	-0.085040247	-0.19355786	-0.434586064
1422027_a_at	0	-0.193296827	-0.337579287	-0.543623804	0	-0.074461733	-0.160851075	-0.423645153	0	-0.118403085	-0.27706967	-0.424722002	0	-0.141959808	-0.253663173	-0.295017719
1422028_a_at	0	-0.215544413	-0.356004545	-0.5155173	0	-0.044291394	-0.249086113	-0.297955929	0	-0.162884595	-0.324112397	-0.34137429	0	-0.169311729	-0.306325456	-0.28118535
1422031_a_at	0	0.017507579	-0.07002636	-0.037315363	0	-0.106317218	-0.085217964	-0.112227068	0	-0.037945638	-0.126745537	-0.031922803	0	-0.094957891	-0.146416844	-0.163680215
1422032_a_at	0	-0.048457208	-0.112956361	-0.089157625	0	-0.11134408	-0.200754865	-0.17626246	0	-0.072071947	-0.199237085	-0.066508471	0	-0.074514738	-0.219530635	-0.206633703
1422041_at	0	-0.081786511	-0.301399989	-0.123857092	0	0.027712588	-0.207617034	0.00081766	0	-0.096195511	-0.361501152	-0.024116479	0	0.029174771	-0.070597327	0.148009606
1422045_a_at	0	0.030675272	0.007304662	0.058821636	0	-0.102835164	-0.149810723	-0.024128672	0	-0.114618737	-0.055622033	0.002500801	0	-0.027424342	0.057952409	0.107974085
1422079_at	0	0.032494196	-0.030163265	-0.237002097	0	-0.037713014	-0.130942267	-0.268800073	0	-0.081123573	-0.025695127	-0.174610198	0	-0.012171712	-0.011778976	-0.09014651
1422103_a_at	0	-0.019991433	-0.194116633	-0.219538153	0	0.010004869	-0.150937937	-0.136750238	0	0.049629903	-0.082688415	-0.105608511	0	0.014003899	-0.098750076	-0.134370112
1422105_at	0	-0.027200127	-0.083853755	-0.302270116	0	-0.013932004	-0.109797581	-0.257490791	0	-0.112820076	-0.141760538	-0.138886042	0	-0.037464386	-0.035537388	-0.072286298
1422120_at	0	0.019026411	0.463787442	0.556445824	0	-0.125066321	0.798182234	0.365680747	0	0.100321905	0.651348838	0.468547605	0	-0.062558181	0.601715127	0.331263116
1422122_at	0	0.014978239	-0.799458339	-0.61286671	0	-0.058862884	-0.668895982	-0.608750026	0	-0.013417609	-0.816826651	-0.507331815	0	-0.133311798	-0.930758785	-0.661468519
1422124_a_at	0	0.058768684	-0.082032502	-0.289329579	0	0.059371721	-0.114429887	-0.313656384	0	-0.032360126	-0.227432395	-0.265090011	0	-0.045047831	-0.199023773	-0.309160445
1422134_at	0	0.028399993	-0.217954275	-0.23768915	0	0.112040658	-0.339849958	-0.252240112	0	0.05680871	-0.439712536	-0.27512727	0	-0.095811602	-0.393234483	-0.318125206
1422156_a_at	0	0.074346732	0.059024175	0.070479011	0	0.03023371	0.013924425	-0.026900995	0	0.070417394	0.056601381	0.043523929	0	-0.000529293	0.060429629	0.046905069
1422185_a_at	0	0.028870306	0.044948532	0.064962767	0	0.082531774	-0.015442965	0.12687036	0	0.057422716	0.127756451	0.102406719	0	-0.023849494	0.082801172	0.113068915
1422186_s_at	0	0.073303576	0.0443436	0.197985037	0	0.031966126	0.057567099	0.352393726	0	0.280101043	0.135950751	0.248771393	0	0.084478716	-0.024112865	0.248681765
1422188_s_at	0	0.050253086	-0.125695847	0.532742796	0	-0.032714247	0.093720933	0.645051001	0	0.111645899	0.148070733	0.660769048	0	0.144176429	0.065189662	0.764669749
1422201_at	0	0.070442077	-0.190578073	-0.582948623	0	-0.064346582	-0.336222666	-0.862701512	0	0.097569819	-0.241133401	-0.616204856	0	-0.148764442	-0.409095882	-0.736366131
1422241_a_at	0	-0.010667175	0.127570573	0.176788984	0	-0.025966624	0.095536049	0.103620255	0	0.035456759	0.133399268	0.190812868	0	0.032344358	0.141586756	0.195998478
1422254_a_at	0	0.065701976	0.032646665	0.03152374	0	0.047712635	-0.138198115	-0.10847125	0	-0.108056759	-0.146005642	-0.177613574	0	0.311982662	0.108033883	0.127467816
1422272_at	0	-0.031793303	-0.334918464	-0.584472394	0	-0.015689385	-0.389399926	-0.649145606	0	-0.015020781	-0.320256057	-0.538954295	0	-0.023004399	-0.395796629	-0.643825344
1422280_at	0	0.129499628	0.778728593	0.410457061	0	0.083878742	0.588918911	0.290237366	0	0.052258715	0.707685262	0.375901952	0	0.023108731	0.666867303	0.296689084
1422286_a_at	0	0.048102449	-0.287248519	-0.440786133	0	0.00527935	-0.42266988	-0.481810625	0	-0.118711033	-0.494189159	-0.706884652	0	-0.050407625	-0.317016391	-0.515513077
1422302_s_at	0	0.026492717	0.097373393	0.078062708	0	-0.005063383	0.014715308	-0.002157692	0	-0.026965252	0.026586482	-0.00116035	0	-0.006804812	0.121651575	0.055520054
1422303_a_at	0	-0.054365889	0.0561031	-0.21702719	0	-0.010043492	-0.046210365	-0.228818886	0	0.041874601	-0.020533288	-0.077951824	0	-0.023939343	-0.016981831	-0.199168718
1422321_a_at	0	-0.044723646	-0.121052186	-0.249260597	0	-0.037530234	-0.00069341	0.021419892	0	-0.074578986	-0.185713657	-0.213569876	0	-0.058548152	-0.267282834	-0.159942246
1422377_at	0	0.258061844	0.184263533	0.138449933	0	-0.00127727	0.068887873	-0.229259136	0	-0.331823628	-0.153306031	-0.004739403	0	0.267560092	0.008156745	-0.324620206
1422407_s_at	0	-0.031972913	0.038381651	0.196936158	0	0.072992469	0.209779294	0.337759365	0	0.128794573	0.170142945	0.278502059	0	0.061158643	0.111295613	0.242719575
1422414_a_at	0	-0.039204649	-0.009262043	0.071155253	0	-0.096547891	-0.106067347	-0.065816015	0	-0.029165573	0.007774242	0.028248606	0	-0.100112362	-0.06712238	-0.056518204
1422418_s_at	0	-0.003489837	-0.018689231	-0.031669514	0	-0.058876829	-0.098994517	-0.144485185	0	0.020021384	-0.007745865	-0.052468665	0	-0.062161401	-0.060556776	-0.102470508
1422429_at	0	-0.036290719	-0.039487858	0.005907655	0	0.013496905	-0.001784799	0.078909527	0	0.038138621	-0.007893171	0.077904073	0	0.003081809	-0.034484512	-0.009132752
1422430_at	0	0.081901533	0.460820626	0.944710425	0	0.042256002	0.880299617	1.209197588	0	0.08795535	0.477249187	0.8746833	0	-0.149096224	0.587942009	1.014521487
1422432_at	0	0.039077777	0.203904423	0.330072136	0	0.219421791	0.413788919	0.378734854	0	0.138881343	0.424036655	0.442030022	0	0.126690129	0.370474033	0.400206362
1422438_at	0	-0.036171646	-0.105200236	-0.529350869	0	-0.055060116	-0.184728749	-0.542613553	0	0.046824984	-0.149068036	-0.490874756	0	-0.039978423	-0.220514278	-0.535788436
1422439_a_at	0	0.048886437	0.159907138	0.415329554	0	0.134404315	0.279784279	0.447417002	0	0.093455588	0.27903197	0.432806237	0	0.094942851	0.291901525	0.47965142
1422440_at	0	0.059236037	0.276950651	0.446054711	0	0.061379689	0.329194662	0.538757944	0	0.136975045	0.372534975	0.477888093	0	0.049942543	0.33599754	0.571017098
1422441_x_at	0	0.025296652	0.23015108	0.396515168	0	0.017496693	0.306330825	0.433431232	0	0.125670361	0.348138531	0.425860587	0	0.030776647	0.281448456	0.454459775
1422442_at	0	0.004606596	0.094346852	0.020827612	0	0.012008	0.05415059	0.075058005	0	-0.030943686	0.072214833	-0.005432901	0	-0.025656585	0.082394917	0.030235776
1422443_at	0	-0.027923827	0.152976153	0.32382499	0	0.0058792	0.236057143	0.403691913	0	0.017915892	0.197557338	0.30982218	0	0.027171788	0.181798978	0.389468309
1422444_at	0	-0.039195826	-0.295737453	-0.457446668	0	-0.097311416	-0.299463338	-0.521617618	0	-0.102200183	-0.297697965	-0.335411747	0	-0.155181833	-0.36646514	-0.518166622
1422445_at	0	-0.011659818	-0.181936357	-0.345191226	0	-0.072950934	-0.357543005	-0.416461863	0	-0.129879438	-0.174282157	-0.309803404	0	-0.106501488	-0.225747635	-0.408862945
1422451_at	0	0.01850977	0.047881958	0.182557094	0	0.006604698	0.038275688	0.01385797	0	0.033541387	0.044071683	0.131719483	0	0.037463409	-0.066621741	0.038127691
1422453_at	0	0.013658349	-0.043922335	-0.017879461	0	-0.005944522	0.050407221	-0.003155217	0	-0.010057488	-0.025415772	-0.032402012	0	-0.047357071	-0.113499121	-0.07791585
1422456_at	0	0.007143264	-0.02442315	-0.068762446	0	-0.013268239	0.005692457	-0.026977377	0	-0.007583387	0.003236927	-0.02931949	0	-0.024523202	-0.038529072	-0.059237611
1422457_s_at	0	-0.034895703	0.183711615	0.160993489	0	0.00282074	0.21027786	0.236113498	0	0.014011643	0.245232766	0.192403409	0	-0.045371093	0.274295179	0.238464379
1422459_a_at	0	-0.054414891	0.258825611	0.246537137	0	0.071300723	0.251078836	0.305394307	0	0.074324542	0.264961871	0.268306009	0	0.018639177	0.294948056	0.26718357
1422460_at	0	-0.034362527	0.564201091	0.62029292	0	0.000848364	0.621375292	0.698873437	0	-0.001295947	0.537306516	0.546851113	0	0.104339134	0.660129106	0.6445014
1422464_at	0	0.000175358	0.041507431	0.163525951	0	0.055640306	0.112989928	0.13879787	0	0.056697143	0.130989852	0.146120746	0	-0.026594687	0.078197354	0.187455032
1422467_at	0	-0.094687832	0.016004265	-0.177039252	0	0.032497802	0.055616124	-0.092196014	0	0.058399423	0.023761437	-0.052132123	0	-0.008638146	0.072421777	-0.080214194
1422473_at	0	0.014116782	-0.10670923	-0.443807123	0	-0.031586109	-0.294678719	-0.493308637	0	-0.037767905	-0.220103792	-0.500577071	0	-0.009517468	-0.243518695	-0.521775474
1422474_at	0	-0.002032436	-0.12324352	-0.525664208	0	0.033879558	-0.21783687	-0.523390391	0	-0.060717978	-0.313953318	-0.559944983	0	-0.005307401	-0.15345577	-0.51436296
1422475_a_at	0	0.041607293	-0.013710982	-0.068432326	0	0.008321044	-0.111005893	-0.155654642	0	0.047120506	-0.058475106	-0.096680094	0	-0.011613427	-0.050293022	-0.115431874
1422476_at	0	0.08460381	0.243035335	-0.054805185	0	0.124065263	0.192862134	-0.066415457	0	0.176403869	0.16631196	-0.027809218	0	0.127815652	0.0551718	-0.117943858
1422480_at	0	0.043081111	0.032064702	0.151142285	0	0.012120254	0.056311147	0.186356663	0	0.006337739	0.043993531	0.135673566	0	-0.062234023	-0.020476526	0.163030463
1422482_at	0	0.048658722	0.145973589	0.43396145	0	0.146942805	0.203882902	0.427270777	0	0.135683218	0.260337961	0.322610048	0	0.014746561	0.167985752	0.362745772
1422483_a_at	0	0.092098798	0.41426912	0.484317987	0	0.07520088	0.356124438	0.437614957	0	0.128451733	0.403684904	0.409355497	0	0.102368616	0.414858997	0.465263623
1422484_at	0	0.060143766	0.265022026	0.34691611	0	0.120553502	0.273233597	0.30108834	0	0.075084895	0.292300455	0.293115772	0	0.017261572	0.208992946	0.250419219
1422485_at	0	-0.038202053	-0.200816056	-0.530934135	0	-0.052288753	-0.195983646	-0.47935046	0	-0.018673384	-0.180673061	-0.464914374	0	-0.029653249	-0.207955134	-0.535610059
1422486_a_at	0	-0.060409691	-0.19729155	-0.498995248	0	-0.07087847	-0.3590404	-0.588762452	0	-0.08313916	-0.292214182	-0.49138597	0	-0.046529291	-0.237052049	-0.536014647
1422487_at	0	-0.029032807	-0.176001915	-0.515625145	0	-0.018995052	-0.265962919	-0.581841507	0	0.010724122	-0.13565767	-0.379068789	0	-0.066379246	-0.257538133	-0.493175457
1422488_at	0	-0.010647721	0.116695565	0.287402953	0	-0.008847192	0.09329706	0.260169788	0	-0.023611324	0.111044855	0.201524168	0	0.03721123	0.142141977	0.26272852
1422489_at	0	-0.04524233	0.109435869	0.280618492	0	-0.048308853	0.189994751	0.353241809	0	-0.019091167	0.194702332	0.302298006	0	-0.021974756	0.1638254	0.329833412
1422490_at	0	-0.005726288	-0.0004878	-0.035760693	0	-0.042443764	0.012310779	0.021328377	0	-0.083389691	-0.073305186	-0.025419603	0	-0.061951274	-0.085158148	-0.065889146
1422491_a_at	0	-0.070618252	0.042103671	0.041207234	0	-0.105478361	0.125109853	0.107713435	0	0.051695289	0.190788617	0.202466197	0	0.0382766	0.118778864	0.095632741
1422492_at	0	0.036947166	0.114898145	0.717157881	0	-0.025284536	0.344507634	0.774622243	0	0.174399506	0.473410949	0.768771638	0	0.052547128	0.435841509	0.794980498
1422493_at	0	0.078518917	0.533986776	1.081352071	0	0.088128106	0.634944055	1.127445948	0	0.009703325	0.536830219	0.858117877	0	0.037775524	0.49638281	0.879131772
1422495_a_at	0	0.060394337	0.063278263	-0.052571221	0	-0.008315113	-0.028446262	-0.101930261	0	0.060291439	0.01145138	-0.055754635	0	0.01071941	-0.003218593	-0.087073018
1422497_at	0	-0.043404803	-0.023194041	-0.058301809	0	-0.019420474	0.020852879	-0.119774679	0	0.028507112	0.036615578	-0.064466948	0	-0.040840457	-0.092031371	-0.112912364
1422502_at	0	0.018054206	-0.070603613	-0.094334256	0	-0.047100307	-0.099018623	-0.173132177	0	-0.007671423	-0.026960199	-0.127497583	0	-0.111532724	-0.186301713	-0.189332264
1422503_s_at	0	0.027671824	-0.082845607	0.010620501	0	0.048836294	-0.115941865	0.009512256	0	0.034500136	-0.023398673	-0.11902374	0	0.060264454	-0.065572993	-0.035307787
1422505_at	0	0.062256847	-0.04489796	-0.091921037	0	0.067861185	-0.058421515	-0.069619873	0	-0.027900303	-0.075784207	-0.128030119	0	-0.018742052	-0.242308021	-0.167794562
1422506_a_at	0	0.017978246	0.414936171	0.027384545	0	-0.028719925	0.243840778	-0.075050356	0	-0.023247671	0.247217216	-0.030382074	0	0.039957494	0.341837252	0.045182438
1422507_at	0	0.058856487	0.386843795	0.041930378	0	0.005809456	0.257731282	-0.042383915	0	0.060899693	0.303317812	0.003643947	0	0.045934031	0.349469729	-0.00415352
1422508_at	0	-0.082270833	0.126639081	0.090079956	0	0.06186976	0.197126806	0.189392319	0	0.01818473	0.070475527	0.14446253	0	-0.047955139	0.108114439	0.144017724
1422509_at	0	0.040563388	0.213933448	0.257894578	0	0.053733084	0.283397019	0.255687323	0	0.047156246	0.218640773	0.151538455	0	0.053022437	0.274981111	0.236387199
1422511_a_at	0	0.078026285	0.120740045	-0.048375566	0	0.100373037	0.030823032	-0.041430781	0	0.124328595	0.056748676	-0.042601901	0	0.13371597	0.083095377	-0.058438347
1422512_a_at	0	0.124258781	0.079895323	0.005888915	0	0.05949535	0.124975047	-0.03267866	0	0.114332636	0.088191502	-0.05103349	0	0.043561815	-0.004094644	-0.000690345
1422517_a_at	0	0.02450744	-0.01001521	-0.11518315	0	-0.049738309	-0.102109194	-0.173376353	0	0.019422336	-0.047127218	-0.104613806	0	0.023992156	-0.067325222	-0.048639215
1422524_at	0	0.05563283	0.222694657	0.843599708	0	-0.056750445	0.339175713	0.930671101	0	0.105021703	0.484487811	0.878878265	0	0.040396489	0.416422582	0.889927918
1422525_at	0	0.017201892	0.240824072	0.259083651	0	0.07366618	0.129737276	0.155450709	0	0.023672867	0.202023109	0.194304192	0	0.067570099	0.190615134	0.251697555
1422527_at	0	0.051842076	0.034637302	-0.250959934	0	-0.002532274	-0.123946629	-0.342169674	0	0.082964066	-0.028460114	-0.252604861	0	0.076941661	-0.013121228	-0.228354564
1422528_a_at	0	-0.02352402	-0.273529745	-0.448457073	0	-0.036071044	-0.398288781	-0.496968493	0	-0.035169457	-0.329270377	-0.469327055	0	-0.009517117	-0.284425656	-0.427795844
1422537_a_at	0	0.069115936	0.324407783	0.118706767	0	-0.047467344	0.063463796	0.032420627	0	-0.044996929	0.084499108	-0.086648082	0	0.007888158	0.236049863	0.065516304
1422547_at	0	0.08794848	0.353258759	0.480194146	0	0.101505218	0.384172987	0.479628048	0	0.150056671	0.380174149	0.421790035	0	0.100945807	0.429128038	0.504724145
1422553_at	0	0.028008134	0.015052822	-0.207171164	0	-0.26277302	-0.181762663	-0.392128364	0	-0.067406552	-0.167807404	-0.339587063	0	-0.091092244	-0.272914466	-0.388816262
1422555_s_at	0	-0.001355525	0.05780336	-0.144575634	0	-0.084518004	-0.042790627	-0.199584821	0	-0.058206333	-0.095890826	-0.193197775	0	-0.062131853	-0.053948577	-0.227751584
1422557_s_at	0	-0.141907176	0.548536996	0.695153685	0	-0.017437177	0.768947573	0.91891458	0	0.010978808	0.731133616	0.643720154	0	0.039959838	1.001229558	0.935568484
1422559_at	0	0.141100527	0.182855495	0.108571776	0	-0.090622533	0.101645412	0.012330377	0	0.094617794	0.105145638	0.078927362	0	-0.071782389	-0.015797406	-0.117161341
1422563_at	0	-0.034794662	-0.101128129	-0.041592688	0	-0.004969998	-0.029103824	-0.072915244	0	0.060221586	-0.027658994	-0.026146058	0	0.013411641	-0.034803851	0.002047893
1422568_at	0	-0.019484137	-0.101729308	-0.140608635	0	-0.021556053	-0.202891626	-0.107302047	0	-0.102817381	-0.286397239	-0.201303417	0	-0.041065237	-0.06990826	-0.202329452
1422569_at	0	0.014287939	-0.071701482	-0.022190132	0	-0.083930351	-0.140349748	-0.106735895	0	-0.037505952	-0.077244071	-0.065961854	0	-0.057618079	-0.148399273	-0.110430531
1422572_at	0	-0.03891242	-0.045284865	-0.084075527	0	0.027106916	-0.000335368	0.030571606	0	-0.016879235	-0.038947752	0.029346604	0	0.047797314	-0.011072855	0.116524267
1422573_at	0	-0.076970002	-0.282912932	0.313216917	0	-0.088965341	-0.135503648	0.343126687	0	-0.072589265	-0.008682466	0.392277727	0	-0.05428236	-0.084665904	0.390563177
1422576_at	0	-0.086754359	-0.100529615	-0.088943003	0	-0.03983598	-0.013725749	0.029067528	0	-0.064430413	-0.060304495	-0.02959515	0	0.008783755	0.00082754	0.025570346
1422577_at	0	-0.012906276	0.134268614	0.186367986	0	-0.025495548	0.153165432	0.22540257	0	0.012720361	0.198511635	0.171519214	0	-0.043361749	0.112632976	0.19948995
1422578_at	0	-0.060443184	0.098114119	0.098302361	0	0.032370457	0.169039095	0.228995085	0	-0.046356418	0.131036522	0.119944624	0	0.036233359	0.090772999	0.171266372
1422579_at	0	0.108935597	0.160031435	0.241819676	0	-0.023594663	0.039480159	0.081180586	0	0.067131513	0.172263907	0.168976529	0	0.026824727	0.129752849	0.165762999
1422581_at	0	-0.033555808	-0.088038879	-0.22707551	0	-0.038904966	-0.045733335	-0.24884126	0	-0.020518067	-0.10470186	-0.243274362	0	0.006062925	-0.125687343	-0.2454168
1422593_at	0	-0.01602154	0.046844064	0.215708361	0	0.101725966	0.094327095	0.299332507	0	-0.05482781	0.04527818	0.175843938	0	-0.00774722	0.157371458	0.231376285
1422601_at	0	0.089529078	0.355189361	0.004375954	0	0.078878522	0.088080444	-0.053308363	0	0.067931199	0.207925222	0.026235085	0	0.245239579	0.309252686	0.177890097
1422608_at	0	0.025788184	0.148890466	0.045429951	0	-0.012557864	0.069098462	0.015005894	0	0.131663431	0.23427222	0.190992615	0	0.000153855	0.210613284	0.098240364
1422612_at	0	0.020007398	0.129883413	0.070359344	0	0.096106137	0.272827248	0.071266558	0	-0.041287592	0.203506592	0.0270208	0	0.100966846	0.284314813	0.102655803
1422613_a_at	0	0.046158932	0.043678774	0.021332241	0	-0.009313063	-0.007794502	-0.045747755	0	0.050622295	0.008509928	0.003212482	0	0.010745239	0.002316346	0.006049449
1422614_s_at	0	-0.013302234	-0.120709681	-0.128950931	0	0.05727654	-0.05430688	-0.081838495	0	0.068342378	0.026532522	-0.010139769	0	-0.031103412	-0.070649668	-0.115966955
1422621_at	0	0.009601708	0.083821756	0.049979167	0	-0.074655794	0.041409453	0.032861096	0	-0.034493972	-0.020307485	-0.0047528	0	0.014760914	0.109839279	0.0351038
1422623_x_at	0	0.033319808	0.016266425	0.021517851	0	0.075491585	-0.067717375	-0.09380042	0	0.106864014	0.034223509	0.042189061	0	0.004952127	0.052439907	-0.012311416
1422628_at	0	0.06961322	-0.121970174	-0.023537078	0	0.041012376	-0.100330147	-0.041141307	0	0.050575272	-0.131725522	0.037730669	0	-0.037893371	-0.257624779	-0.068859021
1422632_at	0	0.030382878	-0.128559663	-0.376043458	0	-0.00476215	-0.272206324	-0.428623738	0	-0.028631363	-0.184755131	-0.335797741	0	0.059366761	-0.153394397	-0.38873394
1422636_at	0	0.003854223	-0.196799735	-0.4239584	0	0.021403068	-0.321703551	-0.361414419	0	-0.001696889	-0.267121802	-0.32705789	0	-0.049878593	-0.319009643	-0.473527021
1422637_at	0	-0.051682198	-0.133928823	-0.526855195	0	-0.101344621	-0.227471133	-0.498249559	0	0.026960291	-0.080860078	-0.363793878	0	-0.013553384	-0.151669508	-0.441067072
1422638_s_at	0	-0.038512955	-0.109503714	-0.395710769	0	-0.005364251	-0.20161807	-0.373347396	0	-0.005604333	-0.125200818	-0.280462512	0	-0.042383502	-0.147132623	-0.364076766
1422650_a_at	0	-0.036397573	-0.00832724	-0.011479342	0	-0.030224409	0.028685667	0.020967834	0	-0.042974991	0.007968018	0.026118001	0	-0.031546875	-0.015486373	-0.091806952
1422660_at	0	-0.085949474	0.174892803	0.013136939	0	0.063498917	0.200606034	0.13894766	0	0.00281426	0.220798529	0.035905071	0	0.084613028	0.282308049	0.079454539
1422661_at	0	0.005627814	-0.069754383	-0.112643284	0	0.007207168	-0.067883929	-0.233909804	0	0.093869537	-0.009251831	-0.129794599	0	0.043801433	-0.045492088	-0.105864029
1422662_at	0	0.012912907	-0.076195618	-0.328589242	0	0.04279374	-0.133099775	-0.363246735	0	0.053974442	-0.102802412	-0.287208788	0	-0.050336134	-0.170674687	-0.376577759
1422675_at	0	0.043757143	0.13154587	0.104019084	0	0.05268121	0.107031444	0.040316555	0	-0.012767792	0.116899701	-0.023414436	0	-0.095627594	0.09797633	-0.036698523
1422684_a_at	0	0.035368417	-0.070732287	-0.023986625	0	0.079388106	-0.061759008	-0.058428388	0	0.078750169	-0.048782686	-0.018521591	0	0.007863696	-0.127209865	-0.105345539
1422690_at	0	-0.004979286	-0.005089846	-0.044610618	0	-0.092922511	-0.142755666	-0.200830749	0	-0.055091066	-0.05397836	-0.055274184	0	-0.005037789	-0.049019212	-0.086044511
1422693_a_at	0	0.098201054	0.238775435	0.119588289	0	0.018251865	0.131423961	-0.107521265	0	0.003977267	0.102391381	-0.06513465	0	0.014816379	0.201700344	-0.002182283
1422697_s_at	0	0.00685916	-0.139503276	-0.300297796	0	-0.067403809	-0.237920767	-0.301184696	0	-0.0319904	-0.262630702	-0.357796398	0	-0.011398794	-0.290664381	-0.342482144
1422698_s_at	0	0.047600984	-0.028673555	-0.119067909	0	-0.021764545	-0.119958141	-0.245970951	0	-0.024843272	-0.275645324	-0.323234941	0	-0.011604802	-0.172609774	-0.26106525
1422701_at	0	0.030932132	0.127046731	-0.122351636	0	-0.045237538	-0.082817124	-0.163737409	0	-0.06330938	-0.005196694	-0.048920099	0	0.005503605	0.072470554	-0.087778629
1422702_at	0	-0.022781743	-0.017035011	0.211786896	0	-0.033853951	0.038043863	0.246927061	0	-0.099675088	-0.075915601	0.191785603	0	-0.007118186	-0.000194149	0.218576351
1422707_at	0	-0.143653294	-0.10533394	-0.215372053	0	-0.035144318	0.02971398	-0.119211217	0	-0.079472888	-0.009121163	-0.118686105	0	-0.033237821	0.006266213	-0.106777087
1422712_a_at	0	0.023376084	0.042208171	0.065253418	0	-0.017816136	0.060110564	0.006469622	0	0.043375907	0.069298298	-0.010344627	0	-0.028695819	-9.16E-05	0.012739924
1422714_at	0	-0.009837171	-0.107222142	-0.13022112	0	-0.099113068	-0.16670001	-0.146589859	0	0.040698655	-0.011273619	-0.02650993	0	-0.008067376	-0.192466932	-0.163941008
1422715_s_at	0	0.032005261	0.01297247	0.347778904	0	0.028916369	0.173388751	0.370290897	0	-0.024624455	0.127805705	0.318204064	0	-0.073038215	0.058173612	0.252997554
1422730_at	0	0.001719788	-0.043868535	-0.169579711	0	-0.097672788	-0.237776031	-0.286862012	0	-0.011105335	-0.170496223	-0.1800235	0	-0.035876548	-0.265086991	-0.21136928
1422731_at	0	-0.002734884	-0.110451976	-0.18106765	0	0.043320694	-0.147271703	-0.235542525	0	0.098918351	-0.131279775	-0.190512242	0	-0.015804524	-0.261881342	-0.358619176
1422737_at	0	0.018735526	-0.112219001	-0.237082166	0	0.049062126	-0.188879867	-0.258243824	0	0.011796304	-0.243488045	-0.230423139	0	-0.055917267	-0.205124891	-0.225157311
1422755_at	0	-0.030907875	-0.028997273	-0.163224762	0	-0.076791515	-0.002296501	-0.107524396	0	0.070803556	-0.012327321	-0.131028018	0	-0.110697072	-0.082950741	-0.191164308
1422759_a_at	0	0.021956337	-0.096289007	-0.219515763	0	0.031506369	-0.059263761	-0.170248964	0	0.00022396	-0.087411519	-0.215400183	0	0.010931949	-0.047591154	-0.165937904
1422764_at	0	-0.001895596	0.052569183	0.109818994	0	-0.060057077	0.075699432	0.139880393	0	-0.017847034	0.039738223	0.087179602	0	-0.016599822	0.026080874	0.091137723
1422767_at	0	0.029620285	0.111114961	0.323825445	0	0.085694117	0.242704361	0.406405877	0	-0.011362203	0.143662466	0.213373883	0	0.205138421	0.340385463	0.479699403
1422775_at	0	-0.037059885	-0.287857025	-0.712992205	0	-0.025618519	-0.383589448	-0.69395332	0	0.048783323	-0.367538127	-0.659292609	0	-0.110307634	-0.364363131	-0.70281668
1422778_at	0	-0.086847375	0.123781521	0.180925962	0	-0.017803263	0.171428975	0.194575576	0	0.04531414	0.184117454	0.15078745	0	-0.042860019	0.17386333	0.13989039
1422788_at	0	-0.324310954	0.267740116	0.707159157	0	-0.397703134	0.693633493	1.021193045	0	0.059236431	0.661181451	0.844448512	0	0.091957132	0.610664424	0.917867987
1422792_at	0	-0.002110914	0.066897889	0.039221748	0	-0.053680792	0.071391928	0.029364402	0	0.051787369	0.107073509	0.014379956	0	0.000998785	0.04111959	-0.006319709
1422794_at	0	-0.010309153	-0.026963994	-0.077667872	0	0.004592782	-0.033554574	-0.118475376	0	-0.03916174	-0.019575565	-0.091851698	0	-0.036328937	-0.042901558	-0.132936575
1422797_at	0	-0.05988763	-0.165429334	-0.125973372	0	-0.01712724	-0.174793336	-0.108354444	0	-0.021939346	-0.151243253	-0.108715471	0	-0.011178074	-0.115392339	-0.034610499
1422799_at	0	0.251872554	0.307109999	0.210378415	0	0.060709281	0.031387084	0.128910956	0	0.086459676	0.050414894	0.036663354	0	0.064435438	-0.183795822	-0.166019516
1422801_at	0	-0.015079561	0.012703446	0.056696466	0	0.014936142	0.041895783	0.069130753	0	0.029134634	0.037117656	0.004237908	0	0.054845851	0.004194487	0.127305673
1422804_at	0	0.039442344	0.536300384	0.152566424	0	0.085466094	0.471801199	0.248703901	0	0.097987201	0.518118505	0.364177877	0	0.124355885	0.461119247	0.297699999
1422807_at	0	-0.047768116	0.12471639	0.200251029	0	0.040608313	0.074788546	0.32167423	0	-0.05714598	8.53E-05	0.249907224	0	-0.038523143	-0.031784034	0.183529073
1422808_s_at	0	-0.019193826	-0.18491962	-0.541972654	0	0.014973827	-0.229865442	-0.45128932	0	-0.021206266	-0.222093713	-0.391223687	0	0.032344562	-0.270720736	-0.405201396
1422818_at	0	0.029445629	-0.166741697	-0.312671337	0	0.023915255	-0.23816892	-0.440945486	0	0.003135121	-0.356722894	-0.32786367	0	0.039291457	-0.292252286	-0.381846813
1422819_at	0	0.02118407	0.069031901	0.199862733	0	0.045078915	0.165733605	0.179446427	0	0.037125453	0.152165935	0.136776502	0	0.027188697	0.171466764	0.171124882
1422828_at	0	0.005075112	-0.011066492	-0.355182698	0	-0.071535424	-0.181013117	-0.452928756	0	-0.005507153	-0.038967059	-0.250753927	0	-0.0076202	-0.017993191	-0.295172277
1422842_at	0	0.01420463	-0.019544663	-0.232796353	0	-0.110921872	-0.078606761	-0.301267153	0	0.024281639	-0.046177172	-0.255012701	0	-0.032788399	-0.069756215	-0.228873211
1422845_at	0	0.05622911	0.20334488	0.302335987	0	0.069458131	0.190997573	0.252741143	0	-0.021239321	0.149013688	0.238111679	0	-0.069047714	0.175117936	0.276863594
1422847_a_at	0	0.034235063	-0.120721908	-0.2305229	0	-0.014717729	-0.1000607	-0.22510586	0	-0.000351502	-0.176912379	-0.17510888	0	0.029758337	-0.166648857	-0.250055221
1422848_a_at	0	0.005086889	0.030527996	-0.021197775	0	0.042512001	0.051466515	0.048132655	0	0.000770068	0.057629474	-0.040018001	0	0.014337564	0.045555942	0.014921661
1422849_a_at	0	-0.018428146	0.020003078	-0.045632841	0	-0.023417774	-0.073752134	-0.053881768	0	-0.050772427	-0.098081872	-0.102987023	0	-0.032733445	-0.093180486	-0.138242174
1422850_at	0	-0.007254538	-0.169692027	-0.340441918	0	-0.007095113	-0.236177406	-0.300247128	0	0.00302549	-0.172177869	-0.357275369	0	0.008485971	-0.195865523	-0.296456911
1422854_at	0	-0.000646353	-0.025106636	0.06650795	0	0.013753656	0.024832218	0.008459937	0	-0.004874192	-0.078567135	0.020952095	0	0.053052809	-0.043350519	0.056757785
1422855_at	0	0.005524404	-0.073916386	-0.153916497	0	0.019761943	-0.096001948	-0.186021071	0	-0.00806074	-0.05217367	-0.115987989	0	0.061894354	-0.048883127	-0.096726136
1422875_at	0	-0.045015258	0.017627324	-0.308906268	0	-0.124248314	-0.1463399	-0.298083466	0	-0.075338912	-0.083632635	-0.175053054	0	0.018048765	0.028824122	-0.080489533
1422879_at	0	-0.018765077	0.132328627	-0.019565468	0	-0.104248311	0.177476548	-0.052812193	0	0.054411783	0.225262259	0.142508233	0	0.009662217	0.155793293	0.06243808
1422880_at	0	0.045672419	0.183262305	-0.011653333	0	0.060697984	0.195373975	-0.013198836	0	0.0442499	0.196354332	0.058551804	0	0.005269012	0.160212848	0.026503247
1422884_at	0	-0.011181986	0.12791405	0.218545987	0	0.053769742	0.254781031	0.150486582	0	0.036109728	0.237397218	0.201434625	0	0.031529885	0.148757412	0.25395348
1422886_a_at	0	-0.021449761	-0.160733988	-0.286952513	0	-0.082968539	-0.208703268	-0.324188251	0	-0.092490576	-0.238175687	-0.28175551	0	-0.083836582	-0.228775269	-0.281090215
1422895_at	0	-0.008264222	-0.053950544	-0.27386105	0	-0.049249697	-0.178298873	-0.261964236	0	-0.085015534	-0.146214182	-0.244827866	0	-0.034083918	-0.112305147	-0.202328893
1422900_at	0	0.01816109	-0.068380938	-0.182500783	0	-0.031409689	-0.126263891	-0.20958753	0	-0.00403339	-0.135360073	-0.205624394	0	-0.0845007	-0.214584827	-0.359636407
1422901_at	0	0.085061782	0.032839313	-0.302935076	0	-0.09299528	-0.114681032	-0.393907427	0	0.042681528	-0.057064	-0.22125047	0	-0.028473084	-0.167077878	-0.261697462
1422902_s_at	0	-0.027775779	-0.086674632	-0.293286225	0	-0.092523666	-0.113020177	-0.22949708	0	-0.03672024	-0.117314517	-0.159700588	0	-0.128866779	-0.184238306	-0.26626646
1422903_at	0	0.073912663	-0.002135566	-0.317191272	0	0.047572249	-0.13154797	-0.382571948	0	0.076392043	-0.142581386	-0.302114955	0	0.030830695	-0.15190437	-0.359464916
1422906_at	0	-0.213038716	0.15833812	0.762630298	0	-0.025440753	0.293182767	0.925695838	0	0.100088452	0.476543553	0.793921824	0	-0.154633014	0.400986633	0.658991978
1422920_at	0	-0.037369724	0.495908566	1.433177031	0	0.201594713	1.331429648	2.075103089	0	-0.0001514	0.718341466	1.305071862	0	0.028952558	1.048236714	1.852035589
1422921_at	0	0.00353939	-0.276776688	-0.424453994	0	-0.060633642	-0.210118336	-0.519819875	0	0.058687992	-0.291171272	-0.484232954	0	-0.054970706	-0.445065122	-0.627276743
1422928_at	0	-0.236972597	-0.239227756	0.60220415	0	0.04530985	0.460543348	1.205497829	0	-0.281974097	-0.246236292	0.418329327	0	0.378136682	0.663260369	1.210740916
1422930_at	0	0.23106123	0.412972998	1.004451516	0	0.138197737	0.369614694	0.880870699	0	0.117829913	0.274837834	0.688368018	0	-0.036529576	0.235389371	0.690533825
1422946_a_at	0	-0.006058034	0.119566974	0.293369085	0	-8.38E-05	0.170784086	0.353871058	0	-0.019465578	0.113713262	0.279219115	0	0.022393742	0.136843573	0.374070568
1422948_s_at	0	-0.130596727	-0.150338942	0.156544775	0	-0.094587895	0.077487743	0.171830144	0	-0.058033102	0.098072771	0.163251117	0	-0.015374924	0.150725243	0.246320895
1422953_at	0	-0.296261062	0.092652362	0.114576112	0	-0.202479795	0.269443852	0.500069041	0	-0.281724845	0.138372563	0.255146196	0	0.182884812	0.589243917	0.729797826
1422959_s_at	0	0.132332052	0.007190636	-0.190476004	0	0.045169651	-0.028929082	-0.243771814	0	0.13415554	-0.033512145	-0.124250454	0	0.077644934	-0.106568498	-0.208789497
1422962_a_at	0	0.095858468	0.199178469	0.016959137	0	0.101813613	0.080417474	-0.098642667	0	0.195982008	0.233077593	0.107243415	0	0.094781089	0.153007666	-0.003542837
1422966_a_at	0	-0.091913476	0.161277528	0.995422879	0	-0.210708717	0.394556377	1.01497391	0	0.036106138	0.489257138	0.891259257	0	-0.055678114	0.268267491	0.881170088
1422967_a_at	0	0.012897305	0.047442612	0.716033102	0	-0.181879687	0.32488164	0.635941923	0	0.051727818	0.311463581	0.654744839	0	0.152397355	0.272812269	0.848082172
1422976_x_at	0	0.001796402	-0.003622877	-0.103395957	0	-0.000269275	0.027870879	-0.041019521	0	0.029621219	0.051445335	-0.139185776	0	0.054125292	0.018741615	0.042471896
1422978_at	0	-0.083141451	-0.12818933	-0.079680743	0	0.056245349	-0.056105442	0.005057547	0	-0.012207897	-0.113791681	0.029788822	0	0.048806402	0.030641935	-0.004009081
1422992_s_at	0	0.044664274	-0.165243373	-0.456870083	0	-0.015375509	-0.23408684	-0.527784315	0	0.019575655	-0.067546882	-0.363194167	0	-0.033405551	-0.179206589	-0.443624578
1422993_s_at	0	-0.079378277	0.256125002	0.343507552	0	0.02726549	0.309760726	0.402945007	0	0.052449229	0.361203723	0.342380609	0	-0.018430895	0.368534727	0.422921605
1422999_at	0	0.056833393	-0.116078703	-0.222329019	0	-0.082544978	-0.184940453	-0.28286595	0	0.020451285	-0.140858184	-0.202003026	0	0.054270571	-0.113847623	-0.196536485
1423016_a_at	0	-0.167626877	0.022376089	1.271780752	0	0.04435309	0.491633409	1.418394994	0	-0.086917732	0.232351842	1.191497098	0	-0.207010483	0.39859192	1.244349969
1423021_s_at	0	-0.103134727	-0.109034047	0.002645044	0	0.07494478	0.077960592	0.052573016	0	0.025366807	-0.051301056	0.026748758	0	0.032887529	-0.026424385	0.004046133
1423030_at	0	0.016905847	0.210144851	0.186600642	0	-0.005044961	0.240519066	0.212987825	0	-0.03266319	0.190978891	0.160054897	0	0.001079106	0.173524579	0.145218509
1423031_at	0	-0.001818236	-0.012219938	0.083071286	0	0.042853482	0.010172131	0.047715672	0	0.034102398	-0.018022138	0.068721355	0	-0.043147413	-0.030003193	0.020112023
1423032_at	0	-0.170749427	-0.144625242	-0.048502254	0	-0.035336172	0.014777101	-0.007977257	0	-0.018056472	-0.06572604	0.021240276	0	-0.27110782	-0.070690212	-0.182778625
1423034_at	0	-0.009991448	0.250580298	0.099897596	0	-0.000592117	0.187236204	0.132649324	0	0.094242205	0.35700619	0.250334692	0	0.065964054	0.3386633	0.196909521
1423035_s_at	0	-0.039541687	0.266765514	0.095204572	0	-0.010195243	0.235994698	0.125046959	0	0.013886403	0.290877588	0.149374811	0	0.016517201	0.314638637	0.202348416
1423040_at	0	0.018919424	0.125229037	0.078373017	0	-0.036666074	0.127871326	0.031510378	0	-0.01222296	0.125948358	0.00752112	0	0.035148259	0.163824136	0.082211113
1423041_a_at	0	-0.028964027	0.09534318	-0.029004527	0	-0.044444568	0.042036985	-0.03459992	0	-0.055798924	0.062468455	-0.065868644	0	0.012755826	0.042208796	-0.002582809
1423042_at	0	0.012209541	-0.057625553	-0.063912036	0	0.022604349	-0.129091135	-0.090852333	0	-0.018464422	-0.092268042	-0.103498187	0	-0.008450705	-0.029776191	-0.106634329
1423043_s_at	0	-0.029735369	-0.048035005	-0.095021009	0	-0.04604581	-0.199683524	-0.169771718	0	-0.042010915	-0.074062655	-0.170108343	0	-0.057758222	-0.087105824	-0.202079594
1423044_at	0	0.072586326	-0.054547875	-0.056048728	0	-0.03904303	-0.081478824	-0.174180179	0	-0.011129064	-0.02395362	-0.092224611	0	-0.017252709	-0.117399625	-0.096110576
1423047_at	0	-0.082084791	-0.031720128	-0.086309677	0	-0.104029295	-0.061871348	-0.121921512	0	-0.048126339	-0.087081902	-0.082713299	0	-0.016905	0.002723862	-0.061803211
1423050_s_at	0	0.015616968	-0.008348698	0.130835349	0	-0.08266683	0.045543618	0.035729772	0	-0.076707265	-0.125629078	0.036445103	0	-0.054531749	-0.039834737	0.041574758
1423051_at	0	-0.02433943	0.047781251	0.071566045	0	0.043382072	0.113646135	0.1113834	0	-0.026991267	0.046322774	0.048015957	0	-0.011926001	0.035383417	0.107688944
1423052_at	0	-0.017586868	-0.069592071	-0.130646752	0	-0.035641927	-0.144045464	-0.229042561	0	0.053863959	-0.079533996	-0.160511569	0	-0.006601799	-0.104474922	-0.154885073
1423053_at	0	0.037729483	-0.010460446	0.017861203	0	0.014608978	-0.003466578	-0.067819653	0	0.02349495	-0.026687419	-0.059207389	0	-0.043470607	-0.116542993	-0.085008487
1423054_at	0	-0.038933499	-0.03235694	-0.108968924	0	-0.021033272	0.006389054	-0.081145885	0	0.059051445	-0.015540027	0.01231551	0	-0.044376615	-0.114762575	-0.051424112
1423057_at	0	-0.030599375	0.106385735	-0.08296448	0	-0.016772678	0.042748384	-0.042774802	0	-0.005815729	0.015069176	-0.056983511	0	0.033120502	0.099679146	-0.024403379
1423058_at	0	-0.035220839	0.129351355	-0.030110228	0	-0.040627177	0.114141058	-0.039456645	0	0.05306442	0.080398715	-0.033430093	0	-0.032980977	0.106098445	-0.072252909
1423060_at	0	0.099053386	0.336437534	0.396576526	0	0.105583507	0.427421433	0.48990134	0	0.075909972	0.3979237	0.393814337	0	0.055172002	0.338934017	0.349249745
1423067_at	0	-0.034504469	0.022374125	-0.078728864	0	0.048705189	0.087884937	-0.061561997	0	-0.047211208	0.000958476	-0.063972063	0	-0.030898418	-0.009142313	-0.138265848
1423069_at	0	-0.01332049	-0.04111504	-0.113433973	0	-0.043559706	-0.049142992	-0.120949067	0	0.018265483	-0.013039764	-0.076266104	0	-0.059636819	-0.049148178	-0.109243751
1423073_at	0	-0.030566215	0.108402271	0.016060565	0	0.031685133	0.139581958	0.066884409	0	0.039023778	0.079379069	0.009108447	0	0.000143358	0.093603272	0.083815998
1423077_at	0	-0.036853559	-0.047841624	-0.168026429	0	-0.022084395	0.015498784	-0.19573716	0	0.035999463	0.015815594	-0.079074212	0	-0.043639894	-0.10210999	-0.276337354
1423079_a_at	0	0.036137616	0.156223684	0.091237908	0	-0.028444695	0.031508381	0.001660897	0	0.007679463	0.186786679	0.015283059	0	0.058152011	0.263472063	0.118563896
1423080_at	0	0.011289814	0.189668398	0.127500485	0	0.012111478	0.117828334	0.101012043	0	0.016704425	0.262526492	0.067987963	0	0.047948671	0.327612466	0.166684313
1423082_at	0	0.000818736	0.083928445	0.188428581	0	-0.091995333	0.105180107	0.027690732	0	0.008488348	0.134250458	0.126323555	0	-0.048601549	0.051245838	0.162302262
1423087_a_at	0	0.009666008	0.098362806	0.128901205	0	0.013753954	0.111121744	0.219535733	0	0.113296463	0.192024363	0.136294529	0	0.02526481	0.106613296	0.210949201
1423088_at	0	-0.030794317	-0.084728193	-0.291546658	0	0.038013958	-0.212770287	-0.364549253	0	0.028567201	-0.142545344	-0.309768151	0	-0.09955143	-0.244342416	-0.50562163
1423089_at	0	0.000902138	-0.186236881	-0.303159289	0	-0.087425061	-0.203094134	-0.417321048	0	0.055462608	-0.164096154	-0.323615606	0	-0.072778768	-0.273407323	-0.394653687
1423090_x_at	0	0.025291739	0.158587827	0.256569418	0	0.097975014	0.200084234	0.185322333	0	0.10950434	0.27336042	0.290317097	0	0.084463411	0.237571577	0.222011484
1423095_s_at	0	0.042753305	0.046326779	-0.060030253	0	-0.09489433	-0.017319249	-0.122728297	0	0.024916653	0.001973073	0.025706772	0	-0.079827055	-0.087463693	-0.171060504
1423097_s_at	0	-0.02884152	-0.060831052	-0.137096137	0	-0.023849939	-0.089857833	-0.219814549	0	-0.005681357	-0.012686844	-0.153862891	0	-0.153654777	-0.180877122	-0.346295485
1423099_a_at	0	0.044772184	-0.165447555	-0.028645182	0	-0.045834461	-0.12640241	-0.091069155	0	0.070714607	-0.101035805	0.003440434	0	-0.004377525	-0.191565695	-0.070435695
1423100_at	0	-0.011774407	-0.14335015	-0.211773692	0	-0.026827914	-0.194649353	-0.305670466	0	-0.007818557	-0.213462344	-0.267706465	0	-0.044112417	-0.204625055	-0.27286892
1423102_a_at	0	-0.068158449	0.0236682	0.182109796	0	-0.060759308	0.094462218	0.284698309	0	-0.167281238	0.058731253	0.335368142	0	-0.086948375	0.033242934	0.201414104
1423103_at	0	0.061595092	-0.174931155	-0.36683329	0	0.049440059	-0.148850188	-0.336482452	0	0.052329181	-0.209316395	-0.290617328	0	0.008637525	-0.26310769	-0.346783415
1423105_a_at	0	-0.018808951	-0.074340177	-0.192301324	0	-0.049171115	-0.129257699	-0.212456311	0	-0.025724263	-0.142503688	-0.191140587	0	0.011894917	-0.113926636	-0.17433438
1423106_at	0	-0.011323998	-0.256810277	-0.151607543	0	-0.060001372	-0.251327584	-0.173284468	0	-0.141753963	-0.348480182	-0.076818868	0	-0.107259166	-0.432951629	-0.249852188
1423107_at	0	-0.004575004	-0.094262615	-0.116361536	0	-0.126227025	-0.209891179	-0.192412428	0	-0.090376709	-0.16595192	-0.091525326	0	-0.066387518	-0.109694295	-0.207630472
1423111_at	0	0.015194682	0.166872278	0.205295801	0	-0.013158602	0.146629713	0.189576993	0	-0.007483866	0.149571098	0.123949923	0	0.047484178	0.19753289	0.230376516
1423113_a_at	0	0.052010239	0.051545171	0.005094608	0	0.007688311	-0.032936234	-0.050818823	0	-0.014363112	0.043196509	-0.030999567	0	-0.016710898	0.030693384	-0.04744615
1423116_at	0	0.076846377	-0.074627744	-0.0438889	0	0.016050968	-0.022896124	-0.014279905	0	-0.069634805	-0.105161608	-0.104659131	0	-0.009837419	-0.053849373	-0.074641091
1423117_at	0	-0.004002864	-0.085058064	-0.132440606	0	-0.111712	-0.134893913	-0.152779442	0	-0.037371569	-0.170235787	-0.21693925	0	-0.015664571	-0.117576058	-0.199920324
1423120_at	0	-0.024986027	0.084486916	0.099576025	0	-0.048265071	0.111923303	0.128982637	0	0.058971651	0.18559986	0.171328973	0	0.08950272	0.175959775	0.181570218
1423126_at	0	-0.006891001	0.003774492	-0.22965892	0	-0.066102587	-0.162342184	-0.303926283	0	-0.011164292	-0.011263379	-0.234099387	0	-0.025294987	-0.013942758	-0.250523073
1423127_at	0	0.02419419	0.07678267	0.076384793	0	-0.03594533	0.05891684	0.040558145	0	-0.015018981	-0.002824806	-0.003371191	0	-0.032809863	-0.066057407	0.022143401
1423128_at	0	-0.029116439	-0.140596196	-0.132699807	0	-0.030558703	-0.040679204	0.025886668	0	-0.097243719	-0.112226766	-0.035095244	0	-0.022779888	-0.108547545	-0.071630584
1423130_a_at	0	0.023658026	-0.149449491	-0.174604417	0	-0.015649589	-0.152196157	-0.217899596	0	-0.103795332	-0.304036756	-0.261628866	0	-0.023558892	-0.232229322	-0.304332217
1423132_a_at	0	-0.009684474	-0.038232759	-0.168982232	0	-0.011771369	-0.054401513	-0.208299723	0	-0.004905389	0.07542616	-0.170084891	0	-0.028471642	-0.007267954	-0.143745
1423133_at	0	0.078374945	0.205759026	0.132046193	0	0.003237875	0.093600247	0.001219126	0	0.201588777	0.372036076	0.203365701	0	0.138279336	0.307423043	0.159400111
1423134_at	0	-0.011459995	0.165453863	-0.000737223	0	-0.056814465	0.066448423	-0.122211566	0	-0.073064511	-0.01040236	-0.198763019	0	-0.012295301	0.158761963	-0.102932572
1423135_at	0	-0.055058678	-0.130611583	-0.415008622	0	-0.076828519	-0.317834789	-0.359653836	0	-0.027850562	-0.181729222	-0.243202802	0	0.016882704	-0.095274721	-0.225985113
1423148_at	0	-0.087699564	-0.005560771	0.106793502	0	-0.036571911	-0.012088501	0.110651768	0	-0.109691573	0.009866795	0.069461836	0	-0.094706353	0.039692574	0.178989081
1423151_at	0	0.041449133	0.289566432	0.206608409	0	0.125241011	0.497504101	0.194399411	0	0.09669176	0.295823399	0.158679724	0	0.119395874	0.310141303	0.276138472
1423165_a_at	0	0.002173305	0.037225907	0.007689374	0	-0.082632892	-0.014975754	0.014921565	0	0.019781832	0.05003262	0.003656329	0	-0.028797981	0.000270727	-0.005184784
1423167_at	0	-0.018216119	-0.063132596	-0.111561055	0	-0.012536463	-0.096443253	-0.154856604	0	-0.042543176	-0.033544048	-0.135051067	0	-0.038845912	-0.050051056	-0.128447154
1423168_at	0	-0.097545656	-0.264533738	-0.268937074	0	-0.086496418	-0.151518802	-0.214796036	0	0.003217481	-0.120035161	-0.22357165	0	-0.039601774	-0.15955851	-0.171629377
1423177_a_at	0	0.03986964	-0.088265254	-0.195862183	0	-0.059623587	-0.197121027	-0.348429999	0	0.023076344	-0.138069636	-0.244627814	0	-0.024332309	-0.159635626	-0.288115
1423181_s_at	0	0.026651646	0.12423038	0.104875156	0	-0.030004347	0.114835823	0.139574051	0	0.075170047	0.120563107	0.0732384	0	0.053939089	0.148243499	0.089371158
1423182_at	0	-0.056996393	-0.251784841	-0.398074585	0	-0.071188228	-0.186696634	-0.519101174	0	0.033477559	-0.129850739	-0.374254333	0	-0.04879869	-0.258638623	-0.549981026
1423187_at	0	0.003042042	-0.116353561	0.07329206	0	-0.061927334	-0.18209256	0.01847728	0	-0.036239317	-0.116998697	0.11111276	0	-0.055955205	-0.074948658	0.033616645
1423188_a_at	0	0.029067042	-0.027812044	-0.075279291	0	0.015719557	-0.049324141	-0.119742491	0	0.031453853	-0.05852576	-0.045717208	0	-0.042033178	-0.041349129	-0.117478713
1423189_at	0	0.00404527	-0.025827094	-0.125957512	0	0.015782385	-0.039247908	-0.088240052	0	-0.02958154	-0.017759005	-0.077906828	0	-0.03178281	-0.071580984	-0.13428268
1423191_at	0	0.044813941	0.041411325	-0.16867765	0	0.039310239	-0.01936366	-0.18130406	0	0.10222063	0.047455192	-0.120580118	0	-0.009784395	-0.046555778	-0.24928552
1423195_at	0	-0.026413527	-0.109677212	-0.094636261	0	0.052074729	-0.057186714	-0.061742681	0	-0.039868397	-0.124477951	-0.168680723	0	0.01649104	-0.069688415	-0.118395743
1423200_at	0	-0.014568331	-0.115532935	-0.158024701	0	-0.023542252	-0.170009925	-0.178719798	0	-0.064408417	-0.171665046	-0.120780459	0	-0.038734377	-0.195508506	-0.187728209
1423201_at	0	-0.0419233	-0.087182786	-0.176340713	0	-0.291370582	-0.306862884	-0.372969838	0	0.021143727	-0.158440249	-0.226018769	0	-0.075565265	-0.259283589	-0.23148252
1423202_a_at	0	-0.037824447	-0.164996791	-0.234392894	0	-0.068119585	-0.167936836	-0.177648438	0	-0.065618946	-0.234670776	-0.209924368	0	-0.016132394	-0.21765413	-0.180103326
1423206_s_at	0	-0.022646692	0.003808188	0.115475203	0	-0.028103982	0.048273973	0.052708896	0	0.035155289	0.1195006	0.18884753	0	-0.019438415	0.045544457	0.12805223
1423210_a_at	0	0.062265674	0.057072914	0.117313966	0	0.015949128	0.033226641	0.079162082	0	0.096927424	0.106623693	0.050660053	0	0.093428712	0.114067384	0.121222527
1423211_at	0	0.068278865	0.00839577	0.120844821	0	0.019253769	-0.002140404	0.090544967	0	0.050191786	0.088105094	0.062578729	0	0.080339751	0.129735811	0.135859766
1423215_at	0	0.02958737	0.159428295	0.217515995	0	-0.067474032	0.151350489	0.107224498	0	0.014953447	0.193498517	0.149995367	0	-0.006232713	0.181987945	0.221587315
1423216_a_at	0	-0.028914685	-0.050515868	-0.066439129	0	-0.052125915	-0.100084571	-0.131648633	0	-0.002762612	-0.104931439	-0.040423113	0	0.017161518	-0.092827702	-0.087783851
1423217_a_at	0	0.02136168	-0.218748852	-0.068220983	0	0.040286672	-0.2087772	-0.098052465	0	0.063041656	-0.11325161	0.05132589	0	-0.066805915	-0.237111474	-0.05610114
1423223_a_at	0	-0.043922388	0.066439812	0.178431502	0	-0.02829766	0.056897028	0.226885275	0	-0.116104251	0.096900143	0.097025493	0	0.006632564	0.279130861	0.372513519
1423225_at	0	-0.019242948	-0.079456658	-0.014375419	0	-0.085180454	-0.058788611	-0.114208347	0	-0.086218323	-0.096420734	-0.05729925	0	0.010635008	-0.05987298	-0.013304663
1423226_at	0	0.074398668	-0.208147069	-0.465005077	0	0.016230799	-0.232881567	-0.55508171	0	-0.019668916	-0.367671696	-0.517642277	0	-0.048122084	-0.463718036	-0.62315538
1423234_at	0	0.005916513	-0.029862215	0.255818649	0	-0.045321427	-0.001408796	0.157370031	0	0.036198793	0.023784965	0.208915204	0	-0.061635184	-0.072479644	0.168724535
1423235_at	0	0.03094083	-0.054137855	-0.016733875	0	-0.003315577	0.013224364	0.008074624	0	-0.003746214	-0.034905787	-0.014036485	0	-0.006841183	-0.118062895	-0.057792123
1423236_at	0	-0.043706667	-0.087226458	-0.023692324	0	-0.005909874	-0.04031387	0.025195605	0	-0.070494327	-0.069847841	0.027179461	0	-0.053994856	-0.086890945	-0.039507658
1423237_at	0	-0.033580058	-0.06042576	-0.081666123	0	-0.096500245	-0.141306709	-0.073291337	0	0.05701016	-0.040102048	0.020996321	0	-0.113787575	-0.111426456	-0.060418915
1423239_at	0	0.036698815	-0.026423846	-0.097573349	0	-0.049048299	-0.067994597	-0.146923717	0	0.040083053	-0.065621203	-0.117085444	0	-0.034134284	-0.001163604	-0.153053031
1423241_a_at	0	-0.071104579	0.256568535	0.397945735	0	0.083994753	0.439834215	0.652371807	0	-0.07871394	0.349090341	0.380374231	0	0.190049201	0.39294121	0.602892472
1423242_at	0	0.081557768	0.067888734	0.27280498	0	0.012679885	0.080556308	0.160411776	0	0.055339789	0.077835886	0.177151521	0	0.05623731	0.072822342	0.193661174
1423247_at	0	0.012133333	0.161013069	0.164188008	0	0.0808968	0.287602154	0.08360346	0	0.018599954	0.206277194	0.156984543	0	0.032971962	0.210043391	0.118403511
1423248_at	0	0.04991714	-0.037663725	-0.230240686	0	0.039067016	-0.077817191	-0.272113178	0	-0.028435086	-0.112336656	-0.223735336	0	-0.051465599	-0.158133289	-0.310979987
1423251_at	0	-0.023444348	-0.029451242	-0.027971048	0	0.008497518	-0.102107941	-0.052631599	0	-0.069190369	-0.031417168	-0.013100069	0	-0.069195781	-0.027478788	-0.069660739
1423254_x_at	0	0.013028407	0.392892412	0.543464905	0	-0.039705566	0.501116053	0.582409816	0	0.074881165	0.496560192	0.588390713	0	0.068425132	0.45729555	0.576162833
1423255_at	0	-0.003303839	0.048102796	-0.006753168	0	-0.026651667	0.064656522	0.024657507	0	0.028395722	0.069283542	0.022504933	0	-0.00969859	0.087339057	-0.005471796
1423256_a_at	0	0.043757	0.001307922	0.07159873	0	-0.013428746	-0.122718409	-0.05562095	0	-0.067430567	-0.041179221	-0.001778543	0	-0.049609385	-0.129996424	-0.055299823
1423262_a_at	0	0.00522036	-0.125563833	-0.046405279	0	-0.012835545	-0.171919339	-0.036265766	0	0.012242049	-0.072310618	-0.003072539	0	-0.05037045	-0.190356357	-0.123679965
1423263_at	0	0.00442064	-0.072152641	-0.089595228	0	-0.069608598	-0.191173358	-0.123989979	0	-0.087973622	-0.151266725	-0.113817708	0	-0.093078717	-0.227354281	-0.206208942
1423264_at	0	0.080734023	0.056999359	0.075773399	0	0.045215894	0.046663476	0.079326452	0	0.112709276	0.104475841	0.056703673	0	0.014233263	0.017878615	0.086692561
1423265_at	0	0.035799461	0.243421259	0.74088203	0	0.043935685	0.356446667	0.704312466	0	0.103668899	0.44047263	0.620460906	0	0.047056449	0.384324581	0.728116171
1423272_at	0	0.001104726	-0.187730767	-0.288103436	0	-0.01773593	-0.159039035	-0.222147054	0	0.025319501	-0.20146125	-0.200764482	0	-0.017602677	-0.21224049	-0.206385817
1423275_at	0	-0.053108767	-0.111413069	-0.162641468	0	0.020479229	-0.098826473	-0.137720788	0	-0.034425152	-0.176046582	-0.133997644	0	-0.141525183	-0.198665066	-0.244320369
1423282_at	0	-0.04666879	-0.027066011	-0.229094505	0	0.013568051	-0.053745951	-0.176149017	0	-0.032403143	-0.008740063	-0.215174377	0	0.009978514	0.017312216	-0.260278186
1423283_at	0	0.021494111	0.020957321	-0.227743726	0	-0.036381672	-0.036083254	-0.258430885	0	-0.00045548	0.011767646	-0.20351238	0	-0.015874614	-0.075234236	-0.204119884
1423291_s_at	0	0.014593955	0.150107812	0.138831391	0	-0.027670824	0.098680151	-0.083471437	0	-0.005096846	0.154919281	0.173565338	0	-0.019458858	0.182971068	0.174506731
1423293_at	0	-0.040446328	-0.00802781	0.163014814	0	-0.055928277	0.01215922	0.160876267	0	-0.003420097	0.075868797	0.158165912	0	-0.027004478	0.018936528	0.237176286
1423296_at	0	-0.021076088	0.155063076	0.10398321	0	-0.03418479	0.205356095	0.156856542	0	0.031751643	0.222330601	0.194433743	0	-0.054367057	0.174078353	0.121822282
1423297_at	0	-0.014486825	-0.247369511	-0.312361543	0	-0.050616044	-0.249901057	-0.429761734	0	-0.018422462	-0.212927706	-0.260615311	0	-0.080375018	-0.288893307	-0.322805659
1423298_at	0	-0.036262907	-0.238403101	-0.475257445	0	-0.074201722	-0.294409916	-0.487936376	0	-0.072139065	-0.308761524	-0.423959252	0	0.01338885	-0.303351626	-0.618617687
1423299_at	0	0.005756578	0.290759222	0.489536934	0	0.120211737	0.374882918	0.463802847	0	0.057235885	0.388578505	0.40622102	0	0.02318532	0.374359131	0.475470531
1423301_at	0	0.040959864	0.125018053	0.038005972	0	0.007765299	0.074416026	0.005407058	0	-0.01863396	0.090762812	0.00117209	0	-0.044450245	0.006540669	-0.064769804
1423303_at	0	-0.034232803	0.076543876	0.182160804	0	-0.052767865	0.114710588	0.235222121	0	0.060379849	0.163677695	0.2313473	0	-0.041343688	0.101380199	0.236278048
1423304_a_at	0	0.005672558	-0.202895968	-0.353377176	0	0.007028601	-0.200722102	-0.361171079	0	0.054895524	-0.205995107	-0.230621021	0	-0.010210035	-0.25486167	-0.370136228
1423309_at	0	-0.028853696	-0.155992231	-0.318277064	0	-0.045587922	-0.364268159	-0.43822031	0	-0.037221514	-0.178515805	-0.291748803	0	-0.00630517	-0.19250845	-0.380260249
1423313_at	0	0.166190492	-0.045147127	-0.216973726	0	0.001058044	-0.271491023	-0.480601668	0	-0.009875421	-0.240814728	-0.273058814	0	-0.025122817	-0.218903618	-0.415063936
1423314_s_at	0	0.018841519	-0.176905015	-0.42838942	0	-0.089388258	-0.337306954	-0.535953088	0	-0.049642444	-0.313412601	-0.437927479	0	-0.066401319	-0.391621505	-0.511082393
1423317_at	0	-0.020872462	-0.075824896	-0.009527528	0	-0.026749061	-0.052312974	-0.020285561	0	0.080753971	0.071977086	0.063746407	0	0.002035734	0.020506802	-0.039062392
1423319_at	0	0.037370334	-0.193857475	-0.313836846	0	-0.017509003	-0.215605734	-0.386982881	0	0.072650928	-0.189888422	-0.309258765	0	-0.053533489	-0.313765434	-0.39970668
1423321_at	0	-0.029210261	-0.363383627	-0.356815137	0	-0.0162058	-0.221481138	-0.232783602	0	-0.065465186	-0.462250508	-0.243656274	0	-0.047330721	-0.490005848	-0.327038511
1423324_at	0	0.035832124	-0.032937782	-0.078824817	0	0.001541174	-0.084977544	-0.111840977	0	-0.009646929	-0.022681832	-0.062113286	0	-0.087945404	-0.102771705	-0.146761747
1423332_at	0	-0.020211336	0.172523121	0.151899732	0	-0.006928638	0.100114991	0.150437249	0	-0.009730975	0.074684311	0.127132027	0	0.018551142	0.125459549	0.131708498
1423335_at	0	0.013488798	0.086574412	0.14903096	0	-0.03908306	0.093937206	0.079083978	0	0.013443116	0.121228199	0.039356662	0	-0.089520013	0.070198487	0.058542244
1423344_at	0	-0.129676668	0.014275958	0.347970993	0	0.023861553	0.152660076	0.508431668	0	-0.254061325	0.070405772	0.291433078	0	-0.011733968	0.10913741	0.507004999
1423345_at	0	-0.06612518	-0.158776407	-0.050784733	0	-0.021889565	-0.069598266	-0.008967896	0	-0.039804641	-0.100928907	-0.018851767	0	-0.025265936	-0.044890291	0.013116905
1423346_at	0	-0.095994665	-0.088788357	0.06643655	0	-0.03194752	-0.191416114	0.102188205	0	-0.237200672	-0.186768416	0.032783423	0	-0.251673257	-0.110428954	0.120894931
1423368_at	0	-0.006827	0.153824137	0.154511026	0	0.038237225	0.289430201	0.216809656	0	-0.05260041	0.136815382	0.095515393	0	0.051752252	0.14672028	0.15295187
1423369_at	0	0.090187797	0.026465347	0.041753051	0	-0.08617747	-0.08526142	-0.052052844	0	-0.038712104	-0.039571403	-0.07688111	0	0.020062332	-0.009377711	-0.019963781
1423370_a_at	0	-0.008975136	-0.100281893	-0.287737644	0	0.002016195	-0.075324229	-0.180940762	0	-0.051890871	-0.114082497	-0.275796894	0	0.056179468	-0.00150587	-0.125284389
1423373_at	0	0.006331136	0.080786986	0.208821093	0	-0.001832717	0.141840271	0.2069356	0	0.053782855	0.119591361	0.139879567	0	0.004046557	0.169470152	0.102668809
1423382_a_at	0	0.040639185	-0.036912909	0.020010498	0	0.014101963	-0.055605213	0.028552999	0	0.028193934	0.022363579	0.012771079	0	-0.032912303	-0.076432892	0.043209126
1423383_a_at	0	-0.011722509	-0.01426138	-0.262888943	0	0.041364095	-0.033270966	-0.25233568	0	-0.029381647	-0.059659897	-0.202416984	0	-0.027414	-0.056110195	-0.235122568
1423385_at	0	0.062513157	-0.029977793	-0.072966677	0	-0.076642566	-0.160739841	-0.158742417	0	-0.023006951	-0.091156284	-0.102203368	0	0.020037071	-0.119206074	-0.142734707
1423386_at	0	0.088906389	0.190054934	0.352728394	0	0.001475257	0.14994688	0.333944485	0	0.037233262	0.188135623	0.235336091	0	0.033153093	0.187532463	0.336380804
1423389_at	0	-0.023972205	-0.291416983	-0.532089604	0	-0.071155903	-0.338418802	-0.476965678	0	-0.211435789	-0.433435091	-0.653448914	0	-0.032447931	-0.207792898	-0.488815065
1423391_at	0	0.005740066	-0.127993767	-0.172131886	0	-0.000923354	-0.111631514	-0.166360147	0	-0.002726958	-0.139095186	-0.193636892	0	-0.04538622	-0.187328132	-0.265355428
1423392_at	0	0.102392773	0.201006123	0.223182608	0	-0.034563107	0.227315774	0.300436221	0	0.056443074	0.161606793	0.250065383	0	0.050756634	0.152193609	0.234564513
1423393_at	0	0.090459512	0.220060912	0.274628863	0	-0.005676256	0.242926388	0.298913949	0	0.036690473	0.200786158	0.16478273	0	0.091998188	0.229609177	0.300802431
1423395_at	0	-0.024913429	-0.170257752	-0.125025006	0	0.017880192	-0.063731475	-0.124616192	0	0.033597307	-0.064329022	-0.067471989	0	-0.076841272	-0.085161953	-0.096797892
1423398_at	0	0.097669223	-0.015891982	0.191366622	0	-0.020267786	0.033761757	0.10170433	0	0.070000612	0.075984015	0.166296926	0	-0.000719745	-0.066791512	0.154327565
1423399_a_at	0	0.003089994	0.026442655	-0.046915961	0	-0.042034324	0.060926921	-0.024785685	0	-0.042046389	0.025814673	-0.075244757	0	-0.116178195	-0.048958342	-0.05617449
1423408_a_at	0	0.040164539	-0.075912807	-0.024106044	0	-0.026542485	-0.160676902	-0.117839899	0	-0.025656972	-0.111978267	-0.079343796	0	-0.027378061	-0.179902819	-0.071444942
1423409_a_at	0	0.025652398	-0.009682558	-0.101874246	0	-0.025613337	-0.029382196	-0.068417201	0	0.022197976	0.023967918	-0.030226156	0	-0.006172782	-0.003225655	-0.014729483
1423416_at	0	0.014807996	0.138663196	0.065497405	0	-0.10791345	0.030194626	0.046048757	0	0.005440963	0.128872701	0.037482689	0	-0.062402876	0.024856751	-0.044630667
1423418_at	0	0.166539452	0.134763226	0.619159253	0	0.107475622	0.221325971	0.487966257	0	0.075214077	0.086434118	0.405259233	0	0.136741993	0.010073275	0.440450381
1423423_at	0	0.078644716	0.298817019	0.315902375	0	0.063624706	0.34483442	0.214547454	0	0.039847434	0.29536602	0.217119686	0	0.063170834	0.31641049	0.356711147
1423430_at	0	0.196621885	0.215332358	0.21618759	0	0.033821552	0.156678735	0.211042492	0	0.095955437	0.225715514	0.070801032	0	0.102834639	0.1588565	0.160288274
1423431_a_at	0	0.05120213	0.159291511	0.223543658	0	-0.003087165	0.05784465	0.090240099	0	0.106082694	0.162408972	0.143568144	0	0.098280903	0.156464856	0.102067725
1423432_at	0	-0.031059044	-0.121818031	-0.332292614	0	-0.152848959	-0.200549836	-0.334680627	0	0.031588407	-0.179914066	-0.300629769	0	0.023972351	-0.179849511	-0.261445951
1423444_at	0	-0.040026853	-0.150678511	-0.187587284	0	-0.079687571	-0.263432534	-0.219856682	0	-0.032488364	-0.101793208	-0.088936965	0	-0.091691257	-0.147052728	-0.113717915
1423448_at	0	0.016350108	-0.096345622	-0.135193272	0	0.003059492	-0.13318448	-0.109801277	0	-0.010943275	-0.091703289	-0.116069459	0	0.002257343	-0.076798369	-0.060020142
1423449_a_at	0	-0.036027743	-0.0434873	0.029583021	0	0.020553014	0.051038874	0.165655987	0	0.006702012	0.029069301	0.126459464	0	0.010189406	0.025962583	0.131182858
1423451_at	0	-0.077546284	0.081491594	0.089610055	0	0.008500275	0.102298683	0.157846871	0	-0.060678604	0.172996361	0.068130796	0	-0.016567287	0.23685064	0.112672473
1423452_at	0	0.043353685	-0.17626436	-0.367124738	0	-0.012992826	-0.356215368	-0.526741369	0	-0.092462555	-0.366015636	-0.503867565	0	-0.065821153	-0.274915363	-0.461827731
1423455_at	0	0.02168294	0.135017662	0.137990843	0	0.032854475	0.11083681	0.076186492	0	0.096802077	0.116201462	0.104677534	0	-0.024775715	0.135666399	0.095639439
1423456_at	0	-0.009014629	0.047560864	-0.092914215	0	0.164750729	0.146011218	-0.063835578	0	0.129234338	0.118865934	0.021901136	0	-0.067949708	0.027812394	0.03682409
1423459_at	0	0.051693048	0.17616034	0.216652655	0	0.018441981	0.145798794	0.206547339	0	0.0347041	0.196717842	0.197147039	0	-0.018947578	0.151646663	0.141555046
1423460_at	0	-0.056498384	-0.11585016	-0.284287121	0	-0.048091332	-0.20740278	-0.235443992	0	0.043979357	-0.093364634	-0.178716948	0	0.006027224	-0.132047183	-0.280681279
1423461_a_at	0	-0.051073234	-0.050011763	-0.283643785	0	-0.077717995	-0.1324797	-0.315130086	0	-0.082225299	-0.128793694	-0.319150251	0	-0.043307487	-0.081688173	-0.287434157
1423462_at	0	-0.009923828	-0.034900522	-0.127196309	0	-0.022787857	-0.080253913	-0.100069214	0	-0.040835781	-0.119181963	-0.129908708	0	-0.016971233	-0.098504673	-0.117190889
1423466_at	0	0.023388364	-0.409408036	-0.769741949	0	-0.034910653	-0.645104694	-0.874474596	0	-0.080001863	-0.653716236	-0.897798497	0	-0.050896329	-0.431689937	-1.03300429
1423467_at	0	0.047435346	-0.103003711	-0.395109075	0	0.068165058	-0.189404704	-0.390789119	0	0.063542762	-0.071444641	-0.272970016	0	0.061416101	-0.086755801	-0.324266331
1423472_at	0	0.006659044	0.063611047	0.115105191	0	-0.046808262	0.056161616	0.145324587	0	0.005005779	0.048831417	0.091587982	0	0.066643803	0.216199348	0.232606088
1423474_at	0	0.033377638	0.152552928	0.273568375	0	-0.12817833	0.121158873	0.144311209	0	-0.153850837	0.070694755	0.170455573	0	-0.050896932	0.115537365	0.146939351
1423478_at	0	-0.043480203	-0.349078137	-0.578013716	0	0.034117648	-0.269286773	-0.621329098	0	0.030780769	-0.349953423	-0.559076963	0	-0.121618567	-0.423493698	-0.590403517
1423482_at	0	0.036803019	-0.071558793	0.316221622	0	0.045961806	0.046913054	0.323651361	0	-0.001482077	-0.058474474	0.281518513	0	-0.020016153	-0.082659993	0.297193812
1423486_at	0	0.011973268	-0.025729125	-0.034751238	0	0.011614582	-0.000957929	0.03133204	0	-0.136647597	-0.052227492	-0.06019339	0	-0.048740594	-0.069988016	-0.078925775
1423490_at	0	-0.030026818	-0.173764259	0.237747192	0	-0.126724453	-0.010748359	0.260579886	0	-0.02485868	0.041915137	0.330504832	0	-0.101152355	-0.198393424	0.188070852
1423502_at	0	0.050172553	-0.011695508	-0.113334172	0	-0.007305226	0.015005073	-0.096327175	0	-0.170406546	-0.077452021	-0.165253315	0	0.043992954	-0.084157442	-0.149654433
1423511_at	0	-0.050537111	0.218484216	0.404911204	0	-0.0253318	0.272162703	0.375343968	0	0.120024865	0.342036234	0.389881119	0	-0.006508426	0.239259037	0.398812644
1423517_at	0	0.0558724	0.270080639	0.283641545	0	-0.013663861	0.247640439	0.263399741	0	0.037337127	0.255285361	0.18674741	0	0.04514453	0.267414924	0.241693315
1423518_at	0	0.039604488	-0.159578055	-0.281966881	0	0.003224225	-0.164318563	-0.249896829	0	0.046184362	-0.17436805	-0.225127074	0	-0.024667768	-0.231143356	-0.261364049
1423521_at	0	-0.008126685	0.177000359	0.309988184	0	-0.03408113	0.174813579	0.264273416	0	-0.039994777	0.063106863	0.220211735	0	0.066666609	0.149997852	0.28207267
1423531_a_at	0	-0.059037353	0.247990394	0.184721704	0	0.021694407	0.276708807	0.173631997	0	0.048129795	0.338142763	0.182918305	0	-0.004599204	0.30311663	0.293810471
1423532_at	0	0.008251278	-0.109859658	-0.202628823	0	-0.044026653	-0.174144463	-0.151087078	0	-0.017183467	-0.129885409	-0.130112036	0	0.057171357	-0.214855995	-0.129668516
1423533_a_at	0	0.023259708	-0.050078235	-0.07165415	0	0.023879114	-0.070551019	-0.094576841	0	-0.001100039	-0.075503437	-0.136667272	0	-0.080102935	-0.068711975	-0.172432989
1423535_at	0	0.03067113	-0.014922229	-0.108722677	0	-0.097083753	-0.126469142	-0.074442639	0	-0.038686639	-0.044199581	-0.034583841	0	-0.098472511	-0.117025669	-0.187549042
1423543_at	0	0.038300607	-0.378352271	-0.533875193	0	-0.01428223	-0.319456582	-0.56113449	0	0.135681385	-0.29030415	-0.387239226	0	0.042913494	-0.404168713	-0.369278432
1423545_a_at	0	-4.45E-06	0.180106524	0.121979472	0	-0.05718219	0.130394339	0.175071367	0	-0.007158858	0.181505039	0.140551556	0	-0.046123949	0.076460126	0.058943549
1423547_at	0	-0.060830894	-0.369642982	0.120666662	0	0.193054811	-0.275395521	0.268794321	0	-0.075797073	-0.442461852	0.113086674	0	0.166420638	-0.098289984	0.452083973
[truncated: 3,784 more rows]
